# Supplementary material for: Amyloidogenic proteins in the SARS-CoV and SARS-CoV-2 proteomes
Source: Nat Commun. 2023 Feb 20;14:945. doi: 10.1038/s41467-023-36234-4 (PMC9940680; doi:10.1038/s41467-023-36234-4)
Supplement: Supplementary file 6 — Source Data [file 41467_2023_36234_MOESM6_ESM.zip]

Archive with 40 entries (38 files):
- Source data/
- __MACOSX/._Source data
- Source data/.DS_Store
- __MACOSX/Source data/._.DS_Store
- Source data/XRD data/
- __MACOSX/Source data/._XRD data
- Source data/APR Prediction in SARS-CoV proteins using Aggrescan.xlsx
- __MACOSX/Source data/._APR Prediction in SARS-CoV proteins using Aggrescan.xlsx
- Source data/APR Prediction in SARS-CoV-2 proteins using Fishamyloid.xlsx
- __MACOSX/Source data/._APR Prediction in SARS-CoV-2 proteins using Fishamyloid.xlsx
- Source data/Source data figures.xlsx
- __MACOSX/Source data/._Source data figures.xlsx
- Source data/APR Prediction in SARS-CoV proteins using Fold amyloid.xlsx
- __MACOSX/Source data/._APR Prediction in SARS-CoV proteins using Fold amyloid.xlsx
- Source data/APR Prediction in SARS-CoV-2 proteins using Aggrescan.xlsx
- __MACOSX/Source data/._APR Prediction in SARS-CoV-2 proteins using Aggrescan.xlsx
- Source data/APR Prediction in SARS-CoV proteins using MetAmyl.xlsx
- __MACOSX/Source data/._APR Prediction in SARS-CoV proteins using MetAmyl.xlsx
- Source data/APR Prediction in SARS-CoV-2 proteins using MetAmyl.xlsx
- __MACOSX/Source data/._APR Prediction in SARS-CoV-2 proteins using MetAmyl.xlsx
- Source data/APR Prediction in SARS-CoV proteins using Fishamyloid.xlsx
- __MACOSX/Source data/._APR Prediction in SARS-CoV proteins using Fishamyloid.xlsx
- Source data/APR Prediction in SARS-CoV-2 proteins using Fold amyloid.xlsx
- __MACOSX/Source data/._APR Prediction in SARS-CoV-2 proteins using Fold amyloid.xlsx
- Source data/Cleavage site prediction in SARS-CoV-2 proteins using NetChop.xlsx
- __MACOSX/Source data/._Cleavage site prediction in SARS-CoV-2 proteins using NetChop.xlsx
- Source data/Hydrophobicity Prediction in SARS-CoV proteins using Camsol.xlsx
- __MACOSX/Source data/._Hydrophobicity Prediction in SARS-CoV proteins using Camsol.xlsx
- Source data/Hydrophobicity Prediction in SARS-CoV-2 proteins using Camsol.xlsx
- __MACOSX/Source data/._Hydrophobicity Prediction in SARS-CoV-2 proteins using Camsol.xlsx
- Source data/XRD data/Panel e.mar2300
- __MACOSX/Source data/XRD data/._Panel e.mar2300
- Source data/XRD data/Panel d.mar2300
- __MACOSX/Source data/XRD data/._Panel d.mar2300
- Source data/XRD data/Panel b.mar2300
- __MACOSX/Source data/XRD data/._Panel b.mar2300
- Source data/XRD data/Panel c.mar2300
- __MACOSX/Source data/XRD data/._Panel c.mar2300
- Source data/XRD data/Panel a.mar2300
- __MACOSX/Source data/XRD data/._Panel a.mar2300
