# Supplementary material for: Amyloidogenic proteins in the SARS-CoV and SARS-CoV-2 proteomes
Source: Nat Commun. 2023 Feb 20;14:945. doi: 10.1038/s41467-023-36234-4 (PMC9940680; doi:10.1038/s41467-023-36234-4)
Supplement: Supplementary file 6 — Source Data [file 41467_2023_36234_MOESM6_ESM.zip › Source data/Source data figures.xlsx]

## Sheet: Figure 1
Panel c	Mean predicted percentage aggregation propensity (PPAP)
			Structural proteins				Accessory proteins				Non-structural proteins
			SARS-CoV	SARS-CoV-2			SARS-CoV	SARS-CoV-2			SARS-CoV	SARS-CoV-2
			mean	mean			mean	mean			mean	mean
		S	35.3775	33.99		ORF3a	46.0725	53.11		NSP1	25.8275	25.135
		E	59.5175	61.9925		ORF3b	43.5025	73.86		NSP2	30.5575	28.3925
		M	45.4725	46.615		ORF6	51.98	54.9075		NSP3	31.0575	32.0075
		N	13.86	15.5075		ORF7a	42.0875	41.7325		NSP4	47	45.4
						ORF7b	56.7925	61.6125		NSP5	34.2275	35.4525
						ORF8a	45.635	--		NSP6	57.41	57.31
						ORF8b	40.175	--		NSP7	29.8125	29.81
						ORF8	--	47.105		NSP8	23.2325	24.0975
						ORF9b	24.73	25.2525		NSP9	25.9533	26.2467
						ORF10	--	64.4675		NSP10	27.8725	28.7725
						ORF14	28.57	35.5975		NSP11	53.8375	48.6967
										NSP12	33.2225	33.3375
										NSP13	34.4375	34.46
										NSP14	35.5225	33.7575
										NSP15	37.645	35.4725
										NSP16	30.95	33.7025
Panel d	Average profile value for SARS-CoV-2 proteins obtained from FoldAmyloid analysis
			Structural proteins
		Residue length	Nucleocapsid	Spike	Membrane	Envelope
		419	20.07
		1273	--	21.14
		222	--	--	21.99
		75	--	--	--	22.35
			Accessory proteins
		Residue length	ORF3a	ORF3b	ORF6	ORF7a	ORF7b	ORF8	ORF9b	ORF10	ORF14
		275	21.71	--	--	--	--	--	--	--	--
		22	--	23.29	--	--	--	--	--	--	--
		61	--	--	21.96	--	--	--	--	--	--
		121	--	--	--	21.69	--	--	--	--	--
		43	--	--	--	--	23.47	--	--	--	--
		121	--	--	--	--	--	21.67	--	--	--
		97	--	--	--	--	--	--	20.93	--	--
		38	--	--	--	--	--	--	--	22.52	--
		73	--	--	--	--	--	--	--	--	21.71
			Non-structural proteins
		Residue length	NSP1	NSP2	NSP3	NSP4	NSP5	NSP6	NSP7	NSP8	NSP9	NSP10	NSP11	NSP12	NSP13	NSP14	NSP15	NSP16
		180	20.65
		638	--	21.02
		1945	--	--	21.04
		500	--	--	--	21.75
		306	--	--	--	--	21.22
		290	--	--	--	--	--	22.38
		83	--	--	--	--	--	--	21.28
		198	--	--	--	--	--	--	--	20.88
		113	--	--	--	--	--	--	--	--	20.91
		139	--	--	--	--	--	--	--	--	--	20.81
		13	--	--	--	--	--	--	--	--	--	--	20.94
		932	--	--	--	--	--	--	--	--	--	--	--	21.34
		601	--	--	--	--	--	--	--	--	--	--	--	--	21.15
		527	--	--	--	--	--	--	--	--	--	--	--	--	--	21.35
		346	--	--	--	--	--	--	--	--	--	--	--	--	--	--	21.11
		298	--	--	--	--	--	--	--	--	--	--	--	--	--	--	--	21.25

## Sheet: Figure 2
Panel a	ThT fluorescence scan of SP-CoV2						Panel b	Aggregation kinetics of SP-CoV2 using ThT fluorescence at 490 nm								Panel c	CD spectrum of SP-CoV2				Panel f	Height profile of two fibrils of SP-CoV2
									Technical replicates
	Wavel.	SP-CoV2 0 hr.	SP-CoV2 22 hrs.	ThT control				Time (hrs.)	1	2						Wavelength (nm)	Ellipticity				Distance (nm)	Height (nm)
	468	826.5	2369	583.5				0	1100	1042						190	-12.2477				0	-0.35804
	470	771	2445.5	443.5				0.16667	1160	1248						190.5	-11.5043				7.8125	-0.2323
	472	799.5	2551.5	437				0.33333	1242	1038						191	-10.628				15.625	-0.27175
	474	860	2744	457				0.41667	1393	1294						191.5	-9.61879				23.4375	-0.31086
	476	906	2945.5	483				0.5	1494	1414						192	-8.47657				31.25	-0.51484
	478	936.5	3050.5	503				0.58333	1274	1258						192.5	-7.20138				39.0625	-0.55417
	480	982	3155	523				0.66667	1455	1026						193	-5.67769				46.875	-0.42854
	482	997	3252.5	532				0.75	1380	1060						193.5	-3.69315				54.6875	-0.13838
	484	1023.5	3323	552				0.83333	1703	1153						194	-2.56315				62.5	-0.01264
	486	1055	3394	553				0.91667	1595	1295						194.5	-0.94456				70.3125	-0.05176
	488	1062.5	3421.5	560.5				1	1850	1644						195	0.87532				78.125	-0.0912
	490	1067.5	3429.5	568.5				1.08333	1819	1752						195.5	3.61316				85.9375	-0.13032
	492	1071	3436	580				1.16667	1923	2030						196	4.65927				93.75	-0.00458
	494	1064	3422.5	574.5				1.25	2030	1753						196.5	6.41327				101.562	0.12073
	496	1066	3391	568.5				1.33333	2369	1888						197	9.11125				109.375	0.08161
	498	1044.5	3356.5	553				1.41667	2043	1819						197.5	11.4656				117.188	0.04249
	500	1036	3340.5	561				1.5	1606	1532						198	13.4309				125	0.00305
	502	1020.5	3294	559				1.66667	2435	2074						198.5	15.8445				132.812	-0.03607
	504	1000	3202.5	552				1.91667	2134	2079						199	17.6963				140.625	0.08967
	506	989	3129.5	530				3	2726	2664						199.5	19.3711				148.438	0.54469
	508	970	3056	531				3.83333	3058	2347						200	20.63				156.25	0.83485
	510	951	2999	520				4.83333	3039	2650						200.5	21.9793				164.062	0.79541
	512	916	2895.5	503.5				5.33333	3052	2942						201	23.1816				171.875	0.59176
	514	894	2842.5	490				6.83333	3135	3087						201.5	23.9239				179.688	0.55265
	516	868.5	2721.5	477				7.91667	3873	3566						202	24.3893				187.5	0.18393
	518	856.5	2662	478.5				8.58333	3561	3530						202.5	24.1593				195.312	-0.1848
	520	814	2554.5	457.5				9.08333	3955	3655						203	23.6712				203.125	-0.38899
	522	801.5	2507.5	439.5				9.58333	3960	3757						203.5	22.8895				210.938	-0.42811
	524	757.5	2380	426				10.4167	3876	3683						204	21.132				218.75	-0.30236
	526	738	2297.5	423.5				12.4167	3495	3488						204.5	19.3313				226.562	-0.17706
	528	706	2209.5	400.5				15.25	3922	3948						205	17.0545				234.375	-0.21618
	530	691.5	2160.5	385.5				18.75	4230	3716						205.5	14.3889				242.188	0.07409
	532	664	2063	368.5												206	12.2478				250	0.52933
	534	648.5	1995	361.5												206.5	9.42254				257.812	0.65474
	536	627.5	1928.5	349.5												207	6.25152				265.625	0.61563
	538	611	1867.5	350												207.5	3.63037				273.438	0.57651
	540	587.5	1766	338												208	0.66784				281.25	0.70192
	542	566	1703	324												208.5	-2.35935				289.062	0.49795
	544	555.5	1650.5	311												209	-4.98521				296.875	0.62369
	546	530.5	1584	304.5												209.5	-7.33531				304.688	0.58457
	548	506	1518	295												210	-9.75194				312.5	0.54513
	550	481.5	1456	292.5												210.5	-11.7686				320.312	0.34115
	552	473.5	1386	275.5												211	-13.059				328.125	0.13729
	554	457.5	1346.5	268.5												211.5	-14.2307				335.938	-0.23143
	556	445.5	1278.5	262.5												212	-15.251				343.75	-0.27088
	558	417	1219	251.5												212.5	-15.934				351.562	-0.30999
	560	403	1185	242												213	-16.8923				359.375	-0.51386
	562	398	1150	232												213.5	-17.7351				367.188	-0.55297
	564	375.5	1077	223.5												214	-18.0738				375	-0.42767
	566	369	1052.5	223												214.5	-18.6473				382.812	-0.46679
	568	354.5	999.5	212												215	-19.2524				390.625	-0.34105
	570	346.5	957.5	211												215.5	-19.664				398.438	-0.21563
	572	324	909	201												216	-19.9625				406.25	-0.25475
	574	315	883.5	198.5												216.5	-20.2765				414.062	0.03541
	576	308	861	196.5												217	-20.6553				421.875	-0.0037
	578	288.5	807.5	178												217.5	-21.2722				429.688	-0.20768
	580	284.5	789.5	184.5												218	-21.73				437.5	-0.24712
	582	273	745	171												218.5	-21.874				445.312	0.04337
	584	274.5	728	171												219	-21.8649				453.125	-0.1605
	586	257	694	162.5												219.5	-21.8617				460.938	-0.03509
	588	256	669	168												220	-21.6552				468.75	-0.0742
	590	243	636.5	152.5												220.5	-21.4293				476.562	-0.11332
	592	230.5	613	148.5												221	-21.0517				484.375	-0.15276
	594	220.5	585.5	147.5												221.5	-20.6625				492.188	-0.19188
	596	218	579.5	149												222	-20.3317				500	-0.231
	598	214	546.5	142												222.5	-20.0386
	600	204.5	524.5	130.5												223	-19.6635
																223.5	-19.1591
																224	-18.7771
																224.5	-18.3539
																225	-17.9447
																225.5	-17.6425
																226	-17.5241
																226.5	-17.3772
																227	-17.2258
																227.5	-17.1282
																228	-17.0066
																228.5	-16.8719
																229	-16.6724
																229.5	-16.4193
																230	-16.0295
																230.5	-15.7261
																231	-15.481
																231.5	-15.0061
																232	-14.5138
																232.5	-14.04
																233	-13.4373
																233.5	-12.9648
																234	-12.3597
																234.5	-11.761
																235	-11.3372
																235.5	-10.8563
																236	-10.5035
																236.5	-10.0675
																237	-9.68961
																237.5	-9.22523
																238	-8.6811
																238.5	-8.19854
																239	-7.74418
																239.5	-7.23668
																240	-6.8619

## Sheet: Figure 3
Panel a	ThT fluorescence scan of FP1-CoV						Panel b	Aggregation kinetics of the FP1-CoV using ThT fluorescence at 490 nm								Panel c	CD spectrum of FP1-CoV												Panel f	Height profile of FP1-CoV fibril					Panel g	ThT fluorescence scan of FP2-CoV						Panel h	Aggregation kinetics of the FP2-CoV using ThT fluorescence at 490 nm
								Technical replicates																																				Technical replicates
	Wavel.	FP1-CoV 0 hr.	FP1-CoV 125 hrs.	ThT control			Time (hrs.)	1	2	3						Wavelength (nm)	Ellipticity of monomer	Ellipticity of Aggregate												Distance (nm)	Height (nm)					Wavel.	FP2-CoV 0 hr.	FP2-CoV 104 hrs.	ThT control				Time (hrs.)	1	2
	472	9482.33	11107	18636.3			0.5	510	615	446						190	19.7046	20.8649												0	-1.59555					474	1379	2489	910				0	843	847
	474	1182.67	1310	2814.33			1.88333	488	585	600						190.5	10.373	14.41												7.67551	-1.59555					476	842	2029	539				1	865	870
	476	537.667	766.333	2377.67			3.65	516	502	467						191	3.26724	9.01587												15.351	-1.63855					478	794.5	2037.5	510				2	850	818
	478	478	700.333	2393.33			8.06667	529	874	438						191.5	-1.61278	4.68258												23.0265	-1.24928					480	806	2102.5	515.5				4	895	870
	480	483	705.333	2453			11.35	584	733	836						192	-4.26701	1.41007												30.702	-0.38135					482	808	2176	527				27	1389	1193
	482	489.333	716	2492			12.1	630	1054	646						192.5	-4.69547	-0.80162												38.3775	-0.76722					484	835.5	2226.5	532.5				31.5	1292	1280
	484	502	739.333	2547.67			19.4167	2397	2264	1592						193	-1.53588	-0.44795												46.053	-0.95167					486	845.5	2250.5	547.5				46.25	1592	1572
	486	505.333	742.667	2567.33			20.0667	2449	2289	2083						193.5	5.73055	-1.94981												53.7285	-0.75025					488	852	2284	551.5				51	2155	2166
	488	517.667	746	2557.67			24.8167	2352	2363	1933						194	12.8485	-0.75496												61.404	-1.14404					490	845	2269	544.5				56.33	2521	2590
	490	525.333	750.333	2549.33			29.8833	2321	2363	2226						194.5	12.453	-4.16329												69.0795	0.12108					492	840.5	2288.5	554.5				70.25	2978	2246
	492	524.667	746.333	2530			48.15	2616	2622	2563						195	12.234	-3.28044												76.755	-0.61672					494	836	2252.5	547				81.5	3102	2528
	494	521.333	735.667	2499.33			57.3833	2926	3359	2758						195.5	7.81379	-8.96152												84.4305	-1.47673					496	824.5	2226	549				91	2617	2386
	496	519.667	725	2427			72.55	2529	2757	2497						196	5.87472	-9.19151												92.1061	-1.22552					498	826	2198.5	553				104.33	2212	2326
	498	521.333	718	2378.67			94.4667	2886	2849	2604						196.5	5.74208	-8.1851												99.7816	-1.24815					500	815.5	2163.5	545.5				200	2536	3026
	500	518.667	712.667	2333.67			126.983	2638	2753	2257						197	-0.43026	-4.80775												107.457	-0.20369					502	802	2132	542.5				223	2696	2674
	502	512.667	697.333	2281.67												197.5	-3.61014	-4.7365												115.133	-1.12594					504	783	2088.5	533.5
	504	511.667	688.667	2194												198	-4.32359	-3.01919												122.808	-1.09312					506	766	2022.5	536
	506	513.667	673	2145.33												198.5	-4.61227	-5.16107												130.484	-0.29761					508	756	1974.5	540.5
	508	506.667	666.667	2063.33												199	-7.47166	-2.15436												138.159	-0.59409					510	754.5	1924	527.5
	510	506.667	649.667	2002.67												199.5	-9.73395	-1.79774												145.835	-0.05997					512	737.5	1876.5	526.5
	512	495.667	625.667	1930.67												200	-12.7101	-1.4318												153.51	-2.15682					514	723.5	1805.5	523
	514	491.333	628.333	1872.67												200.5	-16.9974	-2.86402												161.186	-2.17266					516	711	1754.5	519
	516	491.333	606.333	1782.33												201	-19.0149	-0.79857												168.861	-0.65067					518	690	1693.5	511
	518	483	585.333	1726.67												201.5	-18.8515	2.32667												176.537	0.3904					520	669.5	1637.5	496
	520	474.333	564.333	1653.33												202	-21.1556	5.39609												184.212	2.07761					522	648	1591.5	486
	522	463.333	561.333	1587.67												202.5	-22.8242	3.90688												191.888	3.39139					524	627.5	1495	474
	524	444.333	529	1482.33												203	-24.7314	2.27861												199.563	3.98095					526	600.5	1450	460.5
	526	432.667	507.667	1439												203.5	-26.2014	2.47859												207.239	4.47433					528	576.5	1380.5	443
	528	417.333	494.333	1371.33												204	-27.1037	2.62682												214.914	5.18384					530	563	1347.5	420
	530	404.667	477.333	1297												204.5	-28.3896	2.11089												222.59	4.65651					532	543.5	1260	408.5
	532	392.667	452	1219.67												205	-32.0832	0.35951												230.265	4.40417					534	517.5	1212	392.5
	534	375.667	440	1162												205.5	-33.0024	0.08184												237.941	5.52671					536	491	1160.5	381
	536	359.333	414.667	1106												206	-32.4218	2.62721												245.616	6.22038					538	473	1116	368.5
	538	344	399.333	1059.67												206.5	-31.3474	7.20014												253.292	6.5542					540	463	1055	353.5
	540	333.333	382.667	995.333												207	-29.728	9.64353												260.967	7.89175					542	434	1006.5	345
	542	322.667	359.667	939.667												207.5	-28.8203	7.10249												268.643	7.61337					544	420.5	965.5	335.5
	544	311.333	359.667	900.333												208	-27.9189	5.02792												276.318	4.22198					546	399.5	930	318.5
	546	303	331.333	857.333												208.5	-26.262	1.43426												283.994	-0.14937					548	400	900	313
	548	297.333	321.333	819.333												209	-23.7669	-3.24135												291.669	-1.66344					550	386.5	843	306
	550	286.667	310.333	764												209.5	-22.0704	-6.61454												299.345	-1.50955					552	365.5	801	282.5
	552	271.333	297.333	727												210	-20.2403	-10.8814												307.02	-1.2572					554	345.5	760.5	283
	554	268	285	691												210.5	-17.634	-17.299												314.696	-1.57065					556	324.5	734	265.5
	556	255.667	274	651.667												211	-15.579	-17.6228												322.371	-1.09652					558	315	697	263
	558	243.333	261	616												211.5	-14.7683	-17.1666												330.047	-2.52912					560	313	660.5	252
	560	241.333	249	587.333												212	-14.1262	-17.9554												337.722	-1.91579					562	308	660.5	259.5
	562	232	248.667	570.667												212.5	-13.7022	-22.0451												345.398	-2.04706					564	292.5	610.5	238
	564	225.667	235	526.333												213	-13.2145	-24.6907												353.073	-1.26626					566	286	605	245
	566	223.667	232.667	518												213.5	-12.986	-28.4859												360.749	-0.46622					568	266	561	229
	568	214.333	222	487.667												214	-12.4887	-35.2552												368.424	0.23424					570	259.5	544	211
	570	206.333	212	469.333												214.5	-12.3753	-40.4794												376.1	-1.26512					572	254.5	519	215.5
	572	202	200	436.667												215	-11.7288	-49.0874												383.775	-1.41336					574	241.5	504	216.5
	574	196.667	198.333	421.333												215.5	-10.3272	-54.8945												391.451	-0.96865					576	230	485.5	204
	576	196.333	188.667	404.333												216	-9.46984	-58.8633												399.126	0.35079					578	232.5	462.5	200.5
	578	184.333	181	379.667												216.5	-8.71418	-62.8684												406.802	-0.48432					580	227	437	191
	580	180	180.333	366.333												217	-8.43739	-65.4839												414.477	-0.50695					582	210	425	184.5
	582	165.667	179	352.667												217.5	-8.22418	-67.2268												422.153	-1.70418					584	203.5	408	177
	584	170.333	165.667	341												218	-8.00101	-67.7512												429.828	-1.53218					586	200	393	173
	586	160	156.667	316												218.5	-7.85361	-68.4784												437.504	-1.42015					588	185.5	384	169
	588	169.333	152	307												219	-7.72268	-68.8968												445.179	1.1101					590	180.5	354.5	168
	590	159	143.333	296												219.5	-7.90902	-68.4404												452.855	-1.20175					592	172.5	344	164.5
	592	153.667	143.333	282.333												220	-7.789	-68.3576												460.53	-1.57857					594	175.5	343	168.5
	594	149	140.333	267												220.5	-7.76203	-67.8373												468.206	-0.11316					596	171.5	315.5	148.5
	596	142	139.667	258.667												221	-7.87065	-67.3558												475.881	0.22519					598	162	318.5	146.5
	598	137.667	127.667	255												221.5	-8.12317	-66.5186												483.557	-0.68914					600	151.5	295	140.5
	600	135	123	234.333												222	-8.45543	-65.5584												491.232	-0.98901
																222.5	-8.67852	-64.9541												498.908	-0.87472
																223	-8.6543	-63.9208
																223.5	-8.86377	-62.9708
																224	-9.25144	-61.0072
																224.5	-9.56992	-59.5587
																225	-9.6053	-57.8202
																225.5	-9.84064	-56.1463
																226	-10.0179	-54.1148
																226.5	-10.2499	-51.709
																227	-10.4512	-49.5945
																227.5	-10.7023	-47.4708
																228	-10.816	-44.818
																228.5	-10.9534	-42.3167
																229	-11.0618	-39.8788
																229.5	-11.0039	-37.9103
																230	-10.8751	-35.7087
																230.5	-10.7487	-33.6612
																231	-10.5092	-31.5594
																231.5	-10.2388	-29.3795
																232	-10.08	-27.3583
																232.5	-9.90457	-25.3789
																233	-9.77956	-23.391
																233.5	-9.5298	-21.6326
																234	-9.29511	-20.1296
																234.5	-9.09048	-18.4626
																235	-8.87666	-16.9735
																235.5	-8.63541	-15.427
																236	-8.36107	-14.1451
																236.5	-8.06415	-12.8032
																237	-7.79016	-11.6423
																237.5	-7.61987	-10.5976
																238	-7.35907	-9.59674
																238.5	-6.9772	-8.72033
																239	-6.70107	-7.88983
																239.5	-6.41714	-7.13197
																240	-6.09872	-6.51796
																240.5	-5.84208	-5.84439
																241	-5.62891	-5.27956
																241.5	-5.34708	-4.66755
																242	-5.14023	-4.19255
																242.5	-5.03048	-3.75081
																243	-4.72616	-3.25546
																243.5	-4.50234	-2.87655
																244	-4.22232	-2.48011
																244.5	-4.00761	-2.26849
																245	-3.65982	-1.99345
																245.5	-3.47988	-1.80812
																246	-3.37912	-1.61767
																246.5	-3.22418	-1.45298
																247	-3.15726	-1.32613
																247.5	-3.13628	-1.17269
																248	-3.04929	-1.04072
																248.5	-2.95815	-0.9154
																249	-2.86286	-0.79674
																249.5	-2.76342	-0.68473
																250	-2.65982	-0.57937

## Sheet: Figure 4
Panel a	ThT fluorescence scan of FP1-CoV2						Panel b	Aggregation kinetics of the FP1-CoV2 using ThT fluorescence at 490 nm									Panel c	CD spectrum of FP1-CoV2								Panel f	Height profile of FP1-CoV2 fibril				Panel g	ThT fluorescence scan of FP2-CoV2						Panel h	Aggregation kinetics of the FP2-CoV2 using ThT fluorescence at 490 nm									Panel i	CD spectrum of FP2-CoV2
									Technical replicates																															Technical replicates
	Wavel.	FP1-CoV2 0 hr.	FP1-CoV 3.5 hrs.	ThT control				Time (hrs.)	1	2							Wavelength (nm)	Ellipticity of Aggregate									Distance (nm)	Height (nm)				Wavel.	FP2-CoV2 0 hr.	FP2-CoV2 100 hrs.	ThT control				Time (hrs.)	1	2							Wavelength (nm)	Ellipticity of Aggregate
	474	530	2280	512				0	1062	1032							190	-20.2332									0	-0.81308				468	592.5	1298.5	376.5				0	849	855							190	-1.94853
	476	520	2360	544				0.16667	1096	1113							190.5	-4.33995									8.37043	-0.81308				470	574.5	1329.5	360.5				0.25	768	735							190.5	-1.97595
	478	515	2480	563.5				0.28333	1468	1611							191	7.96243									16.7408	-0.52078				472	598.5	1403.5	373				0.75	806	792							191	-2.00633
	480	525	2570	583.5				0.4	1614	1351							191.5	16.6739									25.1113	-0.43303				474	662.5	1521	407				2.25	1339	1157							191.5	-2.03967
	482	560	2730	595.5				0.5	1659	1707							192	21.7945									33.4817	-0.47235				476	702.5	1585.5	434				2.5	1230	1200							192	-2.07596
	484	565	2755	624				0.66667	2030	1800							192.5	23.6403									41.8521	-0.18062				478	734.5	1657.5	456.5				5.33333	1292	1273							192.5	-2.1152
	486	570	2810	631.5				0.91667	2018	1858							193	19.1683									50.2226	-0.59029				480	763.5	1713	460.5				7.5	1417	1516							193	-2.16455
	488	595	2875	638				2.83333	2492	2350							193.5	12.6843									58.593	-0.29914				482	784.5	1751	484				22.5	1500	1613							193.5	-2.01045
	490	575	2860	644.5				3.83333	2799	2418							194	11.7648									66.9634	-0.70995				484	803	1789	489.5				48.3333	1903	1822							194	-2.3277
	492	580	2910	651				4.83333	2569	2525							194.5	15.9445									75.3338	-0.25355				486	826.5	1818	505				56.3333	1997	1775							194.5	-2.98588
	494	580	2875	643				5.43333	2293	2396							195	21.8745									83.7043	-0.29401				488	848.5	1829	511				72.3333	1717	1705							195	-3.14938
	496	575	2825	636.5				7.43333	2643	2504							195.5	24.33									92.0747	1.77886				490	852	1843.5	513				77.8333	1840	1617							195.5	-3.34382
	498	565	2770	640.5													196	10.0039									100.445	1.7384				492	848.5	1838.5	524.5				100.333	1884	1803							196	-2.79561
	500	575	2725	631.5													196.5	5.96844									108.816	4.14174				494	855.5	1822	515													196.5	-2.07381
	502	585	2660	627													197	4.71782									117.186	4.92804				496	845	1787	518													197	-1.73287
	504	540	2550	616													197.5	11.3529									125.556	3.72751				498	842.5	1759.5	512.5													197.5	-1.39819
	506	560	2565	600													198	6.58622									133.927	5.13772				500	827.5	1730.5	520.5													198	-0.87283
	508	550	2485	589.5													198.5	9.93253									142.297	5.92345				502	823.5	1687.5	510.5													198.5	-0.73462
	510	525	2425	584.5													199	11.6409									150.668	5.05396				504	817.5	1648	505													199	-1.06485
	512	540	2325	565													199.5	4.89979									159.038	0.17036				506	790.5	1606.5	500													199.5	-1.51903
	514	510	2190	562.5													200	1.1072									167.409	0.1282				508	771.5	1559	492													200	-1.6856
	516	505	2195	534													200.5	5.30637									175.779	-0.45013				510	765.5	1514	481.5													200.5	-1.94144
	518	460	2085	526.5													201	7.70773									184.149	-0.32705				512	740	1476.5	466.5													201	-1.68128
	520	460	1975	510.5													201.5	12.6787									192.52	0.12706				514	723	1423	450													201.5	-1.29045
	522	465	1875	495.5													202	12.3933									200.89	-0.12079				516	697	1368.5	444.5													202	-1.45801
	524	440	1830	472.5													202.5	9.22831									209.261	-0.32933				518	684	1319.5	437													202.5	-1.43166
	526	420	1760	461													203	-1.58584									217.631	-0.24558				520	655	1262.5	422.5													203	-1.14332
	528	420	1710	446													203.5	-2.96058														522	640.5	1222	412													203.5	-1.0956
	530	395	1580	439													204	1.52362														524	618.5	1154.5	391													204	-0.82872
	532	395	1560	415													204.5	1.99804														526	598	1115.5	386.5													204.5	-0.51661
	534	360	1460	409													205	0.60923														528	567	1068	371.5													205	-0.37233
	536	350	1400	393													205.5	4.53303														530	556.5	1041	360.5													205.5	-0.39382
	538	330	1325	385.5													206	1.01411														532	538	978.5	355													206	-0.53599
	540	340	1260	373													206.5	0.84006														534	510	949.5	344													206.5	-0.50831
	542	315	1220	354.5													207	-0.97384														536	500.5	911	335.5													207	-0.70695
	544	305	1180	355													207.5	1.40362														538	480.5	865.5	324.5													207.5	-0.80039
	546	295	1075	338													208	5.52519														540	463	825.5	309.5													208	-0.53789
	548	285	1050	333.5													208.5	7.20583														542	450.5	793	309													208.5	-0.5669
	550	290	1005	325.5													209	9.44639														544	428.5	764	293.5													209	-0.41184
	552	270	960	309													209.5	8.96798														546	418.5	727.5	284.5													209.5	-0.50272
	554	255	920	288													210	5.44119														548	399.5	692.5	274.5													210	-0.50721
	556	235	860	284.5													210.5	6.45413														550	381	655.5	267													210.5	-0.67081
	558	210	835	277													211	4.27025														552	367.5	636	260.5													211	-0.91422
	560	220	765	269													211.5	0.83406														554	359	602.5	245.5													211.5	-1.05079
	562	225	775	272.5													212	6.25734														556	338.5	572	234.5													212	-1.1576
	564	225	710	260.5													212.5	9.88296														558	326	539	230.5													212.5	-1.19236
	566	205	695	248.5													213	11.227														560	313.5	534.5	218.5													213	-1.24739
	568	205	675	243.5													213.5	13.0582														562	302	502.5	212													213.5	-1.22465
	570	190	680	236													214	11.9507														564	298	471.5	204.5													214	-1.19233
	572	180	625	222.5													214.5	5.71321														566	282	459.5	209													214.5	-1.38971
	574	200	630	223.5													215	-0.69887														568	272	434	199													215	-1.51193
	576	155	580	210													215.5	-4.69253														570	259.5	415.5	186.5													215.5	-1.79427
	578	175	545	205													216	-1.10066														572	247	390	190													216	-2.0131
	580	190	550	196.5													216.5	-4.34288														574	240.5	383.5	182													216.5	-2.27747
	582	165	540	190.5													217	-10.4382														576	233.5	359.5	175													217	-2.44145
	584	140	545	192													217.5	-12.7921														578	222	340	166.5													217.5	-2.56825
	586	165	495	178													218	-18.291														580	217.5	337.5	162													218	-2.74224
	588	145	490	180.5													218.5	-22.4728														582	207.5	313.5	152.5													218.5	-2.84625
	590	145	475	169													219	-23.783														584	200	305	150													219	-3.00348
	592	125	440	162.5													219.5	-22.731														586	186.5	288.5	149													219.5	-3.18983
	594	135	435	155													220	-19.8015														588	184	279.5	146.5													220	-3.27621
	596	120	405	159													220.5	-23.8798														590	183	268.5	143													220.5	-3.41897
	598	120	410	146.5													221	-24.7767														592	170.5	253	139													221	-3.59202
	600	115	395	149													221.5	-26.087														594	168	251	127													221.5	-3.75444
																	222	-28.2002														596	156	233.5	127													222	-3.76194
																	222.5	-27.8269														598	155.5	225	121.5													222.5	-3.72164
																	223	-27.5336														600	151	220	113													223	-3.7409
																	223.5	-26.4487																														223.5	-3.92727
																	224	-26.1437																														224	-3.97877
																	224.5	-26.4846																														224.5	-3.93364
																	225	-26.845																														225	-3.95183
																	225.5	-26.9112																														225.5	-3.94585
																	226	-25.8501																														226	-4.06918
																	226.5	-25.3602																														226.5	-4.09371
																	227	-24.4759																														227	-4.03739
																	227.5	-23.9032																														227.5	-3.87299
																	228	-23.368																														228	-3.75591
																	228.5	-22.8328																														228.5	-3.69537
																	229	-22.1811																														229	-3.55408
																	229.5	-21.5696																														229.5	-3.47231
																	230	-20.9667																														230	-3.53879
																	230.5	-20.3431																														230.5	-3.43025
																	231	-19.5787																														231	-3.50908
																	231.5	-18.8486																														231.5	-3.52307
																	232	-18.0664																														232	-3.39848
																	232.5	-17.39																														232.5	-3.22972
																	233	-16.6567																														233	-3.10203
																	233.5	-15.9784																														233.5	-2.88655
																	234	-15.3534																														234	-2.71779
																	234.5	-14.7486																														234.5	-2.63546
																	235	-14.1613																														235	-2.63932
																	235.5	-13.6759																														235.5	-2.47912
																	236	-13.2219																														236	-2.4943
																	236.5	-12.8647																														236.5	-2.38526
																	237	-12.5348																														237	-2.23163
																	237.5	-12.1766																														237.5	-2.18252
																	238	-11.7198																														238	-2.11571
																	238.5	-11.2574																														238.5	-2.00753
																	239	-10.7671																														239	-1.9563
																	239.5	-10.2492																														239.5	-1.86574
																	240	-9.70339																														240	-1.84634

## Sheet: Figure 5
Panel a	ThT fluorescence scan of ORF10						Panel b	Aggregation kinetics of the ORF10 using ThT fluorescence at 490 nm							Panel c	CD spectrum of ORF10
									Technical replicates
	Wavel.	ORF10 0 hr.	ORF10 269 hrs.	ThT control				Time (hrs.)	1	2					Wavelength (nm)	Ellipticity
	468	4540.5	20615	547.5				0	5780	5489					190	5.6576
	470	4530.5	22675.5	488				0.08333	5775	5965					190.5	1.22226
	472	4691.5	24154	498.5				0.16667	9018	9026					191	-2.23514
	474	4981	27095.5	532				0.25	7024	6307					191.5	-4.7146
	476	5200.5	29070.5	563.5				0.45	6223	6855					192	-6.21613
	478	5353.5	30375	581				0.5	7077	7839					192.5	-6.73973
	480	5454	31520.5	602.5				0.75	6823	6656					193	-5.35567
	482	5554.5	32526	616.5				1	7122	6711					193.5	-5.03096
	484	5624	33360.5	648				1.28333	7261	8365					194	-4.04318
	486	5643	33920	656				1.75	7603	8088					194.5	-3.35583
	488	5625.5	34199.5	668.5				2	7770	7916					195	0.89818
	490	5634.5	34114.5	669.5				2.5	8901	8265					195.5	1.35831
	492	5556.5	34078.5	670				3	8906	8498					196	3.27912
	494	5521	33755	664.5				4	10348	10419					196.5	2.79382
	496	5384	33183	667				5	11399	11772					197	1.63975
	498	5280	32600	664				5.55	10981	11117					197.5	1.77665
	500	5160	31954	653.5				6	11537	11623					198	2.92609
	502	5072	31295.5	635				7.25	13319	11717					198.5	1.41902
	504	4900.5	30265.5	637.5				8.58333	11516	11655					199	0.97807
	506	4787	29336.5	638.5				9	12277	13063					199.5	0.66724
	508	4582	28459.5	621				10	13732	12827					200	0.49261
	510	4441.5	27455.5	609				11.3333	15223	15299					200.5	0.85935
	512	4284	26417.5	601.5				12	13933	14438					201	1.05408
	514	4143	25579	583				13	14619	15220					201.5	1.42352
	516	3980	24420.5	559.5				14	14613	15186					202	0.85307
	518	3860	23693	540.5				15	16182	15947					202.5	1.03661
	520	3671	22430.5	542.5				16	16136	15215					203	1.32603
	522	3557.5	21838	524.5				18	17798.6	17879					203.5	1.37713
	524	3370.5	20417.5	488.5				21.25	21801	20039					204	1.9501
	526	3218	19487.5	476.5				22.25	21362	19259					204.5	1.71313
	528	3058	18418	465				24	20787	18436					205	1.67643
	530	2987	17925	464.5				24.75	19000	18956					205.5	1.83334
	532	2823.5	16906.5	438.5				25.75	19114	19035					206	2.01474
	534	2700	16098.5	425.5				27	19137	18572					206.5	2.05608
	536	2575.5	15350.5	411.5				51	28516	27291					207	1.51074
	538	2490	14459.5	397.5				78	30559	27375					207.5	1.50261
	540	2361.5	13685	395				102	33045	28582					208	1.42691
	542	2248.5	13073	374				126	35983	29607					208.5	1.53855
	544	2178	12625.5	369.5				198	37199	35445					209	1.31808
	546	2072.5	11862	355.5				223	36453	31776					209.5	1.59764
	548	1967.5	11256.5	340.5				269	37601	35264					210	1.68498
	550	1873	10488	333				408	39307	38598					210.5	1.81688
	552	1790.5	9911.5	319				432	33532	1.00009					211	1.76859
	554	1673.5	9468	316.5											211.5	1.07278
	556	1613.5	8891	306											212	0.46713
	558	1519.5	8389	280											212.5	-0.00174
	560	1428.5	7984	276											213	-0.51436
	562	1399	7592.5	273.5											213.5	-0.72218
	564	1305.5	7103.5	259											214	-0.65412
	566	1280	6894.5	255.5											214.5	-0.75957
	568	1211	6486	243											215	-0.94416
	570	1157	6120	240											215.5	-1.1332
	572	1090.5	5731.5	231											216	-1.28541
	574	1044	5504.5	218											216.5	-1.78085
	576	987	5235	219											217	-2.10368
	578	934	4897.5	210											217.5	-2.3485
	580	897	4740	208											218	-2.46356
	582	862.5	4481	196.5											218.5	-2.39248
	584	829.5	4301	197											219	-2.3709
	586	767.5	3980	184.5											219.5	-2.74255
	588	768	3827	182											220	-2.87093
	590	708.5	3678.5	177.5											220.5	-3.10464
	592	688	3451.5	163.5											221	-3.26656
	594	651	3285	161.5											221.5	-3.52152
	596	625	3146	164.5											222	-3.64145
	598	604	3006.5	157.5											222.5	-3.77582
	600	567.5	2828.5	164											223	-3.94372
															223.5	-3.95003
															224	-3.93912
															224.5	-3.8663
															225	-3.90613
															225.5	-3.94518
															226	-3.96749
															226.5	-4.08887
															227	-4.01843
															227.5	-4.05163
															228	-4.07199
															228.5	-4.17079
															229	-4.08943
															229.5	-3.99378
															230	-4.09741
															230.5	-4.18172
															231	-4.3221
															231.5	-4.35018
															232	-4.26793
															232.5	-4.09527
															233	-3.94302
															233.5	-3.90684
															234	-3.70463
															234.5	-3.65588
															235	-3.60138
															235.5	-3.52495
															236	-3.57533
															236.5	-3.56365
															237	-3.51739
															237.5	-3.36709
															238	-3.3478
															238.5	-3.31726
															239	-3.28035
															239.5	-3.32653
															240	-3.22021

## Sheet: Figure 6
Panel a	ThT fluorescence scan of NSP6-p						Panel b	Aggregation kinetics of the NSP6-p using ThT fluorescence at 490 nm									Panel f	Height profile of fibril of NSP6-p
									Technical replicates
	Wavel.	NSP6-p 0 hr.	NSP6-p 102 hrs.	ThT control				Time (hrs.)	1	2							Distance (nm)	Height (nm)
	470	975	6913	415.5				1	2102	2081							0	0.06684
	472	986.5	7388	412				1.28333	1975	2314							2.60417	-0.08677
	474	1080	8285.5	443.5				1.75	2377	2432							5.20833	-0.07455
	476	1144	8974	462.5				2	2237	2131							7.8125	-0.06213
	478	1196	9574	492.5				2.25	3218	2683							10.4167	-0.05013
	480	1241	10047	507.5				2.5	2111	2186							13.0208	-0.03771
	482	1269	10395	527.5				3	2267	2154							15.625	-0.02549
	484	1312	10802	537.5				4	2636	2463							18.2292	-0.17889
	486	1324	11075	551				5	2981	2829							20.8333	-0.000856952
	488	1353	11263.5	553				5.55	2678	2877							23.4375	-0.15447
	490	1346.5	11427.5	557				6	2816	2906							26.0417	-0.14204
	492	1368.5	11518.5	564				7.25	3232	3129							28.6458	-0.12983
	494	1372.5	11468.5	560				8.58333	2638	2596							31.25	0.0482
	496	1352	11390	550.5				9	2858	3136							33.8542	0.06042
	498	1329	11327.5	548.5				10	3053	3427							36.4583	-0.09319
	500	1315.5	11238.5	544				11.3333	3146	3052							39.0625	0.08505
	502	1299	11008	542				12	3233	3557							41.6667	-0.06856
	504	1275	10805	534.5				13	3013	3426							44.2708	-0.05634
	506	1239	10534	528.5				14	3308	3729							46.875	-0.04392
	508	1213	10325.5	517.5				15	3137	3414							49.4792	-0.03171
	510	1184.5	10048.5	503.5				16	3295	3189							52.0833	-0.01928
	512	1143	9745.5	495				21.25	5651	7461							54.6875	-0.00728
	514	1123.5	9523.5	481				22.25	8343	7098							57.2917	-0.16068
	516	1081	9073.5	465.5				23	8365	8672							59.8958	-0.14825
	518	1053	8907.5	460				24	9212	8999							62.5	-0.13626
	520	1029.5	8572	443				24.75	10391	9974							65.1042	-0.12383
	522	987	8245.5	433				25.75	11622	11388							67.7083	-0.11162
	524	943.5	7818.5	411				27	9751	10048							70.3125	-0.09919
	526	900	7633	399.5				28.5	10214	9940							72.9167	-0.08698
	528	872.5	7295	379.5				30.5	11398	11518							75.5208	-0.07477
	530	845	7095	377				51	11035	9671							78.125	-0.22838
	532	812.5	6676	367.5				78	11172	9967							80.7292	-0.05035
	534	776.5	6403.5	344.5				102	11827	11028							83.3333	-0.03792
	536	754	6198.5	336													85.9375	-0.02571
	538	731	5964.5	339.5													88.5417	-0.0135
	540	695	5671.5	323.5													91.1458	-0.00107
	542	662	5386.5	307.5													93.75	0.01114
	544	651	5209	305.5													96.3542	0.02335
	546	612	4961.5	298.5													98.9583	0.03556
	548	599.5	4784	287													101.562	-0.11805
	550	561.5	4475.5	272													104.167	-0.10562
	552	545	4302	265.5													106.771	0.23823
	554	521	4091.5	261.5													109.375	-0.0812
	556	494.5	3881	251													111.979	-0.23459
	558	472.5	3686.5	237.5													114.583	-0.22238
	560	443.5	3558	239.5													117.188	-0.21017
	562	439.5	3407	231													119.792	-0.03192
	564	423	3226.5	217													122.396	-0.18553
	566	409	3132	213													125	-0.17332
	568	383.5	2954.5	212.5													127.604	-0.16111
	570	378	2847.5	198.5													130.208	-0.14868
	572	360.5	2703.5	193													132.812	0.02935
	574	346.5	2619	191.5													135.417	0.53902
	576	326.5	2457.5	180													138.021	1.21473
	578	318	2352	182.5													140.625	1.89022
	580	301	2263.5	179.5													143.229	2.40011
	582	289.5	2182.5	171													145.833	2.74396
	584	284	2102	166													148.438	2.92199
	586	269.5	1983.5	157													151.042	2.9342
	588	261	1923	158													153.646	2.78081
	590	246.5	1826	153.5													156.25	2.46138
	592	238.5	1756	139.5													158.854	2.14195
	594	225.5	1666	132.5													161.458	1.82252
	596	223.5	1619.5	140.5													164.062	1.17145
	598	214.5	1539.5	135													166.667	0.6862
	600	204	1460.5	133.5													169.271	0.20117
																	171.875	0.04756
																	174.479	-0.10583
																	177.083	-0.09362
																	179.688	-0.08141
																	182.292	0.09684
																	184.896	-0.05699
																	187.5	-0.04456
																	190.104	-0.03235
																	192.708	-0.01992
																	195.312	-0.00771
																	197.917	0.0045
																	200.521	-0.1489
																	203.125	-0.13668
																	205.729	-0.12447
																	208.333	-0.11205
																	210.938	-0.10005
																	213.542	-0.08762
																	216.146	-0.0752
																	218.75	-0.06299
																	221.354	-0.05077
																	223.958	-0.20438
																	226.562	-0.19217
																	229.167	-0.17996
																	231.771	-0.00171
																	234.375	0.01071
																	236.979	0.02271
																	239.583	0.03514
																	242.188	0.04735
																	244.792	-0.10626
																	247.396	0.07198
																	250	-0.08184
																	252.604	-0.06941
																	255.208	-0.0572
																	257.812	-0.04499
																	260.417	-0.03256
																	263.021	-0.02035
																	265.625	-0.00793
																	268.229	0.00428
																	270.833	0.01671
																	273.438	-0.13711
																	276.042	-0.1249
																	278.646	-0.11247
																	281.25	-0.10026
																	283.854	-0.08805
																	286.458	-0.07563
																	289.062	0.10241
																	291.667	-0.0512
																	294.271	-0.03878
																	296.875	-0.02657
																	299.479	-0.18017
																	302.083	-0.16796
																	304.688	-0.15554
																	307.292	-0.14311
																	309.896	-0.13111

## Sheet: Figure 7
Panel a	ThT fluorescence scan of NSP11-CoV						Panel b	CD spectrum of NSP11-CoV					Panel d	ThT fluorescence scan of of NSP11-CoV2						Panel e	Aggregation kinetics of the NSP11-CoV2 using ThT fluorescence at 490 nm									Panel f	CD spectrum of NSP11-CoV2							Panel i	Height profile of NSP11-CoV2 fibril
																						Technical replicates
	Wavel.	NSP11-CoV 0 hr.	NSP11-CoV 143 hrs.	ThT control				Wavelength (nm)	Ellipticity of monomer	Ellipticity of Aggregate				Wavel.	NSP11-CoV2 0 hr.	NSP11-CoV2 192 hrs.	ThT control				Time (hrs.)	1	2	3						Wavelength (nm)	Ellipticity of monomer	Ellipticity of Aggregate							Distance (nm)	Height (nm)
	478	564	1010.5	333.5				240	-0.22203	-1.02167				462	713.674	432.237	800				0	60	62	62						240	-1.87858	-1.87581							0	-0.33685
	480	577	1029.5	340				239.5	-0.27615	-1.1195				463	745.003	458.491	831				0.5	64	60	69						239.5	-1.25811	-1.82328							1.30208	-0.33899
	482	595.5	1063	351				239	-0.26653	-1.19133				464	822.309	496.118	862				1	62	63	67						239	-0.67476	-1.78023							2.60417	-0.34103
	484	603	1094	356				238.5	-0.23543	-1.21458				465	864.312	510.315	663.75				1.5	61	56	62						238.5	-0.78104	-1.38787							3.90625	-0.34326
	486	617	1111.5	363.5				238	-0.23367	-1.26122				466	924.416	540.959	465.5				2	64	58	63						238	-0.67653	-1.25309							5.20833	-0.3454
	488	628.5	1141.5	364				237.5	-0.26628	-1.30162				467	966.22	559.308	440.5				2.5	59	55	61						237.5	-0.98148	-1.3731							6.51042	-0.18105
	490	632	1153.5	370.5				237	-0.32433	-1.25335				468	1032.34	595.448	415.5				3	62	63	62						237	-0.80732	-1.97051							7.8125	-0.34958
	492	650	1149.5	369.5				236.5	-0.38879	-1.29339				469	1084.44	621.186	413.75				3.5	60	62	64						236.5	-1.37403	-2.18055							9.11458	-0.18533
	494	645.5	1154	364.5				236	-0.42581	-1.28209				470	1158.45	652.602	412				4	55	55	56						236	-1.95157	-2.23549							10.4167	-0.18746
	496	646	1146.5	367.5				235.5	-0.4691	-1.31004				471	1210.62	689.571	427.75				5	59	64	57						235.5	-1.63857	-2.68041							11.7188	-0.35589
	498	642	1139.5	372				235	-0.52884	-1.31875				472	1262.42	707.179	443.5				7	54	55	54						235	-1.17543	-2.76108							13.0208	-0.35803
	500	644	1139.5	370.5				234.5	-0.55747	-1.32936				473	1309.89	738.504	453				12	53	54	51						234.5	-1.58505	-3.29506							14.3229	-0.36007
	502	653	1130.5	361.5				234	-0.62875	-1.30837				474	1376.87	746.168	462.5				20.5	63	70	57						234	-0.92756	-2.74159							15.625	-0.52859
	504	647.5	1110.5	352.5				233.5	-0.6503	-1.35663				475	1416.07	781.034	477.5				24	68	75	81						233.5	-1.63656	-3.50359							16.9271	-0.36444
	506	646.5	1109.5	357				233	-0.65338	-1.31962				476	1460.04	787.371	492.5				26	69	78	74						233	-2.80051	-4.80432							18.2292	-0.53286
	508	640.5	1099	353.5				232.5	-0.7002	-1.3187				477	1493.5	840.42	500				29	66	78	77						232.5	-1.65211	-3.79671							19.5312	-0.36861
	510	643.5	1084	351				232	-0.76441	-1.29266				478	1541.88	837.948	507.5				34	70	76	74						232	-1.81083	-3.70327							20.8333	-0.37085
	512	633	1064.5	341				231.5	-0.83681	-1.36674				479	1563.7	866.055	517.5				45	75	88	87						231.5	-1.71288	-3.56186							22.1354	-0.37289
	514	632.5	1059	346.5				231	-0.83636	-1.39663				480	1569.2	862.183	527.5				60	124	133	119						231	-1.46456	-4.54789							23.4375	-0.37502
	516	638	1036.5	328.5				230.5	-0.82298	-1.4526				481	1617.47	871.546	532.5				72	205	223	220						230.5	-1.62726	-4.44759							24.7396	-0.37706
	518	606	1019.5	329				230	-0.83238	-1.52415				482	1644.31	878.125	537.5				78	257	269	276						230	-1.40203	-3.91394							26.0417	-0.3793
	520	598	1002.5	323.5				229.5	-0.81928	-1.66442				483	1661.06	892.185	544.25				93.5	236	231	241						229.5	-1.19696	-3.96966							27.3438	-0.38134
	522	601.5	984.5	317				229	-0.80605	-1.67151				484	1673.19	886.05	551				121	250	253	236						229	-1.65748	-4.73473							28.6458	-0.38348
	524	583.5	947	302.5				228.5	-0.76158	-1.68483				485	1675.09	894.585	552				151	284	264	277						228.5	-1.50726	-4.44532							29.9479	-0.38551
	526	562.5	908.5	299				228	-0.80233	-1.76712				486	1677.87	884.881	553													228	-0.48862	-4.9028							31.25	-0.22136
	528	545.5	873	280				227.5	-0.80978	-1.76393				487	1694.72	891.907	555													227.5	-0.71486	-4.82684							32.5521	-0.38989
	530	527.5	858	276.5				227	-0.76752	-1.84644				488	1690.1	916.575	557													227	-1.82742	-5.71928							33.8542	-0.39193
	532	514	825	262.5				226.5	-0.77964	-1.82274				489	1674.3	894.819	560.5													226.5	-1.14409	-6.25419							35.1562	-0.39406
	534	489.5	789	257.5				226	-0.8134	-1.88208				490	1692.04	896.975	564													226	-0.81778	-6.13366							36.4583	-0.3961
	536	480.5	769	250				225.5	-0.76909	-1.90525				491	1677.93	901.814	562													225.5	-0.9675	-6.3909							37.7604	-0.23195
	538	460	743	234.5				225	-0.76918	-1.93781				492	1674.22	881.503	560													225	-1.3244	-6.31296							39.0625	-0.23399
	540	443	714	224.5				224.5	-0.75513	-1.93912				493	1674.05	892.922	555.25													224.5	-0.07308	-5.88412							40.3646	-0.40251
	542	422.5	688.5	219.5				224	-0.72591	-1.93472				494	1640.66	890.938	550.5													224	-0.77196	-6.87767							41.6667	-0.40465
	544	416.5	673.5	212.5				223.5	-0.78947	-1.89869				495	1636.92	882.373	549.5													223.5	-1.41849	-7.22317							42.9688	-0.40679
	546	402.5	647.5	201.5				223	-0.72491	-1.98198				496	1645.21	868.216	548.5													223	-0.8452	-7.25616							44.2708	-0.40892
	548	394	623	198				222.5	-0.731	-1.97036				497	1625.4	858.697	546.25													222.5	-0.88061	-6.93668							45.5729	-0.41096
	550	380.5	600	189.5				222	-0.8457	-2.02086				498	1606.19	848.201	544													222	-0.67357	-6.73526							46.875	-0.24681
	552	363	584	181.5				221.5	-0.83172	-2.06113				499	1576.54	850.294	543													221.5	-0.77676	-7.60243							48.1771	-0.24895
	554	351	552	180.5				221	-0.85357	-2.1218				500	1569.38	841.307	542													221	-0.63935	-7.55388							49.4792	-0.25099
	556	347	532	176				220.5	-0.91769	-2.11807				501	1556.75	835.673	538.25													220.5	-0.41677	-6.72576							50.7812	-0.08684
	558	325.5	520	169.5				220	-0.93022	-2.19906				502	1530.12	820.868	534.5													220	-0.58664	-6.84615							52.0833	-0.08888
	560	322	493.5	160.5				219.5	-0.97684	-2.15483				503	1546.12	825.38	531.5													219.5	-0.11692	-6.90397							53.3854	-0.09101
	562	315.5	485	158.5				219	-1.09845	-2.08182				504	1510.87	796.299	528.5													219	-0.54404	-6.95491							54.6875	-0.09305
	564	303	454	149				218.5	-1.06983	-2.19419				505	1498.73	802.685	523													218.5	-0.52311	-7.33433							55.9896	-0.09519
	566	303	455	143				218	-1.25823	-2.16885				506	1499.33	801.645	517.5													218	-0.95186	-7.61511							57.2917	-0.26361
	568	283	427	144				217.5	-1.37705	-2.1717				507	1456.04	785.783	510.5													217.5	-1.09243	-7.3989							58.5938	-0.26585
	570	274	416.5	136				217	-1.44203	-2.2689				508	1443.77	772.457	503.5													217	-1.64021	-8.32227							59.8958	-0.26799
	572	267.5	406	131				216.5	-1.54258	-2.21858				509	1409.71	753.537	499.25													216.5	-1.91051	-7.59701							61.1979	-0.27003
	574	257.5	395.5	123.5				216	-1.67075	-2.25419				510	1410.77	749.476	495													216	-2.40677	-7.20606							62.5	-0.27216
	576	248	373.5	125.5				215.5	-1.78456	-2.20706				511	1380.59	742.602	488													215.5	-2.9294	-7.16736							63.8021	-0.2744
	578	235.5	368.5	121				215	-1.90339	-2.1539				512	1370.37	728.92	481													215	-2.88984	-6.86372							65.1042	-0.27644
	580	231.5	356	115				214.5	-2.05722	-2.01953				513	1346.14	730.136	473.25													214.5	-2.63654	-6.46986							66.4062	-0.27857
	582	228	335	113.5				214	-2.18241	-2.01471				514	1326.18	719.812	465.5													214	-2.43713	-5.94424							67.7083	-0.28061
	584	221.5	323	114				213.5	-2.25788	-1.96814				515	1304.94	698.196	462.75													213.5	-2.92469	-6.4057							69.0104	-0.28275
	586	214.5	307.5	106.5				213	-2.34028	-1.96136				516	1276.37	685.614	460													213	-3.69319	-6.13981							70.3125	-0.1185
	588	204.5	304	99.5				212.5	-2.44225	-2.02091				517	1256.2	682.412	451.5													212.5	-3.63275	-4.82662							71.6146	-0.12064
	590	201.5	296	94.5				212	-2.57187	-1.89632				518	1249.78	674.433	443													212	-4.48296	-4.90046							72.9167	-0.12268
	592	191.5	275.5	100				211.5	-2.69304	-1.76286				519	1232.94	657.243	438													211.5	-4.56396	-5.03356							74.2188	-0.12491
	594	180	269	89.5				211	-2.79927	-1.7505				520	1193.53	644.927	433													211	-5.46615	-5.39978							75.5208	-0.12705
	596	184	254	92				210.5	-2.96671	-1.61041				521	1187.29	647.453	422													210.5	-5.6093	-4.64411							76.8229	-0.12909
	598	172	254	85.5				210	-3.19144	-1.61311				522	1157.39	636.509	411													210	-5.53881	-4.01782							78.125	-0.13122
	600	163.5	242	78				209.5	-3.35934	-1.4377				523	1153.07	617.271	405.25													209.5	-6.11453	-3.5282							79.4271	-0.13336
								209	-3.55523	-1.34535				524	1139.07	611.06	399.5													209	-7.06	-3.38191							80.7292	-0.1355
								208.5	-3.87234	-1.23413				525	1103.21	593.412	389.5													208.5	-7.41938	-2.35048							82.0312	-0.13754
								208	-4.13521	-1.21881				526	1130.11	607.179	379.5													208	-7.79474	-2.38561							83.3333	0.02652
								207.5	-4.38545	-1.08063				527	1090.06	592.833	378.25													207.5	-7.75864	-2.00131							84.6354	-0.14181
								207	-4.6633	-1.02805				528	1071.44	585.951	377													207	-8.6167	-0.88195							85.9375	0.02234
								206.5	-5.02755	-0.94833				529	1051.91	578.513	372.25													206.5	-9.52258	-0.38453							87.2396	-0.14609
								206	-5.30738	-0.87574				530	1024.98	574.816	367.5													206	-9.90106	-0.2004							88.5417	-0.14813
								205.5	-5.62318	-0.79669				531	1004.68	563.44	356													205.5	-11.1132	0.50305							89.8438	-0.15026
								205	-6.01105	-0.75432				532	985.872	542.436	344.5													205	-11.4191	1.05791							91.1458	-0.1525
								204.5	-6.35239	-0.61894				533	967.539	540.691	340.25													204.5	-11.6091	1.39412							92.4479	-0.15454
								204	-6.76796	-0.53902				534	955.649	523.686	336													204	-12.3628	2.0538							93.75	0.00962
								203.5	-7.10622	-0.41675				535	942.52	516.414	337.75													203.5	-13.1223	3.00781							95.0521	0.00738
								203	-7.38382	-0.28117				536	907.567	502.509	339.5													203	-13.1247	3.2719							96.3542	0.17173
								202.5	-7.51343	-0.50161				537	900.307	491.255	331.5													202.5	-13.6129	3.26711							97.6562	0.50227
								202	-7.61808	-0.42757				538	877.164	485.798	323.5													202	-14.305	2.20414							98.9583	0.50023
								201.5	-7.67751	-0.23718				539	863.029	485.603	315.5													201.5	-15.0709	2.25365							100.26	0.66438
								201	-7.86736	0.08549				540	847.505	475.392	307.5													201	-15.462	2.438							101.562	0.82873
								200.5	-7.92865	0.47309				541	826.603	446.739	306.5													200.5	-15.5279	2.24568							102.865	0.82659
								200	-7.95209	0.78146				542	813.536	439.143	305.5													200	-15.1797	2.83499							104.167	0.99074
								199.5	-7.89691	0.77953				543	798.487	438.054	302													199.5	-15.4187	3.39402							105.469	1.15509
								199	-7.7192	1.2382				544	772.39	422.006	298.5													199	-14.7396	3.80959							106.771	1.31924
								198.5	-7.41187	1.51341				545	761.392	422.656	292.75													198.5	-13.1978	4.26672							108.073	1.48359
								198	-7.21931	1.40559				546	762.885	407.796	287													198	-14.1131	3.25046							109.375	1.64774
								197.5	-6.61665	2.29852				547	740.348	402.808	279.5													197.5	-13.0508	1.78737							110.677	1.81208
								197	-6.23105	3.07391				548	721.497	396.165	272													197	-12.5861	2.02204							111.979	1.80985
								196.5	-6.08753	3.33043				549	714.292	385.629	268.75													196.5	-11.9408	3.48113							113.281	1.9741
								196	-5.91939	3.571				550	697.978	371.109	265.5													196	-11.44	4.46084							114.583	2.13835
								195.5	-5.56971	3.89296				551	682.393	370.436	263.5													195.5	-9.13007	4.07436							115.885	2.13621
								195	-5.11934	4.09201				552	670.768	361.824	261.5													195	-10.297	3.11313							117.188	2.30056
								194.5	-4.37927	4.23471				553	631.933	355.271	256.25													194.5	-6.82826	4.33833							118.49	2.29832
								194	-3.7627	5.9216				554	651.425	349.277	251													194	-8.96915	3.68316							119.792	2.29619
								193.5	-3.56986	6.26871				555	627.754	351.016	244.25													193.5	-10.2023	1.65467							121.094	2.29415
								193	-3.49235	6.73734				556	607.196	330.79	237.5													193	-5.34479	-4.54959							122.396	2.12562
								192.5	-3.06005	7.26781				557	597.335	322.004	238.5													192.5	-4.14214	-1.98671							123.698	2.28987
								192	-2.88856	7.21009				558	596.412	323.512	239.5													192	-8.88638	-1.93963							125	2.12135
								191.5	-2.73317	7.50463				559	567.532	321.761	235.25													191.5	2.01805	-1.0395							126.302	2.11931
								191	-2.27552	8.17526				560	564.351	306.841	231													191	5.26398	5.14022							127.604	1.95079
								190.5	-2.16451	8.49354				561	551.504	303.906	224													190.5	8.73412	1.0717							128.906	1.78227
								190	-2.31575	7.72485				562	536.103	303.764	217													190	14.8959	4.99123							130.208	1.61384
														563	521.863	292.086	215																						131.51	1.44532
														564	509.737	289.369	213																						132.812	1.27689
														565	499.177	288.74	212.75																						134.115	1.27475
														566	500.805	270.237	212.5																						135.417	1.10633
														567	491.906	268.249	205.5																						136.719	0.9378
														568	477.365	270.517	198.5																						138.021	0.76928
														569	471.348	263.998	195.75																						139.323	0.76724
														570	447.286	254.627	193																						140.625	0.59872
														571	463.252	251.41	192.25																						141.927	0.43029
														572	456.55	248.711	191.5																						143.229	0.42816
														573	430.836	235.229	185.75																						144.531	0.25973
														574	431.343	157	180																						145.833	0.42398
														575	410.192	158	181.25																						147.135	0.58813
														576	426.166	153.5	182.5																						148.438	0.4197
														577	415.613	139.5	181																						149.74	0.41757
														578	385.288	132.5	179.5																						151.042	0.58182
														579	389.352	140.5	175.25																						152.344	0.41329
														580	385.083	135	171																						153.646	0.41125
														581	379.559	133.5	171																						154.948	0.24273
																																							156.25	0.24059
																																							157.552	0.07217
																																							158.854	-0.09616
																																							160.156	-0.0983
																																							161.458	-0.10043
																																							162.76	-0.26886
																																							164.062	-0.27109
																																							165.365	-0.27313
																																							166.667	-0.27527
																																							167.969	-0.27731
																																							169.271	-0.27945
																																							170.573	-0.28168
																																							171.875	-0.28372
																																							173.177	-0.11947
																																							174.479	-0.12161
																																							175.781	-0.12375
																																							177.083	0.04041
																																							178.385	0.03827
																																							179.688	0.03613
																																							180.99	0.03409
																																							182.292	0.19825
																																							183.594	0.19611
																																							184.896	0.19407
																																							186.198	0.19193
																																							187.5	0.02351
																																							188.802	0.02137
																																							190.104	0.01913
																																							191.406	0.0171
																																							192.708	0.01496
																																							194.01	0.17921
																																							195.312	0.17707
																																							196.615	0.00864
																																							197.917	0.17289
																																							199.219	0.17066
																																							200.521	0.16862
																																							201.823	0.16648
																																							203.125	0.16444
																																							204.427	-0.00408
																																							205.729	-0.17241
																																							207.031	-0.00835
																																							208.333	-0.01049
																																							209.635	-0.01253
																																							210.938	-0.01467
																																							212.24	-0.0168
																																							213.542	-0.18523
																																							214.844	-0.18727
																																							216.146	-0.18941
																																							217.448	-0.19145
																																							218.75	-0.19358
																																							220.052	-0.36201
																																							221.354	-0.36424
																																							222.656	-0.19999
																																							223.958	-0.36842
																																							225.26	-0.20427
																																							226.562	-0.20631
																																							227.865	-0.04206
																																							229.167	-0.04429
																																							230.469	-0.21272
																																							231.771	-0.21485
																																							233.073	-0.21689
																																							234.375	-0.38542
																																							235.677	-0.22107
																																							236.979	-0.38959
																																							238.281	-0.39183
																																							239.583	-0.22748
																																							240.885	-0.22962
																																							242.188	-0.39804
																																							243.49	-0.40028
																																							244.792	-0.23593
																																							246.094	-0.40446
																																							247.396	-0.40659
																																							248.698	-0.24234
																																							250	-0.24448

## Sheet: Figure 8
Panel a	Raman spectroscopic data of SP-CoV2						Panel b	Raman spectroscopic data of FP2-CoV						Panel c	Raman spectroscopic data of FP1-CoV2						Panel d	Raman spectroscopic data of FP2-CoV2						Panel e	Raman spectroscopic data of ORF10
	Wavenumber (1/cm)	Raman intensity of monomer	Raman intensity of aggregate				Wavenumber (1/cm)	Raman intensity of monomer	Raman intensity of aggregate					Wavenumber (1/cm)	Raman intensity of monomer	Raman intensity of aggregate					Wavenumber (1/cm)	Raman intensity of monomer	Raman intensity of aggregate						Wavenumber (1/cm)	Raman intensity of monomer	Raman intensity of aggregate
	1049.88	78.7174	122.711				1049.91	48.1183	63.0216					1049.88	185.483	119.771					1049.91	193.785	192.622						1049.91	229.765	363.05
	1050.16	80.8788	106.82				1050.19	76.3155	47.273					1050.17	225.906	71.2556					1050.19	164.06	152.807						1050.19	298.291	257.875
	1050.45	75.0401	106.928				1050.47	28.5136	47.5255					1050.45	182.33	28.7411					1050.47	174.336	178.992						1050.47	240.818	234.703
	1050.73	87.2006	123.036				1050.76	52.7117	51.7781					1050.73	230.754	86.2188					1050.76	126.612	185.176						1050.76	323.346	295.531
	1051.01	85.3617	127.144				1051.04	60.9098	46.0306					1051.02	129.178	93.7034					1051.04	162.888	151.361						1051.04	279.874	256.359
	1051.3	69.5226	119.252				1051.33	27.107	34.282					1051.3	193.6	65.1879					1051.33	187.162	179.546						1051.33	278.4	221.184
	1051.58	75.6829	119.361				1051.61	35.3051	44.5345					1051.59	226.024	66.6721					1051.61	193.438	207.729						1051.61	304.928	242.012
	1051.87	113.844	143.468				1051.89	85.5031	86.787					1051.87	208.448	112.149					1051.89	201.714	201.914						1051.89	223.456	224.84
	1052.15	96.0043	67.5764				1052.18	55.7003	49.0382					1052.15	172.872	83.6326					1052.18	133.989	136.098						1052.18	251.981	229.664
	1052.43	78.1649	109.685				1052.46	75.8983	71.2907					1052.44	173.294	97.1165					1052.46	158.265	162.282						1052.46	292.509	220.492
	1052.72	78.3247	91.792				1052.75	88.0964	63.5432					1052.72	235.718	114.593					1052.75	148.541	206.465						1052.75	285.037	241.32
	1053	82.4851	117.9				1053.03	20.2944	43.7957					1053	184.142	84.0762					1053.03	134.817	178.649						1053.03	281.564	192.148
	1053.28	80.6454	102.008				1053.31	24.4916	44.047					1053.29	222.564	45.5589					1053.31	95.0912	190.833						1053.31	242.09	270.972
	1053.57	78.8048	126.115				1053.6	32.6895	46.2994					1053.57	166.988	85.0352					1053.6	133.367	193.016						1053.6	246.617	267.8
	1053.85	78.9649	136.223				1053.88	60.8876	58.5519					1053.86	179.411	128.518					1053.88	135.643	179.199						1053.88	257.145	190.628
	1054.14	51.1248	118.331				1054.16	19.0847	56.8032					1054.14	155.833	0					1054.16	165.918	161.382						1054.16	327.671	251.452
	1054.42	85.284	106.438				1054.45	57.2827	59.0555					1054.42	172.257	103.54					1054.45	158.193	163.565						1054.45	128.198	256.28
	1054.7	93.4437	136.546				1054.73	51.4807	83.3079					1054.71	208.681	89.0875					1054.73	136.469	181.748						1054.73	298.726	251.108
	1054.99	73.6033	142.653				1055.01	89.6777	73.5591					1054.99	243.103	82.6346					1055.01	166.744	203.931						1055.01	293.251	243.931
	1055.27	83.7621	100.76				1055.3	59.8758	59.8116					1055.27	219.527	116.174					1055.3	153.02	206.113						1055.3	251.779	232.76
	1055.55	85.9216	110.868				1055.58	78.0738	56.064					1055.56	207.951	141.72					1055.58	137.295	180.295						1055.58	284.306	309.587
	1055.84	74.0809	138.975				1055.87	72.2708	58.3152					1055.84	162.372	109.267					1055.87	149.57	162.478						1055.87	302.832	188.411
	1056.12	62.2394	129.082				1056.15	58.4687	50.5674					1056.12	182.796	50.8057					1056.15	155.846	186.659						1056.15	287.359	259.238
	1056.4	82.3985	147.189				1056.43	54.6657	54.8186					1056.41	213.22	118.352					1056.43	178.12	138.842						1056.43	299.884	324.062
	1056.69	90.5568	117.297				1056.72	48.8637	75.071					1056.69	241.642	75.8904					1056.72	174.396	171.023						1056.72	294.412	186.89
	1056.97	88.7156	115.403				1057	95.0616	73.3233					1056.98	234.065	107.436					1057	144.672	183.205						1057	226.939	281.717
	1057.26	116.874	89.5106				1057.28	57.2587	75.5745					1057.26	202.487	110.981					1057.28	116.946	165.387						1057.28	233.464	310.541
	1057.54	95.0323	95.6172				1057.57	53.4565	49.8268					1057.54	166.911	66.5191					1057.57	115.222	173.568						1057.57	215.992	301.368
	1057.82	81.191	105.724				1057.85	41.6536	72.0779					1057.83	127.334	114.064					1057.85	133.496	161.749						1057.85	294.517	286.192
	1058.1	43.3487	105.831				1058.13	57.8515	38.3302					1058.11	201.756	73.6017					1058.13	155.772	173.93						1058.13	257.044	245.019
	1058.39	63.507	119.938				1058.42	76.0494	58.5825					1058.39	168.18	95.1464					1058.42	166.048	158.111						1058.42	237.572	247.847
	1058.67	85.6653	120.045				1058.7	34.2463	62.8336					1058.68	206.602	116.684					1058.7	152.322	204.293						1058.7	336.096	226.67
	1058.95	93.8226	118.151				1058.98	56.4442	69.0858					1058.96	233.025	100.227					1058.98	128.598	166.473						1058.98	300.624	255.497
	1059.24	65.9807	138.258				1059.27	48.6412	53.3369					1059.24	213.447	83.7718					1059.27	164.872	194.654						1059.27	237.149	290.321
	1059.52	84.1378	138.364				1059.55	32.8391	57.5892					1059.53	281.87	73.3079					1059.55	137.148	244.834						1059.55	267.676	221.148
	1059.81	92.2957	154.471				1059.83	65.036	57.8403					1059.81	250.292	52.8513					1059.83	125.422	209.014						1059.83	246.201	287.972
	1060.09	92.4525	144.577				1060.12	45.2339	68.0924					1060.09	210.715	112.388					1060.12	141.698	199.194						1060.12	280.728	302.799
	1060.37	70.6101	134.683				1060.4	77.4308	42.3435					1060.37	201.137	137.931					1060.4	123.972	143.375						1060.4	227.253	275.622
	1060.65	62.7668	130.789				1060.68	15.6286	46.5957					1060.66	251.56	81.4666					1060.68	160.248	153.554						1060.68	271.78	242.449
	1060.94	50.9242	126.896				1060.97	23.8256	80.8467					1060.94	219.982	33.0093					1060.97	124.522	149.734						1060.97	260.305	199.272
	1061.22	81.0807	139.002				1061.25	76.0234	49.0989					1061.22	216.406	92.5446					1061.25	164.798	205.913						1061.25	244.833	226.099
	1061.5	63.2378	151.108				1061.53	60.2202	63.3499					1061.51	204.827	124.086					1061.53	165.072	174.093						1061.53	219.357	272.922
	1061.79	97.3941	129.214				1061.82	42.4181	85.6021					1061.79	215.25	107.622					1061.82	183.348	200.272						1061.82	245.884	263.75
	1062.07	85.551	139.32				1062.1	32.6149	57.853					1062.07	269.672	97.1637					1062.1	129.622	222.452						1062.1	326.409	174.573
	1062.35	77.707	139.426				1062.38	54.8127	76.1052					1062.36	214.095	150.698					1062.38	143.898	230.63						1062.38	306.936	273.399
	1062.64	105.864	161.532				1062.66	65.0096	36.3561					1062.64	226.517	100.24					1062.66	162.172	182.81						1062.66	271.461	240.223
	1062.92	76.0195	133.638				1062.95	69.2074	54.6083					1062.92	176.94	97.7735					1062.95	176.447	222.988						1062.95	287.988	193.05
	1063.2	78.1759	161.744				1063.23	77.4043	66.8593					1063.21	233.361	113.307					1063.23	154.722	187.167						1063.23	280.513	203.873
	1063.49	102.332	161.849				1063.51	63.602	39.1113					1063.49	183.785	114.849					1063.51	160.997	205.346						1063.51	271.04	180.699
	1063.77	76.487	171.955				1063.8	61.7989	87.3623					1063.77	186.206	128.382					1063.8	161.271	189.523						1063.8	213.564	231.522
	1064.05	38.6431	148.06				1064.08	73.9957	65.6132					1064.06	196.63	127.922					1064.08	161.545	191.702						1064.08	276.089	278.345
	1064.33	80.7983	144.166				1064.36	58.1934	93.8652					1064.34	223.051	97.4555					1064.36	189.821	229.88						1064.36	278.616	253.172
	1064.62	68.9542	160.271				1064.65	50.3903	38.1162					1064.62	237.472	122.995					1064.65	200.095	178.058						1064.65	237.14	211.995
	1064.9	85.1092	140.377				1064.93	56.588	66.3683					1064.9	171.895	100.528					1064.93	138.371	156.236						1064.93	243.667	264.821
	1065.18	69.2648	146.482				1065.21	92.7848	60.6191					1065.19	230.317	144.061					1065.21	156.645	202.414						1065.21	240.192	191.644
	1065.47	91.4196	138.587				1065.49	48.9816	72.87					1065.47	168.74	141.6					1065.49	144.919	198.591						1065.49	226.716	250.467
	1065.75	107.574	152.692				1065.78	91.1792	77.1219					1065.75	185.161	125.132					1065.78	133.194	174.768						1065.78	251.243	275.293
	1066.03	81.7296	130.798				1066.06	43.376	41.3728					1066.04	255.582	116.671					1066.06	141.468	168.946						1066.06	329.767	242.116
	1066.31	59.884	156.902				1066.34	67.5737	65.6248					1066.32	194.006	54.2023					1066.34	179.744	195.123						1066.34	256.294	238.942
	1066.6	82.0383	165.008				1066.63	77.7705	45.8757					1066.6	176.427	159.734					1066.63	178.018	171.3						1066.63	312.819	301.765
	1066.88	62.1932	153.112				1066.91	53.9672	70.1265					1066.88	182.848	141.273					1066.91	156.292	209.477						1066.91	265.343	220.587
	1067.16	72.3473	167.217				1067.19	48.1648	56.3784					1067.17	259.271	102.804					1067.19	154.567	199.654						1067.19	285.87	253.414
	1067.45	114.05	135.232				1067.47	50.2312	44.4168					1067.45	230.802	48.3345					1067.47	180.14	203.303						1067.47	261.356	249.363
	1067.73	65.6306	144.873				1067.76	61.7342	67.9717					1067.73	201.364	81.8718					1067.76	155.396	247.42						1067.76	325.064	216.692
	1068.01	52.0042	138.65				1068.04	63.7158	65.6524					1068.02	236.452	119.402					1068.04	138.469	193.661						1068.04	290.11	261.736
	1068.29	83.001	139.679				1068.32	38.9456	67.2143					1068.3	233.234	128.933					1068.32	153.683	199.602						1068.32	241.06	291.859
	1068.58	68.7683	97.4869				1068.6	52.9273	62.8762					1068.58	225.132	182.47					1068.6	143.053	153.222						1068.6	286.743	282.055
	1068.86	105.088	124.09				1068.89	47.5379	39.1299					1068.86	239.398	120					1068.89	168.187	176.46						1068.89	229.614	220.419
	1069.14	68.0481	117.455				1069.17	64.8022	60.5477					1069.15	180.253	115.529					1069.17	175.299	226.414						1069.17	252.404	204.139
	1069.42	90.0614	164.5				1069.45	30.9127	61.1715					1069.43	214.793	99.0662					1069.45	178.08	197.214						1069.45	247.17	243.142
	1069.71	102.239	156.852				1069.74	47.3624	67.6523					1069.71	254.426	132.595					1069.74	133.119	201.713						1069.74	249.794	228.274
	1069.99	59.1725	151.716				1070.02	43.8116	59.1886					1069.99	243.568	84.1241					1070.02	136.476	196.432						1070.02	252.593	218.232
	1070.27	72.1488	121.033				1070.3	63.9983	53.5468					1070.28	157.606	143.66					1070.3	164.37	191.837						1070.3	236.476	246.74
	1070.55	77.73	129.4				1070.58	65.5647	50.0056					1070.56	170.79	147.189					1070.58	108.371	184.289						1070.58	263.651	200.427
	1070.84	81.6006	146.721				1070.87	65.5753	65.6208					1070.84	200.714	160.717					1070.87	121.23	179.072						1070.87	258.366	247.05
	1071.12	59.7104	104.623				1071.15	86.6056	51.6365					1071.12	220.091	122.245					1071.15	128	149.513						1071.15	269.317	232.746
	1071.4	79.5284	152.735				1071.43	63.8246	62.1985					1071.41	168.656	97.7802					1071.43	172.755	180.794						1071.43	247.247	210.754
	1071.68	68.3152	103.177				1071.71	60.2	49.8665					1071.69	187.154	97.3083					1071.71	135.545	154.286						1071.71	260.441	269.463
	1071.97	82.6005	132.481				1072	45.8688	61.2424					1071.97	163.455	150.835					1072	146.747	184.87						1072	226.455	198.863
	1072.25	74.964	111.996				1072.28	59.0365	61.5258					1072.25	245.033	118.363					1072.28	146.594	158.916						1072.28	220.678	210.885
	1072.53	66.8398	120.069				1072.56	61.0976	51.9397					1072.53	197.702	101.89					1072.56	119.793	178.438						1072.56	253.308	180.291
	1072.81	52.3214	117.109				1072.84	43.2172	67.3041					1072.82	230.545	93.4243					1072.84	114.869	180.118						1072.84	216.954	216.017
	1073.1	97.1385	141.183				1073.12	68.9958	50.7564					1073.1	174.599	122.951					1073.12	115.348	167.785						1073.12	227.125	215.72
	1073.38	67.8839	124.343				1073.41	52.615	49.1572					1073.38	197.02	46.4781					1073.41	101.486	189.993						1073.41	251.93	190.352
	1073.66	111.276	136.085				1073.69	60.9622	62.7079					1073.66	186.954	162.004					1073.69	122.243	214.155						1073.69	227.021	144.246
	1073.94	56.9742	139.366				1073.97	81.8148	65.9887					1073.95	160.267	139.537					1073.97	134.617	214.75						1073.97	245.745	161.169
	1074.23	84.2944	125.299				1074.25	58.3508	57.6206					1074.23	150.127	133.063					1074.25	117.61	177.805						1074.25	257.191	220.177
	1074.51	86.3657	134.245				1074.54	74.8664	38.9283					1074.51	182.045	164.589					1074.54	97.8145	187.424						1074.54	257.43	169.156
	1074.79	76.3317	131.222				1074.82	53.5945	56.5721					1074.79	156.479	132.114					1074.82	148.859	181.072						1074.82	220.121	205.513
	1075.07	63.6377	133.595				1075.1	63.5119	48.3044					1075.08	168.563	169.64					1075.1	107.414	147.206						1075.1	218.596	117.156
	1075.35	79.5871	128.772				1075.38	49.1803	64.399					1075.36	192.846	37.1656					1075.38	89.1379	183.269						1075.38	185.381	206.793
	1075.64	74.7837	124.752				1075.66	35.9364	59.2118					1075.64	153.869	132.697					1075.66	136.764	177.15						1075.66	219.504	132.691
	1075.92	52.2761	132.442				1075.95	60.7552	58.4426					1075.92	182.892	184.222					1075.95	116.801	161.036						1075.95	209.325	124.356
	1076.2	72.6019	110.835				1076.23	55.9653	48.7403					1076.2	201.803	117.747					1076.23	125.757	169.141						1076.23	211.705	162.006
	1076.48	68.2477	108.217				1076.51	58.5098	53.9287					1076.49	142.742	155.271					1076.51	108.291	167.401						1076.51	173.321	154.78
	1076.76	71.3152	108.33				1076.79	64.7476	56.2693					1076.77	174.597	164.795					1076.79	115.657	184.465						1076.79	218.291	128.168
	1077.05	76.968	118.433				1077.08	49.0247	54.8144					1077.05	176.784	146.319					1077.08	103.148	166.759						1077.08	261.919	137.865
	1077.33	44.7197	124.502				1077.36	42.5175	36.9074					1077.33	185.067	181.843					1077.36	105.755	174.368						1077.36	266.641	171.164
	1077.61	73.7139	112.816				1077.64	29.9437	46.5758					1077.61	177.729	245.367					1077.64	92.2563	146.351						1077.64	256.36	166.378
	1077.89	59.2359	106.514				1077.92	53.857	44.1102					1077.9	162.389	138.897					1077.92	88.8891	160.157						1077.92	221.665	145.572
	1078.18	75.7515	116.777				1078.2	57.4443	49.8762					1078.18	146.822	178.42					1078.2	121.252	175.481						1078.2	213.783	166.865
	1078.46	65.5905	124.502				1078.49	34.5406	43.2935					1078.46	149.502	117.943					1078.49	136.946	157.338						1078.49	186.472	143.707
	1078.74	67.8192	97.4943				1078.77	34.1635	37.9218					1078.74	153.452	193.466					1078.77	103.148	145.24						1078.77	203.485	128.894
	1079.02	58.4628	110.24				1079.05	30.0062	37.7175					1079.02	169.028	202.988					1079.05	103.044	130.201						1079.05	169.874	112.869
	1079.3	64.0565	122.385				1079.33	31.4471	39.3109					1079.31	161.92	198.51					1079.33	112.066	147.785						1079.33	177.188	106.3
	1079.58	72.6211	95.6555				1079.61	64.6788	42.5932					1079.59	178.675	98.033					1079.61	121.742	137.427						1079.61	211.658	117.29
	1079.87	62.8107	86.0876				1079.89	43.7974	29.5165					1079.87	153.372	167.555					1079.89	105.086	139.803						1079.89	187.232	185.236
	1080.15	55.5201	110.164				1080.18	50.5103	58.4973					1080.15	158.482	233.077					1080.18	89.0653	143.338						1080.18	158.119	124.47
	1080.43	48.9816	124.47				1080.46	50.2409	62.1786					1080.43	170.265	122.598					1080.46	90.7532	121.774						1080.46	229.948	143.373
	1080.71	53.4251	99.9396				1080.74	43.8898	40.5784					1080.72	188.854	196.119					1080.74	100.18	128.563						1080.74	221.018	95.0371
	1080.99	41.8198	101.214				1081.02	26.1907	55.3762					1081	165.724	173.64					1081.02	99.1281	144.414						1081.02	184.842	108.206
	1081.28	49.0251	105.347				1081.3	54.3745	48.6097					1081.28	155.688	151.161					1081.3	108.855	129.623						1081.3	157.991	142.32
	1081.56	44.9593	102.046				1081.59	47.9175	45.9097					1081.56	207.728	156.682					1081.59	97.4372	151.126						1081.59	177.918	108.172
	1081.84	56.2981	120.969				1081.87	46.1343	60.4979					1081.84	177.656	144.202					1081.87	79.7454	149.44						1081.87	186.921	123.176
	1082.12	46.2352	106.044				1082.15	45.8042	47.5287					1082.12	161.087	147.723					1082.15	90.5839	139.709						1082.15	179.761	137.502
	1082.4	71.1903	68.218				1082.43	35.8436	45.9716					1082.41	177.885	93.2428					1082.43	94.2647	143.676						1082.43	196.399	111.458
	1082.68	60.3441	95.3631				1082.71	46.1111	43.1488					1082.69	158.187	192.763					1082.71	85.618	155.93						1082.71	159.956	129.598
	1082.97	45.2414	104.475				1082.99	16.8454	34.8335					1082.97	143.95	170.282					1082.99	71.1675	120.082						1082.99	138.103	137.573
	1083.25	43.3803	115.908				1083.28	32.138	29.1968					1083.25	135.49	205.802					1083.28	72.4063	146.426						1083.28	176.088	112.665
	1083.53	62.1905	88.7915				1083.56	39.5453	35.5092					1083.53	140.946	133.321					1083.56	87.6161	150.808						1083.56	178.166	115.5
	1083.81	44.5402	89.3312				1083.84	38.3608	33.5239					1083.81	135.525	160.84					1083.84	75.5986	144.974						1083.84	166.891	104.739
	1084.09	57.0736	93.7115				1084.12	48.0486	34.5385					1084.09	146.991	118.359					1084.12	95.872	138.333						1084.12	218.055	105.906
	1084.37	54.1266	95.2225				1084.4	24.5769	32.219					1084.38	107.125	177.878					1084.4	70.7715	133.158						1084.4	173.27	113.21
	1084.66	40.5398	93.7675				1084.68	19.1954	41.7412					1084.66	178.699	149.397					1084.68	75.711	142.844						1084.68	147.16	83.4014
	1084.94	49.7956	74.4811				1084.96	38.9627	40.2178					1084.94	167.364	198.915					1084.96	78.9863	166.871						1084.96	203.089	153.636
	1085.22	51.9529	84.8339				1085.25	43.1826	44.2413					1085.22	143.956	178.432					1085.25	75.2049	174.476						1085.25	199.081	152.972
	1085.5	58.5726	93.8913				1085.53	34.7874	35.4499					1085.5	112.605	137.951					1085.53	85.5647	122.416						1085.53	157.659	126.578
	1085.78	54.4148	90.3077				1085.81	34.4532	51.1671					1085.78	134.988	251.461					1085.81	98.7954	148.85						1085.81	199.328	133.709
	1086.06	43.0797	87.3936				1086.09	29.7857	56.6885					1086.07	136.123	146.979					1086.09	88.0097	145.983						1086.09	136.82	116.118
	1086.34	40.8429	93.4185				1086.37	49.1801	39.9487					1086.35	90.9841	252.496					1086.37	89.3023	144.652						1086.37	130.439	125.61
	1086.63	51.0314	106.023				1086.65	46.2215	13.0154					1086.63	108.729	186.013					1086.65	74.335	110.072						1086.65	142.224	83.6584
	1086.91	55.7253	69.9789				1086.93	33.5424	33.9835					1086.91	84.8638	167.53					1086.93	62.5197	120.244						1086.93	97.605	110.9
	1087.19	37.8552	91.7533				1087.22	34.7583	37.2596					1087.19	114.041	177.047					1087.22	65.5844	125.517						1087.22	164.796	108.606
	1087.47	47.7008	100.886				1087.5	36.2528	37.5587					1087.47	82.7948	138.563					1087.5	45.494	129.128						1087.5	139.001	66.7446
	1087.75	51.9152	79.3022				1087.78	42.4989	41.9016					1087.75	128.351	168.08					1087.78	41.9591	108.468						1087.78	107.795	111.452
	1088.03	46.4398	73.8238				1088.06	20.9229	26.0093					1088.04	140.845	203.595					1088.06	34.1124	124.147						1088.06	156.668	131.219
	1088.31	94.6715	109.863				1088.34	56.9057	76.7377					1088.32	167.23	159.105					1088.34	98.3091	160.561						1088.34	162.82	152.246
	1088.59	47.709	86.304				1088.62	32.8134	34.7062					1088.6	100.34	184.62					1088.62	71.9313	90.9654						1088.62	142.259	124.125
	1088.88	58.2804	66.1071				1088.9	24.5214	35.0017					1088.88	114.242	212.135					1088.9	46.176	95.4166						1088.9	138.143	101.693
	1089.16	35.4354	90.1137				1089.18	31.485	24.6721					1089.16	51.9438	187.651					1089.18	43.9769	114.596						1089.18	171.155	70.9507
	1089.44	56.6914	65.4959				1089.47	42.964	37.2615					1089.44	69.7933	205.166					1089.47	66.9889	136.124						1089.47	141.83	51.4749
	1089.72	39.4636	66.1866				1089.75	43.4061	24.5908					1089.72	70.4337	174.673					1089.75	41.5831	79.6172						1089.75	133.211	73.7061
	1090	61.8297	92.8167				1090.03	40.5402	30.7805					1090	85.7808	180.188					1090.03	47.8278	89.7891						1090.03	94.9038	121.975
	1090.28	19.2364	79.9376				1090.31	26.1116	1.5105					1090.28	81.0152	231.703					1090.31	69.0319	100.024						1090.31	110.169	51.9202
	1090.56	30.217	83.647				1090.59	7.45047	16.2952					1090.57	77.58	199.217					1090.59	55.1941	131.273						1090.59	101.611	35.9204
	1090.84	21.0005	71.4885				1090.87	21.6415	17.8868					1090.85	85.2941	164.731					1090.87	38.6077	116.427						1090.87	104.41	55.3035
	1091.12	21.8822	87.9249				1091.15	24.9463	13.8472					1091.13	86.6472	124.238					1091.15	48.0823	108.249						1091.15	161.167	101.846
	1091.41	39.8998	72.8373				1091.43	42.6184	26.3339					1091.41	64.1216	127.751					1091.43	104.891	119.577						1091.43	126.655	22.0801
	1091.69	43.0728	62.2577				1091.71	29.6695	30.9002					1091.69	46	169.265					1091.71	55.6732	128.887						1091.71	202.243	85.7205
	1091.97	35.6822	63.4135				1092	31.2785	21.5755					1091.97	68.0944	194.778					1092	37.4976	123.041						1092	75.8298	76.0767
	1092.25	15.8455	75.6042				1092.28	34.1003	31.3503					1092.25	57.8167	194.284					1092.28	41.1788	97.7087						1092.28	106.218	117.858
	1092.53	17.7259	67.9018				1092.56	36.9409	44.1136					1092.53	66.8519	181.797					1092.56	23.5981	78.7566						1092.56	92.0212	116.612
	1092.81	33.6619	57.1886				1092.84	39.3828	14.9489					1092.81	64.7209	167.31					1092.84	44.5759	81.6312						1092.84	81.0654	51.592
	1093.09	53.7202	41.3149				1093.12	19.9417	8.03229					1093.09	68.1035	210.822					1093.12	27.1544	93.7674						1093.12	48.9905	42.1802
	1093.37	31.9808	58.098				1093.4	13.097	9.4711					1093.38	45.6326	216.328					1093.4	67.8673	79.244						1093.4	85.0669	72.0476
	1093.65	42.2485	54.5235				1093.68	15.0185	8.37335					1093.66	53.9702	197.84					1093.68	51.8856	85.2036						1093.68	106.978	36.9509
	1093.93	40.5452	56.8272				1093.96	13.3735	17.6774					1093.94	63.9844	183.351					1093.96	43.7077	97.1299						1093.96	135.907	50.3635
	1094.21	34.2262	44.5121				1094.24	24.3896	26.1356					1094.22	72.3054	170.863					1094.24	52.952	140.637						1094.24	87.7219	39.5444
	1094.5	32.9275	55.7939				1094.52	24.0878	20.2882					1094.5	84.7914	188.367					1094.52	27.758	116.684						1094.52	115.865	62.6506
	1094.78	35.1737	59.7485				1094.8	17.9039	32.0756					1094.78	95.2594	253.879					1094.8	34.9896	78.4639						1094.8	102.223	39.5403
	1095.06	43.2893	90.3786				1095.08	25.5338	13.7961					1095.06	88.166	217.39					1095.08	40.8274	64.0925						1095.08	95.2725	75.5933
	1095.34	27.4966	62.0491				1095.37	38.7199	11.1406					1095.34	68.838	162.894					1095.37	62.6011	95.7882						1095.37	117.342	45.8552
	1095.62	13.7649	47.0209				1095.65	23.0915	12.055					1095.62	66.651	200.404					1095.65	23.4999	102.061						1095.65	119.568	56.4646
	1095.9	19.4784	49.6518				1095.93	35.5667	20.7952					1095.9	51.218	205.915					1095.93	47.1381	66.2892						1095.93	112.591	81.4563
	1096.18	30.2978	61.486				1096.21	49.2508	34.3152					1096.18	29.6463	203.418					1096.21	62.9893	88.8336						1096.21	106.06	64.457
	1096.46	48.4044	72.6955				1096.49	16.3755	22.6567					1096.46	51.6609	158.928					1096.49	42.2133	86.1209						1096.49	94.844	22.4001
	1096.74	57.1505	82.1771				1096.77	30.7253	18.3097					1096.74	84.1456	198.438					1096.77	13.8248	93.5002						1096.77	116.35	11.5859
	1097.02	37.6091	50.4404				1097.05	18.0638	25.9793					1097.03	63.0962	253.94					1097.05	30.9566	117.902						1097.05	139.016	42.533
	1097.3	25.7029	26.1324				1097.33	54.794	24.486					1097.31	52.5192	191.45					1097.33	53.7941	85.3714						1097.33	142.382	57.5891
	1097.58	34.4464	40.1359				1097.61	42.1636	23.3537					1097.59	69.3694	144.952					1097.61	33.3979	46.6622						1097.61	102.769	49.8967
	1097.86	16.9222	60.2268				1097.89	24.4544	20.1147					1097.87	70.0844	182.461					1097.89	19.1105	37.7409						1097.89	83.3496	71.9521
	1098.01	-5.53912	72.2789				1098	25.6338	17.7468					1098.04	75.3247	217.97					1098	18.4766	36.2141						1098	83.0854	87.1694
	1098.3	22.6027	46.3773				1098.28	31.8324	0					1098.32	77.75	161.472					1098.28	78.7534	78.3791						1098.28	91.615	0
	1098.58	12.7444	46.4756				1098.57	24.0311	12.6667					1098.61	130.175	226.98					1098.57	43.0302	100.544						1098.57	10.1443	66.168
	1098.86	38.886	60.5734				1098.85	22.2297	17.3333					1098.89	42.6005	172.481					1098.85	35.3069	94.7087						1098.85	112.674	38.3357
	1099.15	41.0274	56.6715				1099.14	16.4284	0					1099.18	47.0258	211.99					1099.14	49.5837	34.8733						1099.14	151.203	12.5037
	1099.43	29.168	58.7696				1099.42	20.627	38.2503					1099.46	73.449	195.498					1099.42	21.8605	71.0371						1099.42	113.733	80.6716
	1099.72	7.30908	76.8675				1099.71	18.8256	20.5005					1099.74	49.8743	250.998					1099.71	48.1371	77.2014						1099.71	48.262	60.8386
	1100	-10.5499	60.9654				1099.99	27.0233	4.74966					1100.03	90.2993	156.505					1099.99	64.4125	49.3657						1099.99	52.7888	84.9963
	1100.29	29.591	59.0633				1100.27	13.222	25					1100.31	80.7246	244.006					1100.27	38.6893	53.5298						1100.27	87.3184	97.1643
	1100.57	31.7317	67.161				1100.56	25.4206	29.2502					1100.6	67.1497	247.512					1100.56	34.9659	59.6938						1100.56	155.847	57.3311
	1100.86	19.8722	65.2586				1100.84	15.6192	19.5005					1100.88	65.575	207.012					1100.84	47.2427	35.8577						1100.84	124.377	83.499
	1101.14	30.0127	57.3558				1101.13	35.8178	33.7507					1101.17	0	288.519					1101.13	5.51935	48.0215						1101.13	112.906	43.666
	1101.43	26.1523	43.4532				1101.41	6.01639	18.0009					1101.45	93.5994	238.019					1101.41	15.796	50.1844						1101.41	61.4353	25.833
	1101.71	10.2924	65.5507				1101.7	34.215	20.2511					1101.74	81.2007	211.525					1101.7	44.0726	72.3479						1101.7	81.9646	0
	1102	44.4324	61.648				1101.98	34.4126	12.5002					1102.02	72.8	211.024					1101.98	34.348	66.5113						1101.98	130.491	0
	1102.28	8.57227	31.7452				1102.27	22.6112	22.7504					1102.31	54.3995	212.53					1102.27	40.6246	30.6745						1102.27	55.0205	120.854
	1102.57	20.712	43.8424				1102.55	38.8098	23.0005					1102.59	39.9988	170.035					1102.55	38.9012	68.8377						1102.55	123.55	91.7083
	1102.85	10.8515	81.939				1102.84	45.0083	27.2508					1102.88	43.5983	243.534					1102.84	23.1779	57.0007						1102.84	62.0789	62.5623
	1103.14	46.9903	38.036				1103.12	39.2068	19.5009					1103.16	37.1995	211.032					1103.12	61.4544	95.1628						1103.12	20.6079	101.416
	1103.42	5.12961	86.133				1103.41	85.4044	25.7499					1103.45	88.7991	210.537					1103.41	33.7297	29.3257						1103.41	53.1345	46.2661
	1103.7	5.26871	58.2298				1103.69	43.6029	0					1103.73	28.3985	212.035					1103.69	32.0063	59.4883						1103.69	77.6636	63.1196
	1103.99	29.4077	54.3265				1103.98	5.80151	4.46225					1104.01	55.9981	217.539					1103.98	32.2829	51.6508						1103.98	162.193	133.974
	1104.27	31.5466	82.4228				1104.26	0	16.9243					1104.3	79.5977	233.037					1104.26	64.5594	67.8133						1104.26	118.722	116.828
	1104.56	33.6846	50.5193				1104.54	36.0742	21.3864					1104.58	53.1989	174.541					1104.54	48.8359	79.9748						1104.54	91.2507	31.6812
	1104.84	27.8232	86.6158				1104.83	36.1481	23.8464					1104.87	86.7985	266.038					1104.83	67.1113	70.1369						1104.83	127.778	66.5313
	1105.13	35.9616	40.7123				1105.11	34.2224	10.3085					1105.15	48.3981	249.542					1105.11	51.3878	58.299						1105.11	48.3064	19.385
	1105.41	10.0999	78.8082				1105.4	24.2965	28.7704					1105.44	89.9978	199.038					1105.4	41.6642	50.4609						1105.4	84.8352	40.2383
	1105.7	10.2374	26.9044				1105.68	16.3708	27.2324					1105.72	59.5991	174.542					1105.68	19.9407	58.622						1105.68	41.3643	67.092
	1105.98	56.3754	79.0006				1105.97	50.4446	23.6923					1106.01	75.1989	264.038					1105.97	46.2159	62.7837						1105.97	113.891	39.9417
	1106.27	50.5132	33.0967				1106.25	42.5188	10.1544					1106.29	58.7984	179.534					1106.25	40.4925	46.9452						1106.25	92.4197	12.7954
	1106.55	36.6509	49.1923				1106.54	14.593	22.6162					1106.58	56.3981	237.037					1106.54	38.7689	45.1067						1106.54	68.9485	43.6489
	1106.83	14.7878	57.2882				1106.82	40.6669	17.0761					1106.86	49.9996	278.533					1106.82	75.0441	61.2673						1106.82	27.4749	18.4985
	1107.12	44.9252	41.384				1107.1	18.7411	25.5379					1107.14	45.5993	142.035					1107.1	43.3205	45.4285						1107.1	94.0037	49.3518
	1107.4	13.0625	65.4794				1107.39	48.8153	0					1107.43	39.1989	223.53					1107.39	75.597	55.5895						1107.39	60.5327	90.2056
	1107.69	31.199	63.575				1107.67	46.8895	16.0716					1107.71	48.8005	227.026					1107.67	43.8734	31.7498						1107.67	103.062	51.0588
	1107.97	33.336	49.6706				1107.96	42.9633	22.1429					1108	46.4003	224.527					1107.96	72.1486	71.9106						1107.96	43.5876	39.9082
	1108.26	25.4728	43.7661				1108.24	13.0375	18.2144					1108.28	0	266.022					1108.24	62.4249	30.0713						1108.24	90.1165	12.7617
	1108.54	23.6089	21.8611				1108.53	37.1117	8.28601					1108.56	0	217.517					1108.53	34.7014	74.2312						1108.53	66.6453	33.615
	1108.82	21.7454	63.9565				1108.81	41.1855	36.3573					1108.85	52.751	233.018					1108.81	48.9764	64.3916						1108.81	99.1714	54.4644
	1109.11	39.8817	74.0517				1109.09	23.2597	36.4289					1109.13	59.502	252.512					1109.09	37.2529	82.5519						1109.09	119.7	103.318
	1109.39	38.0174	58.1464				1109.38	9.33392	8.50046					1109.42	16.2495	160.006					1109.38	91.5292	86.7115						1109.38	114.229	26.1709
	1109.68	44.1535	44.2415				1109.66	35.4077	38.5717					1109.7	53.0002	233.506					1109.66	15.8043	44.8716						1109.66	112.755	41.02
	1109.96	14.2895	78.3365				1109.95	21.4819	12.6433					1109.99	65.7512	179					1109.95	6.08063	83.0316						1109.95	25.2837	37.8733
	1110.24	44.4247	50.431				1110.23	11.5561	40.7148					1110.27	38.4983	256.493					1110.23	34.3569	75.1907						1110.23	131.812	92.7263
	1110.53	40.5603	40.5258				1110.51	25.6299	14.7861					1110.55	17.249	257.993					1110.51	14.632	73.3504						1110.51	56.3386	41.5757
	1110.81	10.6958	54.6201				1110.8	5.70407	18.8576					1110.84	0	263.486					1110.8	6.90833	39.5101						1110.8	98.8672	56.4285
	1111.1	30.8306	60.7148				1111.08	21.7779	18.9289					1111.12	25.0024	280.979					1111.08	65.1833	33.6688						1111.08	33.3931	81.2776
	1111.38	32.9658	38.8094				1111.37	33.8521	17.0004					1111.41	0	240.478					1111.37	47.4596	57.8282						1111.37	59.9216	42.1306
	1111.66	65.1003	50.9034				1111.65	9.92621	17.072					1111.69	32.8771	291.971					1111.65	35.7358	87.9868						1111.65	66.4502	70.9834
	1111.95	37.2352	50.9978				1111.93	0	23.1432					1111.97	67.75	307.463					1111.93	40.0109	44.1459						1111.93	38.9763	83.8325
	1112.23	47.37	47.0921				1112.22	0	27.2148					1112.26	76.6271	284.954					1112.22	70.2871	50.305						1112.22	155.505	44.6855
	1112.52	23.5041	23.1859				1112.5	23.9202	13.286					1112.54	59.4996	264.453					1112.5	32.5621	40.4631						1112.5	34.0308	39.5344
	1112.8	47.6386	37.2801				1112.79	61.84	33.3575					1112.83	18.3767	317.945					1112.79	36.8383	56.6219						1112.79	76.5591	66.387
	1113.08	39.7723	55.3737				1113.07	53.7597	23.4291					1113.11	15.2534	167.436					1113.07	11.1146	34.7798						1113.07	51.0876	43.24
	1113.37	39.9065	67.4677				1113.35	43.6799	25.5003					1113.39	26.1263	302.927					1113.35	67.3894	42.9384						1113.35	131.614	108.089
	1113.65	18.0406	37.5611				1113.64	35.5997	15.5718					1113.68	81.003	234.425					1113.64	35.6657	59.0969						1113.64	82.1418	50.9417
	1113.94	42.1739	33.6549				1113.92	21.5199	17.643					1113.96	97.8759	303.915					1113.92	41.9406	87.2544						1113.92	78.6677	55.7903
	1114.22	54.3076	27.7487				1114.21	19.4397	7.71457					1114.25	18.7526	251.406					1114.21	8.21674	57.4126						1114.21	67.196	62.6428
	1114.5	52.4407	25.8418				1114.49	27.3599	29.7857					1114.53	25.6252	254.897					1114.49	24.4916	63.57						1114.49	113.722	117.491
	1114.79	52.5741	41.9354				1114.77	15.2797	49.8573					1114.81	50.5019	236.394					1114.77	6.76776	47.7279						1114.77	124.25	36.344
	1115.07	68.7068	68.0284				1115.06	27.1995	35.9288					1115.1	83.3745	309.883					1115.06	3.04395	69.8851						1115.06	128.779	51.1965
	1115.36	40.84	54.1218				1115.34	13.1197	0					1115.38	92.2511	279.373					1115.34	51.3188	66.0427						1115.34	37.3042	22.0452
	1115.64	48.9724	50.2147				1115.63	53.0395	16.2229					1115.66	53.1237	266.862					1115.63	15.595	14.1996						1115.63	99.8325	132.898
	1115.92	51.1053	60.3078				1115.91	26.9597	18.4447					1115.95	0	156.352					1115.91	65.8698	74.3571						1115.91	170.358	13.7463
	1116.21	19.2375	50.4005				1116.19	38.8795	18.6674					1116.23	72	253.841					1116.19	62.1459	68.5137						1116.19	38.8865	80.5986
	1116.49	45.3701	32.4935				1116.48	20.7997	22.8893					1116.52	62	327.337					1116.48	18.4207	24.671						1116.48	59.4124	51.4473
	1116.77	61.5019	64.5861				1116.76	20.7195	19.112					1116.8	40	258.826					1116.76	22.6968	68.8274						1116.76	83.9404	12.2996
	1117.06	55.6342	50.6789				1117.04	32.6397	23.3337					1117.08	44	260.314					1117.04	48.9716	54.9844						1117.04	42.4658	61.1477
	1117.34	65.7658	40.7712				1117.33	14.5596	15.5565					1117.37	20	289.802					1117.33	41.2476	67.1406						1117.33	146.994	0
	1117.63	27.8978	62.8639				1117.61	6.47977	19.7783					1117.65	34	247.29					1117.61	41.5225	31.2974						1117.61	123.52	78.5647
	1117.91	46.029	40.9561				1117.89	30.4	0					1117.93	0	254.779					1117.89	55.7972	45.4533						1117.89	76.0454	99.1289
	1118.19	38.1607	53.0486				1118.18	26.3199	32.229					1118.22	28.3031	310.266					1118.18	26.0732	69.6098						1118.18	76.5735	97.696
	1118.48	46.2917	59.1405				1118.46	48.2401	28.457					1118.5	22.6048	271.761					1118.46	32.348	85.7655						1118.46	133.099	106.26
	1118.76	66.4231	41.2324				1118.75	38.1599	38.6859					1118.78	30.908	281.248					1118.75	30.6239	61.9218						1118.75	129.627	58.8271
	1119.04	56.5538	61.3247				1119.03	4.08017	30.9139					1119.07	67.2097	272.735					1119.03	20.8987	32.0772						1119.03	90.1526	57.3916
	1119.33	70.6849	47.4164				1119.31	0	5.14291					1119.35	21.5126	246.222					1119.31	63.1747	58.2333						1119.31	78.6807	73.9587
	1119.61	52.8153	75.5085				1119.6	30.157	35.3708					1119.63	91.8143	261.709					1119.6	21.4493	50.3885						1119.6	105.206	70.5227
	1119.89	60.9455	41.6				1119.88	36.3149	23.5998					1119.92	112.116	307.195					1119.88	55.7254	70.5437						1119.88	85.7339	91.0898
	1120.18	59.0762	65.6919				1120.16	6.47198	47.8277					1120.2	20.4189	250.682					1120.16	0	76.6994						1120.16	130.259	47.6541
	1120.46	71.2061	73.7833				1120.45	70.629	56.0555					1120.48	104.721	300.168					1120.45	46.3371	46.8542						1120.45	40.7847	102.218
	1120.74	75.3365	51.8745				1120.73	34.7868	26.2845					1120.77	55.0236	307.654					1120.73	60.6758	67.0097						1120.73	149.313	28.7849
	1121.03	57.4662	21.9662				1121.01	54.944	38.5125					1121.05	17.3251	311.14					1121.01	33.0131	27.1644						1121.01	137.838	75.3494
	1121.31	79.5957	42.0573				1121.3	43.1017	46.7414					1121.33	65.6267	350.625					1121.3	57.3517	53.3189						1121.3	58.366	77.916
	1121.59	57.7256	48.1487				1121.58	35.2588	44.9692					1121.62	61.9297	284.11					1121.58	63.6889	45.474						1121.58	136.891	40.4802
	1121.88	33.8548	72.2397				1121.86	35.4158	39.197					1121.9	74.2313	285.595					1121.86	56.0258	41.6283						1121.86	83.4165	127.044
	1122.16	69.9844	62.3305				1122.15	33.5736	19.4259					1122.19	88.5341	323.08					1122.15	32.3646	33.7832						1122.15	141.944	25.6108
	1122.44	72.1134	66.4217				1122.43	19.7307	31.6538					1122.47	68.8357	314.565					1122.43	8.70166	33.9373						1122.43	186.47	86.175
	1122.73	58.2421	54.5123				1122.71	19.8876	43.8816					1122.75	69.1373	268.05					1122.71	49.0386	60.0912						1122.71	148.995	24.739
	1123.01	64.3713	58.6029				1123	8.04544	46.1105					1123.04	97.4401	355.534					1123	65.3773	56.2457						1123	93.5227	91.3057
	1123.29	88.4998	60.6938				1123.28	8.20242	28.3383					1123.32	73.7415	311.018					1123.28	33.7143	32.3994						1123.28	100.048	43.8696
	1123.58	80.6281	72.7842				1123.56	36.3595	26.5661					1123.6	156.043	310.503					1123.56	54.0514	40.553						1123.56	128.573	58.4338
	1123.86	66.7568	54.8745				1123.85	48.5172	18.795					1123.89	136.346	371.986					1123.85	64.39	60.7072						1123.85	93.1008	81.0002
	1124.14	62.8849	106.965				1124.13	26.6742	33.0227					1124.17	102.647	287.47					1124.13	64.7269	26.8606						1124.13	103.626	143.564
	1124.43	77.0128	85.0553				1124.41	30.8312	43.2505					1124.45	112.949	338.953					1124.41	55.0638	75.0139						1124.41	126.151	96.1282
	1124.71	85.141	95.1453				1124.7	30.9889	51.4793					1124.73	127.252	326.436					1124.7	49.4024	59.1676						1124.7	184.679	82.6946
	1124.99	71.2686	105.236				1124.98	55.1459	15.7071					1125.02	155.553	335.919					1124.98	53.7394	45.3207						1124.98	81.2039	43.2585
	1125.27	95.3961	91.3256				1125.26	29.3028	23.9347					1125.3	87.8546	301.402					1125.26	52.0762	21.4736						1125.26	141.729	65.8223
	1125.56	47.5233	87.4154				1125.54	41.4606	14.1636					1125.58	102.156	386.885					1125.54	38.4148	27.6264						1125.54	136.256	84.3887
	1125.84	65.6511	65.5055				1125.83	11.6176	48.3913					1125.87	102.459	352.367					1125.83	42.7517	49.7797						1125.83	84.7815	56.9526
	1126.12	83.7781	73.5951				1126.11	63.7745	38.619					1126.15	142.76	315.85					1126.11	51.0886	35.9323						1126.11	187.306	51.5164
	1126.41	71.9049	113.685				1126.39	17.9321	40.8477					1126.43	109.061	353.332					1126.39	59.4269	84.0847						1126.39	109.834	90.0825
	1126.69	78.0322	63.774				1126.68	38.0891	43.0755					1126.72	115.364	380.813					1126.68	67.7639	66.2377						1126.68	112.359	50.6465
	1126.97	76.1587	75.8637				1126.96	30.246	33.3032					1127	155.666	298.295					1126.96	48.1007	40.39						1126.96	138.884	71.2102
	1127.26	84.2851	99.953				1127.24	30.403	33.5308					1127.28	141.967	319.776					1127.24	62.4376	36.5421						1127.24	225.409	109.774
	1127.54	60.4113	90.0421				1127.53	34.5606	39.7596					1127.56	130.268	291.257					1127.53	30.7759	42.6941						1127.53	125.936	44.3401
	1127.82	100.538	108.131				1127.81	34.7175	41.9872					1127.85	146.571	346.738					1127.81	69.1128	58.8466						1127.81	156.461	76.9038
	1128.11	66.664	82.2206				1128.09	18.8745	26.2149					1128.13	166.872	330.213					1128.09	37.4496	54.9984						1128.09	158.986	71.4673
	1128.39	56.7898	94.3094				1128.37	25.0314	14.4425					1128.41	71.1735	303.693					1128.37	49.7864	31.15						1128.37	79.5107	56.031
	1128.67	88.9154	86.3982				1128.66	39.1883	24.6702					1128.7	141.475	323.174					1128.66	72.1232	45.3015						1128.66	144.036	110.595
	1128.95	71.041	112.487				1128.94	31.3459	40.8989					1128.98	133.776	350.654					1128.94	64.4615	9.45294						1128.94	190.563	131.161
	1129.24	69.1669	108.576				1129.22	37.5028	17.1265					1129.26	106.079	326.134					1129.22	8.79828	39.6049						1129.22	47.0876	91.7244
	1129.52	47.2921	112.664				1129.5	33.6597	25.3541					1129.54	130.38	347.614					1129.5	73.1349	15.7561						1129.5	111.612	64.2878
	1129.8	55.4172	104.753				1129.79	31.8166	47.5817					1129.83	88.6812	279.093					1129.79	31.4718	71.9072						1129.79	84.1372	88.8513
	1130.08	49.5421	82.8412				1130.07	41.9734	25.8093					1130.11	144.982	382.566					1130.07	61.8085	66.0581						1130.07	130.662	85.4148
	1130.37	61.6669	118.929				1130.35	42.131	58.038					1130.39	99.2835	258.045					1130.35	58.1467	60.209						1130.35	139.189	55.981
	1130.65	39.7921	111.018				1130.64	28.2879	38.2655					1130.68	159.586	381.524					1130.64	40.4834	18.3604						1130.64	63.7139	68.5442
	1130.93	55.9166	113.106				1130.92	58.4447	20.4931					1130.96	107.887	287.003					1130.92	50.8201	24.511						1130.92	122.239	101.108
	1131.22	64.0409	83.1941				1131.2	38.6016	48.7206					1131.24	100.188	316.482					1131.2	87.1567	40.6615						1131.2	196.763	69.6711
	1131.5	52.165	91.2819				1131.48	8.75845	14.9482					1131.52	130.49	359.953					1131.48	53.4934	36.8118						1131.48	93.2878	76.2344
	1131.78	42.2891	85.3697				1131.77	38.9153	43.1758					1131.81	108.791	273.431					1131.77	61.8301	60.9621						1131.77	121.813	26.7979
	1132.06	58.413	81.4574				1132.05	27.0728	45.4043					1132.09	85.0919	308.909					1132.05	68.1682	51.1123						1132.05	152.339	93.3638
	1132.35	58.5367	55.545				1132.33	39.2297	35.6319					1132.37	117.394	322.388					1132.33	84.5049	61.2623						1132.33	78.864	77.927
	1132.63	44.6609	49.6325				1132.61	9.38644	51.8593					1132.65	89.6955	269.865					1132.61	62.8414	61.4129						1132.61	125.389	86.4902
	1132.91	60.7843	93.7204				1132.9	5.5433	44.0869					1132.94	113.997	273.336					1132.9	79.178	17.5627						1132.9	67.9133	71.0537
	1133.19	56.9076	71.8077				1133.18	45.7001	6.31436					1133.22	92.2977	290.813					1133.18	45.5146	57.7124						1133.18	106.438	85.6167
	1133.48	45.0307	81.895				1133.46	49.8569	44.5418					1133.5	38.5988	348.29					1133.46	65.8511	57.862						1133.46	118.962	36.1799
	1133.76	47.1537	77.9821				1133.74	48.0137	44.7694					1133.78	84.8998	325.767					1133.74	58.1878	56.0115						1133.74	95.4868	52.7434
	1134.04	41.2766	64.0692				1134.03	22.1705	28.9969					1134.07	73.2008	289.237					1134.03	110.524	26.1609						1134.03	138.011	113.307
	1134.32	69.3993	50.1562				1134.31	38.328	17.2253					1134.35	69.5018	276.714					1134.31	40.8623	30.3101						1134.31	88.5381	83.8721
	1134.61	45.5218	58.243				1134.59	44.4847	47.4528					1134.63	59.8029	302.19					1134.59	33.1988	40.4593						1134.59	111.063	114.435
	1134.89	39.6442	58.3298				1134.87	44.6415	29.6802					1134.91	68.1039	323.666					1134.87	43.5353	70.6083						1134.87	89.5869	102.999
	1135.17	19.7664	36.4165				1135.16	6.79831	59.9077					1135.2	84.4063	291.135					1135.16	43.8719	50.7571						1135.16	90.1113	27.5615
	1135.45	19.8892	64.5031				1135.44	52.955	38.1351					1135.48	44.7073	314.611					1135.44	62.2083	78.9067						1135.44	108.635	22.1245
	1135.73	36.0111	64.5896				1135.72	37.1118	20.3625					1135.76	59.0084	360.086					1135.72	62.5447	33.0553						1135.72	65.1599	84.6877
	1136.02	62.1329	58.6761				1136	57.2685	32.5899					1136.04	69.3093	299.555					1136	56.8812	83.2039						1136	137.684	111.25
	1136.3	22.2545	44.7628				1136.29	27.4253	16.8174					1136.33	53.6102	309.029					1136.29	59.2177	45.3524						1136.29	126.209	51.8137
	1136.58	36.376	38.849				1136.57	33.582	39.0447					1136.61	61.9113	260.505					1136.57	73.5541	27.5007						1136.57	122.733	70.3767
	1136.87	62.4974	54.9351				1136.85	31.7387	57.2721					1136.89	62.2122	267.972					1136.85	55.8904	51.6489						1136.85	-24.7429	50.9395
	1137.15	66.6186	59.0212				1137.13	15.8955	5.49945					1137.17	54.5131	367.447					1137.13	20.2268	51.797						1137.13	97.7813	149.502
	1137.43	56.7397	45.1072				1137.42	48.0522	31.7268					1137.45	12.814	308.921					1137.42	82.5632	59.945						1137.42	50.3057	76.0654
	1137.71	34.8606	43.193				1137.7	32.2089	23.9542					1137.74	77.1149	274.388					1137.7	22.8995	36.0929						1137.7	86.8298	50.6282
	1137.99	46.9814	65.2788				1137.98	32.3656	40.1815					1138.02	65.4158	317.863					1137.98	73.236	50.2407						1137.98	35.354	31.1912
	1138.28	37.102	23.3645				1138.26	44.5223	16.4089					1138.3	65.7166	321.337					1138.26	71.5723	58.3884						1138.26	195.878	53.7542
	1138.56	43.2225	47.4501				1138.54	28.679	36.6362					1138.58	78.0175	304.803					1138.54	59.9086	42.5359						1138.54	118.402	34.3167
	1138.84	57.3428	51.5356				1138.83	44.8357	42.8636					1138.87	80.3183	312.277					1138.83	62.2449	46.6834						1138.83	10.9265	62.8796
	1139.12	25.463	65.621				1139.11	10.9923	29.0908					1139.15	72.6192	313.743					1139.11	70.5812	58.8307						1139.11	125.45	67.4424
	1139.4	43.583	41.7063				1139.39	9.14905	29.3182					1139.43	38.92	373.215					1139.39	40.9175	48.978						1139.39	47.9746	108.005
	1139.69	39.7029	73.7915				1139.67	55.3057	33.5455					1139.71	49.2209	288.689					1139.67	67.2538	37.1251						1139.67	110.499	80.5679
	1139.97	75.8226	37.8766				1139.95	57.4624	25.7727					1139.99	35.5217	290.154					1139.95	51.59	57.2721						1139.95	161.023	103.131
	1140.25	47.9422	41.9613				1140.24	53.619	0					1140.28	53.8224	315.626					1140.24	41.9263	55.419						1140.24	73.5466	33.6934
	1140.53	38.0616	22.0462				1140.52	43.7757	46.103					1140.56	58.1232	293.091					1140.52	22.2625	27.5657						1140.52	54.0706	100.256
	1140.81	28.1809	62.1311				1140.8	25.9323	54.206					1140.84	48.424	326.564					1140.8	86.5987	27.7124						1140.8	42.5947	66.8186
	1141.1	56.2995	34.2159				1141.08	22.089	22.3091					1141.12	98.7248	304.036					1141.08	50.9349	67.8583						1141.08	121.119	71.3813
	1141.38	54.4185	70.3005				1141.37	14.2456	36.412					1141.4	53.0242	329.5					1141.37	55.2712	50.0048						1141.37	13.6426	97.9438
	1141.66	54.5374	48.3851				1141.65	60.4023	44.5151					1141.69	65.3248	326.972					1141.65	81.6074	10.1511						1141.65	84.1665	62.5066
	1141.94	46.6561	54.4695				1141.93	42.5581	56.6176					1141.97	31.6256	312.436					1141.93	85.9419	22.2973						1141.93	84.688	71.0664
	1142.22	70.7747	20.5539				1142.21	10.7147	22.7206					1142.25	61.9263	277.907					1142.21	60.2781	38.4435						1142.21	99.2119	93.6292
	1142.51	70.893	38.6382				1142.49	20.8713	52.8235					1142.53	58.2271	281.371					1142.49	38.6142	62.5894						1142.49	107.736	102.191
	1142.79	53.0113	30.7224				1142.77	49.028	28.9265					1142.81	60.5276	314.841					1142.77	80.9504	56.7353						1142.77	90.2595	130.754
	1143.07	37.1294	18.8065				1143.06	27.1845	33.0295					1143.1	32.8283	306.305					1143.06	61.2866	46.8811						1143.06	74.7834	57.3167
	1143.35	43.2474	40.8905				1143.34	17.3411	51.1325					1143.38	63.129	337.776					1143.34	27.6226	23.0268						1143.34	71.3071	49.8789
	1143.63	17.3652	36.974				1143.62	15.4977	33.2354					1143.66	69.4296	333.651					1143.62	51.9587	55.1724						1143.62	39.8311	80.4414
	1143.92	91.4823	51.0579				1143.9	43.6543	49.3384					1143.94	47.729	331.489					1143.9	40.2948	25.3171						1143.9	98.3547	97.0039
	1144.2	31.5998	29.1416				1144.18	7.81085	43.4414					1144.22	24.0295	304.258					1144.18	92.6309	57.4625						1144.18	52.8784	81.5662
	1144.48	53.7172	41.2253				1144.46	55.9667	51.5439					1144.5	56.3301	365.116					1144.46	54.9654	27.6077						1144.46	91.3997	112.126
	1144.76	27.8344	61.3088				1144.75	22.1233	49.6469					1144.79	66.6308	343.887					1144.75	81.3015	59.7528						1144.75	99.9236	94.6885
	1145.04	53.9515	41.3922				1145.03	46.2798	19.7498					1145.07	60.9313	330.317					1145.03	59.6374	53.8978						1145.03	130.447	139.25
	1145.32	44.0684	25.4756				1145.31	12.4364	21.8528					1145.35	25.232	341.713					1145.31	63.9735	50.0427						1145.31	88.9709	67.813
	1145.61	70.1846	55.5585				1145.59	18.5929	29.9557					1145.63	27.5325	294.835					1145.59	80.3094	44.1869						1145.59	131.494	68.3752
	1145.89	46.3012	55.6417				1145.87	18.7494	56.0586					1145.91	63.8317	307.994					1145.87	66.6454	28.3315						1145.87	166.018	98.9375
	1146.17	30.4178	53.7247				1146.15	20.9052	32.1611					1146.19	56.1323	339.445					1146.15	68.9799	22.4761						1146.15	98.5393	121.497
	1146.45	50.5341	43.8077				1146.44	15.0617	12.264					1146.48	48.4327	302.487					1146.44	83.3158	52.6206						1146.44	67.0627	106.059
	1146.73	58.6503	49.8906				1146.72	43.2183	40.3669					1146.76	84.7333	282.633					1146.72	45.6517	28.7649						1146.72	79.5862	76.6216
	1147.01	56.7663	39.973				1147	27.3748	12.4698					1147.04	67.0338	322.673					1147	67.9877	54.9092						1147	112.11	95.1836
	1147.3	42.8817	38.0557				1147.28	15.5313	38.5728					1147.32	53.3329	285.279					1147.28	58.3236	45.0526						1147.28	82.6333	11.7458
	1147.58	38.9974	58.1383				1147.56	45.687	24.6752					1147.6	95.6334	357.306					1147.56	32.658	75.1967						1147.56	13.1543	94.3054
	1147.86	47.113	54.2209				1147.84	49.8436	42.7781					1147.88	43.934	313.397					1147.84	84.9939	49.3405						1147.84	139.678	64.8674
	1148.14	53.2284	38.3029				1148.13	0	36.881					1148.17	28.2345	308.401					1148.13	55.3297	55.4844						1148.13	44.2012	65.4294
	1148.42	41.3432	46.3852				1148.41	34.2279	50.9839					1148.45	54.5334	360.631					1148.41	45.6656	45.6274						1148.41	44.7249	87.9917
	1148.7	51.4583	46.4674				1148.69	14.4547	41.0864					1148.73	36.8339	302.248					1148.69	0	75.771						1148.69	43.2458	140.551
	1148.98	43.5734	30.5496				1148.97	46.6826	61.1892					1149.01	37.1343	267.322					1148.97	48.1663	37.9145						1148.97	73.769	63.113
	1149.27	55.6882	24.6316				1149.25	22.9104	31.2921					1149.29	65.4348	303.063					1149.25	56.3326	40.0579						1149.25	112.292	141.675
	1149.55	49.8024	44.7132				1149.53	39.1382	25.395					1149.57	47.7338	314.426					1149.53	74.4989	12.2004						1149.53	138.816	58.2371
	1149.83	55.917	40.795				1149.81	31.365	59.4974					1149.85	76.0342	319.575					1149.81	50.6645	52.3436						1149.81	29.3369	110.796
	1150.11	58.0314	36.8768				1150.1	43.5928	15.6003					1150.14	48.3346	306.182					1150.1	66.8307	28.4866						1150.1	51.8601	21.3584
	1150.39	68.1457	50.9581				1150.38	27.8206	53.7032					1150.42	54.635	297.699					1150.38	80.9971	56.6295						1150.38	158.384	145.92
	1150.67	56.2592	77.0397				1150.66	28.0485	29.8061					1150.7	114.934	273.43					1150.66	79.1634	66.7717						1150.66	110.907	22.4824
	1150.95	58.3732	63.1212				1150.94	10.2752	49.9085					1150.98	87.2344	313.772					1150.94	29.3289	66.9145						1150.94	85.4275	103.042
	1151.24	60.4871	5.20251				1151.22	40.5029	38.0113					1151.26	87.5346	289.994					1151.22	29.4951	29.0571						1151.22	25.9507	145.603
	1151.52	80.6002	35.2834				1151.5	38.7307	20.1142					1151.54	71.8336	263.045					1151.5	51.6614	47.1989						1151.5	126.474	66.1653
	1151.8	62.7137	25.3647				1151.78	12.9575	50.2166					1151.82	82.1339	286.229					1151.78	79.8269	51.3413						1151.78	110.995	62.7244
	1152.08	66.8271	65.4457				1152.07	35.1852	42.3194					1152.1	80.4342	271.371					1152.07	55.9931	87.4836						1152.07	71.5178	61.2861
	1152.36	66.9398	43.5264				1152.35	29.4129	42.4222					1152.39	84.733	282.133					1152.35	78.1594	73.6251						1152.35	92.041	163.848
	1152.64	59.0529	29.6073				1152.63	49.6396	44.5247					1152.67	85.0334	266.05					1152.63	60.3249	29.7672						1152.63	134.562	124.407
	1152.92	79.1659	59.6881				1152.91	3.86734	22.6275					1152.95	119.334	273.884					1152.91	42.4911	73.9091						1152.91	99.085	42.9688
	1153.2	47.2782	33.7684				1153.19	36.0951	44.7303					1153.23	119.633	288.042					1153.19	68.6573	26.0503						1153.19	127.608	113.531
	1153.49	61.3908	27.8491				1153.47	54.3217	40.8327					1153.51	79.9328	250.758					1153.47	72.8228	30.1921						1153.47	154.129	58.0896
	1153.77	75.5033	43.9296				1153.75	38.5494	36.9355					1153.79	144.233	251.111					1153.75	80.989	44.3337						1153.75	134.652	100.651
	1154.05	81.6152	38.0097				1154.03	48.7771	33.0383					1154.07	74.5319	260.857					1154.03	63.1552	42.4746						1154.03	113.175	159.213
	1154.33	57.7274	68.09				1154.31	65.0038	35.1407					1154.35	124.832	220.128					1154.31	71.3206	56.616						1154.31	97.6953	89.772
	1154.61	79.8394	24.1699				1154.6	29.2314	29.2435					1154.64	95.1323	248.157					1154.6	91.4868	54.7573						1154.6	174.218	94.3333
	1154.89	99.9509	38.25				1154.88	43.458	49.3458					1154.92	121.431	258.226					1154.88	73.6522	50.8979						1154.88	86.7388	186.892
	1155.17	68.0627	64.3301				1155.16	77.6856	9.44861					1155.2	113.731	239.17					1155.16	47.8184	59.039						1155.16	137.262	79.4539
	1155.45	64.1737	44.4097				1155.44	49.9133	37.5515					1155.48	130.03	262.305					1155.44	75.9846	35.1793						1155.44	81.7847	106.016
	1155.73	76.2852	46.4896				1155.72	14.1399	43.6537					1155.76	112.33	230.668					1155.72	62.15	57.3202						1155.72	70.3052	122.574
	1156.01	40.3966	48.569				1156	24.3675	35.7565					1156.04	92.6304	254.949					1156	54.3161	33.461						1156	132.828	141.136
	1156.3	70.5073	40.6487				1156.28	44.5941	39.8589					1156.32	118.929	240.907					1156.28	74.4816	23.601						1156.28	205.349	137.695
	1156.58	88.6183	38.7282				1156.56	18.8217	39.9617					1156.6	101.229	278.783					1156.56	38.6477	35.7416						1156.56	131.871	142.256
	1156.86	86.7287	46.8074				1156.84	31.0493	46.0644					1156.88	127.528	215.502					1156.84	68.8138	29.8814						1156.84	118.394	68.8174
	1157.14	98.8394	68.8867				1157.12	31.2759	30.1668					1157.16	121.828	266.216					1157.12	68.9792	46.0218						1157.12	134.915	139.376
	1157.42	72.9496	40.9657				1157.41	15.5034	40.2695					1157.44	118.127	249.604					1157.41	97.1453	38.1614						1157.41	151.437	129.938
	1157.7	57.06	39.0449				1157.69	39.7299	26.3718					1157.73	112.427	217.763					1157.69	101.311	26.3015						1157.69	113.958	176.496
	1157.98	63.1698	63.1236				1157.97	23.9576	34.4746					1158.01	142.726	237.936					1157.97	121.477	36.4409						1157.97	176.48	163.058
	1158.26	55.28	45.2026				1158.25	18.184	42.5769					1158.29	87.0255	223.499					1158.25	85.6421	30.5808						1158.25	197.001	101.616
	1158.54	89.3895	23.2812				1158.53	66.4116	64.6797					1158.57	117.326	209.463					1158.53	37.8083	40.72						1158.53	137.523	170.178
	1158.82	73.4993	31.36				1158.81	42.638	42.7819					1158.85	127.624	180.921					1158.81	71.9736	38.8597						1158.81	106.044	154.736
	1159.1	83.6091	5.43839				1159.09	38.8656	30.8846					1159.13	77.9243	211.017					1159.09	58.1396	70.9994						1159.09	122.566	167.298
	1159.39	73.7182	27.517				1159.37	25.0921	26.987					1159.41	72.2228	203.209					1159.37	82.305	45.1382						1159.37	135.087	95.8564
	1159.67	69.8276	45.5952				1159.65	27.3196	35.0897					1159.69	80.5228	199.316					1159.65	98.4711	77.2776						1159.65	175.609	182.417
	1159.95	87.9364	35.6736				1159.93	19.5461	29.192					1159.97	152.822	192.567					1159.93	74.6364	25.4162						1159.93	140.129	140.976
	1160.23	50.0455	27.7516				1160.21	73.7736	45.2947					1160.25	137.121	193.749					1160.21	80.8024	53.5554						1160.21	110.652	147.537
	1160.51	70.1541	27.8299				1160.49	0	33.397					1160.53	109.42	171.307					1160.49	60.9678	47.6938						1160.49	123.172	130.096
	1160.79	66.2624	57.9077				1160.77	52	21.4997					1160.81	91.72	183.588					1160.77	87.1338	35.8322						1160.77	41.6946	96.6567
	1161.07	44.3711	59.9857				1161.05	16	51.6019					1161.09	94.0186	168.859					1161.05	73.2991	21.971						1161.05	106.215	87.2153
	1161.35	56.4792	44.0633				1161.34	30	29.7047					1161.37	94.3171	176.243					1161.34	81.4651	68.1092						1161.34	134.737	101.777
	1161.63	112.588	40.1412				1161.62	74	53.8069					1161.66	130.617	196.041					1161.62	91.6304	72.2478						1161.62	165.257	108.335
	1161.91	36.6954	62.2186				1161.9	0	19.9096					1161.94	136.915	144.229					1161.9	81.7964	50.3857						1161.9	123.78	94.896
	1162.19	60.8035	62.2963				1162.18	48.1	34.0118					1162.22	111.215	166.035					1162.18	75.9617	56.5242						1162.18	106.3	81.4543
	1162.47	50.911	18.3735				1162.46	44.2	32.1141					1162.5	95.5139	167.842					1162.46	74.127	82.6619						1162.46	104.82	44.0129
	1162.75	53.0188	12.4507				1162.74	24.3005	30.2168					1162.78	85.8137	146.147					1162.74	78.293	82.8001						1162.74	153.343	62.5737
	1163.03	49.126	30.5281				1163.02	50.4005	62.319					1163.06	48.1122	138.807					1163.02	64.4582	34.9376						1163.02	97.8623	113.132
	1163.31	43.2331	-1.39499				1163.3	26.5009	64.4217					1163.34	52.4106	179.233					1163.3	94.6242	17.075						1163.3	28.3848	83.6931
	1163.59	59.3405	20.6822				1163.58	54.6009	18.5239					1163.62	100.71	136.527					1163.58	30.7894	31.213						1163.58	112.905	84.2515
	1163.87	55.4473	32.759				1163.86	22.7013	26.6266					1163.9	67.0089	162.003					1163.86	54.9553	29.3501						1163.86	111.427	148.812
	1164.15	53.5544	34.8356				1164.14	22.8013	30.7288					1164.18	123.309	159.017					1164.14	87.1205	35.4878						1164.14	91.9468	91.3704
	1164.43	47.6609	60.9125				1164.42	36.9013	42.831					1164.46	53.6071	183.265					1164.42	101.286	49.6248						1164.42	110.467	113.929
	1164.71	53.7672	-15.011				1164.7	39.0017	38.9337					1164.74	67.9055	173.233					1164.7	37.4517	49.7617						1164.7	138.989	106.489
	1165	61.8739	33.0657				1164.98	23.1017	49.0359					1165.02	112.205	160.191					1164.98	107.617	65.899						1164.98	47.5088	95.0476
	1165.28	55.9799	39.142				1165.26	35.2017	31.1381					1165.3	88.5037	128.878					1165.26	83.7822	38.0357						1165.26	96.0286	119.606
	1165.56	46.0858	45.2182				1165.54	29.3021	29.2408					1165.58	72.8035	133.579					1165.54	47.9481	56.1723						1165.54	62.5508	102.167
	1165.84	56.1921	35.2946				1165.82	29.402	19.3429					1165.86	77.1017	137.482					1165.82	76.1132	34.3094						1165.82	97.0706	104.725
	1166.12	42.2977	15.3706				1166.1	9.50198	29.4451					1166.14	89.4002	140.195					1166.1	76.2784	74.4457						1166.1	177.59	93.2827
	1166.4	60.4037	15.4465				1166.38	17.6024	43.5477					1166.42	117.7	149.106					1166.38	74.4443	34.5826						1166.38	98.1123	149.844
	1166.68	72.509	27.5226				1166.66	31.7023	39.6499					1166.7	63.9982	137.139					1166.66	62.6094	-5.28128						1166.66	136.632	80.4016
	1166.96	76.6142	45.5984				1166.94	59.8023	31.7521					1166.98	124.296	113.776					1166.94	60.7746	10.8548						1166.94	53.1519	122.959
	1167.24	60.7198	13.674				1167.22	25.9027	59.8547					1167.26	20.5962	102.402					1167.22	80.9406	38.9913						1167.22	133.674	103.52
	1167.52	72.8246	45.7498				1167.5	30.0026	19.9569					1167.54	98.8945	121.463					1167.5	45.1057	29.1271						1167.5	112.194	92.0784
	1167.8	64.9294	33.8253				1167.78	26.1025	34.059					1167.82	121.193	117.732					1167.78	63.2708	61.2629						1167.78	58.7131	136.636
	1168.08	57.034	31.9006				1168.06	44.2029	30.1617					1168.1	123.492	144.674					1168.06	59.4367	65.3985						1168.06	123.235	109.197
	1168.36	83.139	15.9762				1168.34	60.3029	22.2638					1168.38	87.7906	137.257					1168.34	75.6017	31.5346						1168.34	119.755	91.7546
	1168.64	51.2433	26.0513				1168.62	30.4028	42.366					1168.66	142.089	123.619					1168.62	69.7669	67.67						1168.62	162.274	118.313
	1168.92	51.3475	34.1263				1168.91	50.5031	32.4686					1168.94	78.3871	149.385					1168.91	99.9328	73.8054						1168.91	86.7964	164.873
	1169.2	53.4521	46.2013				1169.18	26.6031	10.5707					1169.22	126.687	135.655					1169.18	98.0978	55.9412						1169.18	125.316	133.431
	1169.48	67.5559	44.2765				1169.46	40.7029	60.6728					1169.5	136.985	124.599					1169.46	98.2629	36.0763						1169.46	173.835	75.9888
	1169.76	67.6597	62.3512				1169.74	20.8029	42.7749					1169.78	125.283	98.8621					1169.74	74.428	28.2113						1169.74	136.355	108.547
	1170.04	53.7633	52.4259				1170.03	42.9032	32.8776					1170.06	119.581	94.2056					1170.03	92.5939	40.3462						1170.03	134.877	133.107
	1170.32	75.8673	36.5004				1170.3	21.0031	40.9797					1170.34	77.8808	136.306					1170.3	74.759	38.4817						1170.3	161.396	121.665
	1170.6	75.9706	28.5753				1170.58	31.103	39.0818					1170.62	42.179	128.02					1170.58	82.924	46.6163						1170.58	131.916	58.2227
	1170.88	62.0738	20.6496				1170.86	27.2029	49.1839					1170.9	102.477	135.908					1170.86	65.0891	2.75095						1170.86	126.435	176.781
	1171.16	62.1768	34.7239				1171.14	17.3033	33.2865					1171.18	120.775	121.653					1171.14	99.2549	46.8854						1171.14	84.9568	149.341
	1171.44	100.28	22.7981				1171.42	25.4031	29.3886					1171.46	89.0748	139.374					1171.42	83.42	45.0204						1171.42	83.4763	81.8984
	1171.72	80.383	36.8725				1171.7	7.50299	37.4907					1171.74	113.373	113.446					1171.7	103.585	59.1548						1171.7	149.996	136.456
	1172	78.4856	72.9465				1171.98	39.6029	49.5928					1172.02	141.671	130.061					1171.98	93.7501	33.2889						1171.98	140.515	91.0139
	1172.28	82.5881	47.0204				1172.26	23.7027	21.6949					1172.3	133.969	135.244					1172.26	97.915	41.423						1172.26	123.034	101.571
	1172.56	64.6905	31.0942				1172.54	35.8031	19.7975					1172.58	116.267	128.122					1172.54	88.0808	67.557						1172.54	145.556	118.132
	1172.84	84.7931	41.1679				1172.82	45.9029	43.8995					1172.86	106.567	121.522					1172.82	72.2458	43.6915						1172.82	136.075	78.6892
	1173.12	90.8952	39.2419				1173.1	50.0028	38.0016					1173.14	104.865	137.165					1173.1	64.4108	33.8253						1173.1	128.594	177.247
	1173.4	96.9971	41.3154				1173.38	42.1026	30.1037					1173.42	125.163	101.633					1173.38	98.5758	67.9589						1173.38	149.114	55.8042
	1173.68	63.0989	27.3888				1173.66	10.2025	44.2058					1173.7	105.461	120.841					1173.66	72.7408	52.0925						1173.66	199.633	140.362
	1173.96	75.2005	35.4621				1173.94	48.3028	44.3083					1173.98	151.759	37.1355					1173.94	76.9066	46.226						1173.94	126.154	82.9219
	1174.24	65.302	77.5353				1174.22	34.4026	22.4104					1174.26	118.057	127.606					1174.22	69.0715	40.3594						1174.22	104.674	119.479
	1174.52	77.4038	29.6085				1174.5	36.5025	46.5125					1174.54	100.356	115.075					1174.5	47.2366	40.4933						1174.5	155.193	82.0369
	1174.8	53.5051	37.6819				1174.78	12.6023	30.6145					1174.82	120.654	92.5374					1174.78	69.4015	74.6265						1174.78	179.712	126.594
	1175.08	79.6061	61.7548				1175.06	34.7021	22.7166					1175.1	150.952	0					1175.06	97.5665	64.7595						1175.06	154.231	149.152
	1175.35	63.7071	35.8277				1175.34	38.8019	2.8186					1175.38	103.25	62.6286					1175.34	129.731	44.8925						1175.34	98.75	131.709
	1175.63	69.8079	45.9004				1175.62	42.9018	40.9206					1175.66	95.548	57.2574					1175.62	85.8964	79.0254						1175.62	101.269	164.266
	1175.91	49.9085	27.9731				1175.9	11.002	37.0232					1175.94	95.8459	77.8859					1175.9	106.062	25.1581						1175.9	161.791	156.826
	1176.19	92.009	56.0456				1176.18	37.1018	41.1252					1176.22	112.144	50.5143					1176.18	78.227	21.2908						1176.18	186.31	121.384
	1176.47	86.1094	24.1181				1176.46	31.2017	37.2272					1176.5	106.442	71.1424					1176.46	70.3919	35.4233						1176.46	144.829	97.9412
	1176.75	56.2096	46.1905				1176.74	49.3015	33.3293					1176.78	104.741	67.7706					1176.74	70.5569	51.5558						1176.74	145.348	120.498
	1177.03	76.3102	14.2627				1177.02	25.4013	51.4313					1177.06	105.039	82.3984					1177.02	64.7218	49.6888						1177.02	129.867	129.056
	1177.31	72.4101	26.3352				1177.3	29.5011	51.5333					1177.34	139.337	71.0262					1177.3	72.8867	55.821						1177.3	86.3855	69.613
	1177.59	94.5099	40.4073				1177.58	41.6009	49.6353					1177.62	165.635	99.6537					1177.58	93.0516	67.9532						1177.58	150.904	102.17
	1177.87	94.6096	34.4793				1177.86	3.70065	35.7374					1177.9	117.933	106.281					1177.86	97.2165	44.0852						1177.86	125.423	188.727
	1178.15	80.7091	26.5512				1178.14	33.8004	43.8394					1178.18	80.2305	106.908					1178.14	117.381	34.2172						1178.14	113.942	87.2844
	1178.43	50.8085	8.62305				1178.42	33.9002	27.9414					1178.45	78.5284	93.5353					1178.42	93.5463	38.3491						1178.42	130.461	141.842
	1178.71	54.9077	34.6947				1178.69	0	26.0434					1178.73	100.826	108.162					1178.69	91.3111	24.4808						1178.69	116.98	136.399
	1178.99	69.0069	44.7663				1178.97	35.0002	24.1454					1179.01	115.124	100.789					1178.97	73.876	60.6125						1178.97	143.499	150.956
	1179.27	57.1059	30.8378				1179.25	0	46.2474					1179.29	119.422	93.4153					1179.25	74.041	30.744						1179.25	180.018	149.513
	1179.55	105.205	36.9092				1179.53	36.8001	54.3494					1179.57	159.72	100.042					1179.53	106.206	36.8755						1179.53	86.5366	78.0703
	1179.83	93.3034	38.9806				1179.81	25.6003	30.4514					1179.85	164.017	108.668					1179.81	72.3707	45.0069						1179.81	89.0554	116.627
	1180.11	95.4019	37.0518				1180.09	32.4001	40.5533					1180.13	108.315	107.294					1180.09	82.5355	27.1381						1180.09	93.574	135.184
	1180.38	59.5003	31.123				1180.37	33.2002	4.6553					1180.41	98.6129	55.9198					1180.37	100.7	31.2692						1180.37	136.093	117.741
	1180.66	79.5986	35.194				1180.65	16.0003	38.7573					1180.69	146.911	102.546					1180.65	120.865	41.4003						1180.65	130.611	134.298
	1180.94	51.6968	43.2649				1180.93	44.8005	32.8593					1180.97	85.2084	159.171					1180.93	77.03	35.5313						1180.93	139.13	196.855
	1181.22	33.7948	21.3358				1181.21	27.6003	8.96121					1181.25	123.506	77.7966					1181.21	59.1948	59.6621						1181.21	169.649	159.412
	1181.5	61.8926	59.4065				1181.49	34.4001	59.0632					1181.53	145.804	106.419					1181.49	107.36	43.7929						1181.49	160.167	195.969
	1181.78	81.9904	71.4772				1181.77	23.2002	29.1652					1181.81	112.102	113.044					1181.77	79.5244	27.9236						1181.77	154.686	180.526
	1182.06	98.0879	45.5478				1182.05	0	13.2671					1182.08	116.399	89.6689					1182.05	121.689	52.0541						1182.05	179.205	159.083
	1182.34	70.1854	19.6182				1182.32	28.8	29.369					1182.36	130.697	26.2937					1182.32	71.854	36.1845						1182.32	149.723	151.64
	1182.62	70.2827	23.6886				1182.6	41.6	29.471					1182.64	128.995	14.9181					1182.6	72.0188	64.3149						1182.6	96.2417	200.197
	1182.9	68.3798	27.7589				1182.88	20.4	27.5729					1182.92	117.292	111.543					1182.88	76.1836	48.4452						1182.88	104.76	172.753
	1183.18	92.4769	37.829				1183.16	13.2	51.6749					1183.2	115.59	90.167					1183.16	110.348	50.5753						1183.16	107.279	139.31
	1183.46	66.5738	51.8991				1183.44	0	39.7768					1183.48	105.888	68.7909					1183.44	56.5131	18.7054						1183.44	133.797	207.867
	1183.74	66.6705	55.9691				1183.72	36.167	23.8788					1183.76	58.1851	97.4147					1183.72	86.6779	56.8354						1183.72	132.316	170.424
	1184.01	78.7671	38.039				1184	36.3338	35.9807					1184.04	64.4828	74.0357					1184	78.8427	30.9652						1184	134.834	170.98
	1184.29	88.8636	42.1085				1184.28	14.5008	40.0826					1184.32	84.7804	80.6593					1184.28	77.0074	33.095						1184.28	131.353	199.537
	1184.57	74.9595	22.1782				1184.56	32.6677	32.1845					1184.6	125.078	93.2827					1184.56	59.1722	27.2241						1184.56	169.871	138.094
	1184.85	69.0557	24.2478				1184.84	22.8346	18.2864					1184.88	89.3742	99.906					1184.84	101.337	33.3536						1184.84	78.3896	152.651
	1185.13	65.1518	40.3173				1185.12	7.00146	42.3884					1185.15	95.6717	98.529					1185.12	83.5016	33.4831						1185.12	154.908	163.207
	1185.41	33.2477	20.3867				1185.4	33.1683	36.4903					1185.43	117.969	117.152					1185.4	59.6664	45.6125						1185.4	87.4263	115.764
	1185.69	69.3435	48.4561				1185.67	7.3345	32.5917					1185.71	118.267	45.7719					1185.67	53.8303	19.7418						1185.67	59.9424	202.318
	1185.97	51.4392	38.5253				1185.95	41.5014	48.6936					1185.99	108.564	56.3944					1185.95	61.9951	41.8709						1185.95	154.461	102.875
	1186.25	63.5347	50.5944				1186.23	11.6682	44.7955					1186.27	116.862	81.017					1186.23	104.16	38						1186.23	92.979	125.431
	1186.52	43.6301	30.6635				1186.51	29.8351	14.8974					1186.55	49.1594	81.6391					1186.51	72.3245	72.129						1186.51	123.497	119.988
	1186.8	67.7253	20.7321				1186.79	40.0019	42.9993					1186.83	137.457	84.261					1186.79	70.4891	56.2578						1186.79	90.0156	156.544
	1187.08	69.82	24.801				1187.07	24.1688	41.1012					1187.11	101.753	72.8832					1187.07	98.6539	60.386						1187.07	58.5339	115.101
	1187.36	79.915	32.8697				1187.35	34.3357	49.2031					1187.39	84.0504	87.502					1187.35	110.819	54.5147						1187.35	185.052	105.657
	1187.64	62.0098	46.9384				1187.63	72.5017	47.3045					1187.66	82.3479	100.124					1187.63	114.982	8.64331						1187.63	145.568	100.211
	1187.92	74.1045	39.007				1187.9	36.6685	25.4063					1187.94	78.6453	108.745					1187.9	77.1471	20.7718						1187.9	150.086	88.7676
	1188.2	58.1991	41.0754				1188.18	26.8354	53.5082					1188.22	82.9428	117.366					1188.18	113.312	12.9002						1188.18	162.604	143.324
	1188.47	52.2935	49.1435				1188.46	13.0022	29.6101					1188.5	79.2402	41.9845					1188.46	113.477	55.0285						1188.46	153.123	137.88
	1188.75	64.3874	37.2118				1188.74	37.169	39.7119					1188.78	79.5362	74.6056					1188.74	97.6411	43.1561						1188.74	145.641	114.437
	1189.03	76.4815	53.28				1189.02	39.335	21.8133					1189.06	77.8337	93.2264					1189.02	99.805	41.2842						1189.02	36.1563	140.99
	1189.31	48.5756	17.3481				1189.3	31.5018	27.9152					1189.34	56.1311	71.8469					1189.3	83.9696	-2.5878						1189.3	194.674	95.5466
	1189.59	62.6695	17.416				1189.58	15.6686	56.017					1189.62	104.428	78.4646					1189.58	84.1343	31.5401						1189.58	117.192	158.103
	1189.87	88.7632	39.4836				1189.86	35.8354	34.1189					1189.89	76.7258	129.085					1189.86	78.2989	43.6679						1189.86	131.71	132.659
	1190.15	36.8564	53.5514				1190.13	18.0022	24.2207					1190.17	123.022	93.7051					1190.13	90.4636	75.795						1190.13	160.229	103.216
	1190.43	56.9499	57.6191				1190.41	18.1682	58.3221					1190.45	129.319	104.322					1190.41	92.6274	39.9226						1190.41	142.744	99.7693
	1190.71	55.0432	41.6868				1190.69	26.335	48.4239					1190.73	79.6164	60.9418					1190.69	76.7919	24.0501						1190.69	91.2622	104.325
	1190.98	91.1364	29.754				1190.97	4.50177	34.5258					1191.01	63.9138	117.562					1190.97	128.957	50.1775						1190.97	123.78	166.882
	1191.26	61.2291	27.8214				1191.25	20.6685	48.6276					1191.29	120.21	132.181					1191.25	87.1212	42.3043						1191.25	84.2981	157.438
	1191.54	47.322	33.8888				1191.53	46.8345	38.7289					1191.57	72.5071	56.7974					1191.53	87.285	58.4315						1191.53	208.814	171.992
	1191.82	53.4148	17.956				1191.8	3.00122	50.8307					1191.84	120.804	71.4165					1191.8	65.4496	40.5586						1191.8	153.332	162.548
	1192.1	65.5075	52.0228				1192.08	47.168	34.9326					1192.12	61.1016	48.0356					1192.08	105.614	48.6857						1192.08	163.849	143.104
	1192.38	71.5996	64.0899				1192.36	47.3347	43.0344					1192.4	125.398	28.6516					1192.36	59.7787	46.812						1192.36	122.367	145.66
	1192.65	49.692	16.1569				1192.64	9.50061	67.1357					1192.68	79.6947	93.2702					1192.64	75.9425	16.9388						1192.64	172.883	138.213
	1192.93	49.7843	58.2237				1192.92	17.6674	37.2375					1192.96	71.9919	93.8885					1192.92	76.1071	27.0656						1192.92	141.401	144.769
	1193.21	69.876	52.2902				1193.2	21.8341	59.3393					1193.24	70.2878	92.5041					1193.2	88.2716	25.1917						1193.2	83.9185	113.325
	1193.49	91.968	40.3568				1193.47	0	45.4406					1193.51	72.5851	109.122					1193.47	68.4354	15.3181						1193.47	232.434	119.879
	1193.77	56.0599	38.4234				1193.75	20.1609	39.5424					1193.79	104.882	47.7402					1193.75	74.6	19.4446						1193.75	254.952	94.4351
	1194.05	56.1512	42.4896				1194.03	20.3217	35.6442					1194.07	103.179	136.355					1194.03	76.7645	11.5704						1194.03	147.469	84.991
	1194.32	20.2428	56.556				1194.31	44.4818	55.7455					1194.35	141.475	98.973					1194.31	68.9282	47.6966						1194.31	165.985	53.5442
	1194.6	60.3343	54.6223				1194.59	26.6426	47.8473					1194.63	111.772	95.5876					1194.59	73.0928	41.8228						1194.59	104.502	136.1
	1194.88	78.4252	34.6882				1194.87	46.8034	21.949					1194.91	110.07	78.2049					1194.87	111.257	39.9483						1194.87	215.02	150.656
	1195.16	66.5164	0.75427				1195.14	36.9635	36.0504					1195.18	132.365	130.822					1195.14	65.421	36.0742						1195.14	111.535	91.2095
	1195.44	48.6074	60.8203				1195.42	47.1243	40.1521					1195.46	76.6625	119.436					1195.42	87.5855	-3.7999						1195.42	164.053	125.765
	1195.72	70.698	54.8859				1195.7	25.2851	46.2539					1195.74	104.96	144.053					1195.7	85.75	34.3253						1195.7	76.5706	118.321
	1195.99	88.7888	48.9518				1195.98	45.4451	48.3552					1196.02	115.255	88.667					1195.98	79.9137	52.451						1195.98	97.0857	162.874
	1196.27	46.8794	63.0175				1196.26	27.6059	34.4569					1196.3	123.553	165.283					1196.26	110.078	38.5766						1196.26	221.604	159.43
	1196.55	82.9695	89.0828				1196.54	25.7667	26.5587					1196.57	119.848	121.897					1196.54	56.2427	52.7015						1196.54	192.121	117.986
	1196.83	55.06	25.1483				1196.81	43.9268	46.66					1196.85	90.1454	150.513					1196.81	86.4064	38.8269						1196.81	204.636	138.539
	1197.11	45.1503	41.2135				1197.09	22.0875	26.7617					1197.13	42.4424	109.129					1197.09	136.571	60.9522						1197.09	81.1536	101.095
	1197.38	89.24	57.2788				1197.37	24.2483	38.8635					1197.41	122.738	87.7421					1197.37	114.735	47.0768						1197.37	181.671	155.651
	1197.66	93.33	75.3441				1197.65	38.4082	34.9647					1197.69	113.035	126.358					1197.65	74.899	21.2019						1197.65	188.186	128.204
	1197.94	49.4194	37.409				1197.93	32.569	43.0665					1197.97	193.331	130.971					1197.93	115.063	55.3263						1197.93	156.704	132.759
	1198.22	57.5092	49.4741				1198.2	22.729	9.16769					1198.24	119.628	131.586					1198.2	151.227	13.4513						1198.2	143.219	75.3123
	1198.5	73.5988	33.5387				1198.48	44.8897	39.2694					1198.52	135.925	216.598					1198.48	123.392	43.5761						1198.48	213.736	185.868
	1198.77	59.6879	45.6036				1198.76	15.0498	35.3707					1198.8	168.221	134.094					1198.76	91.5552	11.7003						1198.76	272.251	116.421
	1199.05	67.7773	55.6684				1199.04	31.2105	27.4724					1199.08	128.518	87.4253					1199.04	69.7197	35.8249						1199.04	160.769	130.977
	1199.33	87.8661	31.7328				1199.32	37.3712	45.5742					1199.36	122.813	102.04					1199.32	99.8841	37.9488						1199.32	109.286	65.5322
	1199.61	77.9551	39.7974				1199.59	31.5312	49.6754					1199.63	165.11	144.652					1199.59	110.048	52.0733						1199.59	275.801	150.085
	1199.89	90.0437	43.8616				1199.87	33.6918	19.777					1199.91	151.406	105.266					1199.87	116.212	42.1971						1199.87	188.318	138.641
	1200.16	76.1325	27.9261				1200.15	37.8518	47.8783					1200.19	177.703	191.878					1200.15	112.376	24.3213						1200.15	210.833	139.194
	1200.44	92.2208	7.99005				1200.43	42.0125	23.98					1200.47	203.998	184.492					1200.43	68.5401	46.4449						1200.43	229.351	141.749
	1200.72	42.3094	42.0543				1200.71	42.1725	52.0812					1200.75	158.295	81.1028					1200.71	136.704	38.569						1200.71	173.866	182.302
	1201	70.3974	30.1182				1200.98	38.3332	40.1829					1201.02	170.591	141.717					1200.98	92.8681	36.6923						1200.98	246.383	82.8574
	1201.28	74.4857	44.1822				1201.26	42.4931	70.2841					1201.3	148.888	106.327					1201.26	135.032	24.8163						1201.26	164.898	133.41
	1201.55	86.5735	58.2458				1201.54	38.6538	44.3858					1201.58	175.183	166.941					1201.54	135.196	76.9394						1201.54	239.415	149.966
	1201.83	100.662	48.3097				1201.82	54.8137	30.487					1201.86	195.48	113.551					1201.82	97.3597	35.0631						1201.82	215.93	200.518
	1202.11	84.7491	26.3732				1202.1	24.9743	60.5887					1202.13	231.775	142.161					1202.1	107.524	23.1862						1202.1	248.447	113.074
	1202.39	82.8368	36.4368				1202.37	29.1342	36.6899					1202.41	178.072	152.774					1202.37	113.688	29.3096						1202.37	166.961	165.626
	1202.66	70.9241	50.5001				1202.65	25.2949	22.7915					1202.69	214.368	163.384					1202.65	121.852	27.4325						1202.65	243.479	154.182
	1202.94	93.0116	36.5636				1202.93	43.4548	36.8927					1202.97	142.665	167.997					1202.93	116.016	53.5558						1202.93	263.993	158.735
	1203.22	67.0986	38.6267				1203.21	43.2154	34.9944					1203.24	178.96	134.607					1203.21	112.18	45.6784						1203.21	272.51	139.29
	1203.5	81.1859	30.69				1203.48	57.7753	47.0956					1203.52	165.257	165.219					1203.48	116.343	49.8016						1203.48	221.025	151.843
	1203.78	99.2726	48.7529				1203.76	59.9359	23.1972					1203.8	209.552	195.828					1203.76	116.508	67.924						1203.76	287.542	162.398
	1204.05	95.3596	52.816				1204.04	62.0958	31.2984					1204.08	201.849	164.437					1204.04	114.671	40.047						1204.04	200.057	132.95
	1204.33	89.4462	52.8787				1204.32	34.2557	55.3996					1204.36	240.144	221.049					1204.32	124.835	52.1693						1204.32	262.572	115.503
	1204.61	93.5329	46.9413				1204.59	54.4163	57.5012					1204.63	200.441	201.658					1204.59	148.999	36.292						1204.59	221.089	168.058
	1204.89	109.619	43.0042				1204.87	60.5761	59.6024					1204.91	246.737	230.266					1204.87	123.163	36.4141						1204.87	313.603	146.611
	1205.16	59.7052	65.0666				1205.15	68.7367	51.704					1205.19	201.032	178.878					1205.15	117.327	48.5361						1205.15	268.12	157.166
	1205.44	121.792	49.1293				1205.43	26.8966	61.8052					1205.47	243.329	209.486					1205.43	109.49	40.6586						1205.43	256.635	195.719
	1205.72	131.877	17.1915				1205.71	85.0571	41.9068					1205.74	249.624	268.097					1205.71	129.655	44.7804						1205.71	277.152	164.273
	1206	111.964	35.2537				1205.98	19.217	50.008					1206.02	249.921	258.705					1205.98	151.818	62.9026						1205.98	259.666	144.826
	1206.27	74.0492	53.3161				1206.26	63.3768	56.1091					1206.3	254.216	215.313					1206.26	135.982	47.0243						1206.26	276.181	165.378
	1206.55	74.1346	47.3781				1206.54	51.5373	42.2107					1206.58	270.511	183.923					1206.54	122.146	85.1458						1206.54	262.698	201.933
	1206.83	102.22	41.4402				1206.81	37.6971	36.3118					1206.85	282.808	210.531					1206.81	102.309	79.2678						1206.81	233.212	122.486
	1207.11	122.306	59.502				1207.09	51.8569	42.413					1207.13	221.103	207.138					1207.09	92.4728	43.3892						1207.09	281.726	169.038
	1207.38	90.3906	39.5638				1207.37	50.0175	30.5146					1207.41	289.399	219.748					1207.37	124.637	59.5104						1207.37	246.243	123.593
	1207.66	90.476	39.6256				1207.65	56.1773	54.6157					1207.69	195.695	192.355					1207.65	112.801	21.6321						1207.65	230.758	118.146
	1207.94	86.5608	49.6872				1207.92	86.337	40.7168					1207.96	231.991	124.962					1207.92	102.964	35.7532						1207.92	297.272	154.698
	1208.22	104.646	19.7486				1208.2	22.4976	62.8184					1208.24	240.287	201.569					1208.2	143.128	43.8742						1208.2	231.789	193.253
	1208.49	116.73	29.8102				1208.48	28.6574	52.9195					1208.52	212.582	228.178					1208.48	91.2917	39.9956						1208.48	178.303	231.805
	1208.77	120.815	37.8715				1208.76	26.8179	33.0211					1208.79	244.878	134.785					1208.76	99.4559	2.11642						1208.76	210.82	140.36
	1209.05	70.8993	21.9326				1209.03	48.9776	45.1222					1209.07	239.174	209.391					1209.03	121.619	42.2371						1209.03	205.334	212.912
	1209.33	96.9839	43.994				1209.31	45.1374	37.2233					1209.35	191.469	154					1209.31	119.783	26.3583						1209.31	199.848	169.464
	1209.6	113.068	54.0549				1209.59	25.2971	41.3244					1209.63	255.765	206.605					1209.59	135.946	46.4788						1209.59	198.363	176.017
	1209.88	107.152	22.1158				1209.87	27.4576	47.426					1209.9	186.06	161.211					1209.87	114.11	28.5992						1209.87	202.879	126.571
	1210.16	97.2361	26.1768				1210.14	39.6173	61.5271					1210.18	226.356	143.817					1210.14	130.274	50.7201						1210.14	227.393	195.123
	1210.43	121.32	48.2375				1210.42	13.7771	55.6282					1210.46	212.652	152.425					1210.42	108.437	78.8404						1210.42	171.907	139.676
	1210.71	97.4034	18.2982				1210.7	49.9375	41.7297					1210.74	196.947	175.03					1210.7	82.6013	90.9605						1210.7	234.424	148.23
	1210.99	91.4872	30.3587				1210.97	24.0973	69.8308					1211.01	197.243	189.635					1210.97	96.7646	31.0812						1210.97	198.938	146.782
	1211.27	89.5705	44.4194				1211.25	44.257	37.9319					1211.29	193.538	212.24					1211.25	90.928	9.20111						1211.25	201.452	135.334
	1211.54	95.6537	46.4797				1211.53	32.4167	56.0329					1211.57	195.833	202.845					1211.53	109.091	37.321						1211.53	137.967	137.886
	1211.82	91.7368	74.5399				1211.81	50.5771	44.1345					1211.84	212.128	205.452					1211.81	103.256	45.4408						1211.81	228.483	128.441
	1212.1	115.82	48.6001				1212.08	56.7368	32.2355					1212.12	200.425	178.057					1212.08	115.419	31.5611						1212.08	212.997	192.993
	1212.37	67.903	48.6604				1212.36	38.8965	44.3366					1212.4	182.72	182.661					1212.36	83.5822	47.6807						1212.36	159.511	177.545
	1212.65	79.9857	46.7204				1212.64	49.0562	58.4377					1212.68	195.015	205.265					1212.64	101.746	35.8002						1212.64	134.025	130.097
	1212.93	102.068	44.7802				1212.91	21.2166	44.5392					1212.95	187.31	187.869					1212.91	101.91	11.9196						1212.91	200.542	138.652
	1213.2	82.1507	42.84				1213.19	37.3763	48.6402					1213.23	165.607	176.476					1213.19	64.0731	42.0389						1213.19	111.056	129.204
	1213.48	78.2334	50.9				1213.47	45.536	48.7413					1213.51	163.902	167.079					1213.47	88.2364	72.1587						1213.47	149.57	137.756
	1213.76	106.316	52.9596				1213.74	17.6956	46.8423					1213.78	230.197	179.683					1213.74	84.3997	72.2779						1213.74	214.083	164.307
	1214.04	96.3977	19.0191				1214.02	21.8553	44.9434					1214.06	200.492	144.286					1214.02	62.563	42.3969						1214.02	210.597	148.859
	1214.31	78.4797	51.0785				1214.3	26.0156	41.0449					1214.34	200.787	142.889					1214.3	100.727	36.5159						1214.3	157.114	173.414
	1214.59	84.5615	31.1378				1214.58	50.1753	35.1459					1214.61	145.083	177.492					1214.58	82.8904	14.6348						1214.58	141.628	73.9656
	1214.87	90.6436	35.1974				1214.85	56.3349	55.2469					1214.89	131.378	150.098					1214.85	83.0537	42.7541						1214.85	182.142	136.517
	1215.14	64.7252	57.2565				1215.13	8.49454	61.3479					1215.17	165.673	218.701					1215.13	61.217	80.8728						1215.13	160.655	131.069
	1215.42	108.807	49.3155				1215.41	44.6541	39.4489					1215.44	119.968	181.303					1215.41	61.3802	50.9915						1215.41	171.169	147.621
	1215.7	92.888	57.3745				1215.68	36.8145	57.5504					1215.72	126.263	147.905					1215.68	95.5443	67.11						1215.68	161.685	232.175
	1215.97	62.9693	45.4334				1215.96	34.9741	37.6514					1216	176.558	204.507					1215.96	109.708	43.2284						1215.96	148.199	132.727
	1216.25	111.05	37.4921				1216.24	37.1337	37.7525					1216.28	178.854	229.11					1216.24	121.871	53.3467						1216.24	134.713	123.279
	1216.53	71.1317	51.5511				1216.51	51.2933	27.8535					1216.55	157.149	181.711					1216.51	74.0341	65.4655						1216.51	151.227	159.83
	1216.8	81.2126	33.6097				1216.79	21.4529	27.9545					1216.83	149.444	158.313					1216.79	100.197	41.5837						1216.79	179.74	150.382
	1217.08	79.2933	33.6682				1217.07	37.6125	64.0554					1217.11	141.739	190.914					1217.07	94.3606	43.7018						1217.07	164.254	156.933
	1217.36	91.3739	57.7266				1217.34	45.7721	62.1564					1217.38	126.034	209.516					1217.34	86.5239	37.8197						1217.34	140.768	139.485
	1217.63	81.4544	55.7849				1217.62	41.9316	50.2574					1217.66	186.328	192.12					1217.62	72.6871	15.9376						1217.62	135.281	158.037
	1217.91	83.5348	29.8432				1217.9	16.092	54.3589					1217.94	142.623	194.721					1217.9	92.8511	24.0554						1217.9	153.798	186.591
	1218.19	69.6151	11.9013				1218.17	24.2515	40.4599					1218.21	150.918	171.322					1218.17	95.0143	54.1732						1218.17	204.311	111.143
	1218.46	85.6952	41.9594				1218.45	66.4111	68.5608					1218.49	143.213	201.923					1218.45	101.178	98.2908						1218.45	128.825	191.694
	1218.74	71.7756	26.0173				1218.73	10.5706	38.6618					1218.77	113.509	228.523					1218.73	109.341	74.4088						1218.73	161.338	98.2454
	1219.02	71.8555	60.0754				1219	18.7301	36.7628					1219.04	139.804	177.124					1219	65.504	38.5263						1219	137.852	178.797
	1219.29	67.9353	62.1332				1219.28	10.8896	54.8637					1219.32	134.099	171.724					1219.28	69.6671	22.6436						1219.28	196.365	135.348
	1219.57	64.0149	60.1909				1219.56	33.0492	68.9647					1219.6	118.393	178.324					1219.56	103.83	54.7609						1219.56	152.879	189.9
	1219.85	68.0944	60.2485				1219.83	35.2087	61.0656					1219.87	154.688	192.924					1219.83	67.9935	84.8781						1219.83	147.393	164.451
	1220.12	72.1739	58.3061				1220.11	37.3683	63.1666					1220.15	156.983	175.523					1220.11	88.1567	50.9951						1220.11	215.906	161.003
	1220.4	88.2532	52.3635				1220.39	15.5277	53.2675					1220.42	99.2777	184.123					1220.39	116.32	35.1122						1220.39	176.42	203.554
	1220.68	98.3323	70.4208				1220.66	19.6873	71.3685					1220.7	123.573	230.722					1220.66	62.4831	43.2291						1220.66	188.933	198.105
	1220.95	82.4114	42.478				1220.94	21.8468	37.4695					1220.98	125.867	179.322					1220.94	90.6462	37.3459						1220.94	219.447	162.657
	1221.23	98.4903	62.5352				1221.22	14.0063	49.5704					1221.25	116.162	191.921					1221.22	102.809	35.4626						1221.22	153.96	111.208
	1221.51	94.5691	40.5923				1221.49	34.1657	57.6713					1221.53	160.457	224.52					1221.49	98.9725	33.5792						1221.49	170.473	213.759
	1221.78	96.6479	22.6492				1221.77	30.3252	63.7722					1221.81	122.751	199.118					1221.77	101.136	61.6958						1221.77	164.987	142.311
	1222.06	108.726	56.7061				1222.04	24.4847	49.8732					1222.08	149.046	181.717					1222.04	73.2988	21.8123						1222.04	171.5	180.862
	1222.34	74.8049	24.7629				1222.32	58.6442	39.9741					1222.36	129.341	202.316					1222.32	93.462	59.9287						1222.32	156.014	161.413
	1222.61	76.8832	26.8196				1222.6	22.8036	56.075					1222.64	131.635	250.914					1222.6	63.6251	30.045						1222.6	128.527	49.9646
	1222.89	82.9615	36.8762				1222.87	26.963	56.1759					1222.91	103.93	223.512					1222.87	89.7881	40.1612						1222.87	223.04	122.515
	1223.16	95.0395	42.9327				1223.15	31.1225	46.2768					1223.19	120.225	206.11					1223.15	89.9513	68.2773						1223.15	121.553	127.067
	1223.44	105.118	58.9892				1223.43	33.282	54.3777					1223.47	114.519	188.705					1223.43	80.1144	42.3933						1223.43	200.067	131.618
	1223.72	83.1954	29.0455				1223.7	19.4414	40.4787					1223.74	142.814	205.303					1223.7	126.278	46.5092						1223.7	166.58	134.169
	1223.99	81.2731	51.1018				1223.98	3.60083	52.5795					1224.02	117.108	153.9					1223.98	102.441	62.6251						1223.98	149.093	108.72
	1224.27	81.3508	65.1579				1224.26	33.7603	58.6805					1224.29	141.403	136.498					1224.26	78.6038	28.7408						1224.26	235.607	185.271
	1224.55	71.4283	41.214				1224.53	33.9197	46.7813					1224.57	133.698	175.095					1224.53	90.7668	52.8565						1224.53	172.12	111.822
	1224.82	75.5057	49.27				1224.81	42.0791	68.8822					1224.85	181.992	169.692					1224.81	82.9299	50.9721						1224.81	118.633	132.373
	1225.1	89.583	67.3259				1225.08	36.2385	68.9831					1225.12	124.287	154.289					1225.08	93.0929	39.0876						1225.08	143.146	58.9243
	1225.37	71.6601	69.3815				1225.36	24.3979	45.0839					1225.4	150.581	190.886					1225.36	99.256	27.203						1225.36	127.659	119.475
	1225.65	75.7368	55.4372				1225.64	36.5573	51.1848					1225.68	102.876	227.482					1225.64	79.419	45.3178						1225.64	164.172	250.026
	1225.93	89.8138	45.4928				1225.91	34.7167	45.2857					1225.95	111.169	208.078					1225.91	67.5821	63.433						1225.91	234.685	134.577
	1226.2	73.8906	59.5483				1226.19	46.8761	53.3866					1226.23	103.463	186.672					1226.19	111.745	25.5482						1226.19	151.198	163.128
	1226.48	87.9673	45.6038				1226.47	59.0355	35.4874					1226.5	107.758	185.268					1226.47	85.9082	25.6632						1226.47	141.711	143.679
	1226.75	128.044	31.6592				1226.74	19.1941	57.5878					1226.78	146.053	199.864					1226.74	76.0704	59.7782						1226.74	222.222	196.228
	1227.03	96.1204	53.7144				1227.02	55.3535	51.6887					1227.06	134.347	212.46					1227.02	102.234	37.8931						1227.02	154.735	168.779
	1227.31	108.197	59.7696				1227.29	11.5128	61.7895					1227.33	136.641	253.055					1227.29	110.396	26.0079						1227.29	187.248	157.329
	1227.58	90.2729	77.8247				1227.57	13.6722	73.8904					1227.61	148.936	207.65					1227.57	84.5596	0.12256						1227.57	219.761	129.88
	1227.86	102.349	55.8798				1227.84	45.8315	57.9912					1227.88	149.23	222.243					1227.84	88.7225	62.2372						1227.84	114.274	182.431
	1228.13	78.4247	55.9344				1228.12	47.9908	28.0921					1228.16	67.5248	222.838					1228.12	78.8855	14.3512						1228.12	176.787	166.982
	1228.41	78.5006	57.9893				1228.4	6.15018	62.1929					1228.43	135.818	163.433					1228.4	97.0485	48.4657						1228.4	187.3	123.532
	1228.69	92.5764	48.044				1228.67	4.30948	60.2937					1228.71	128.112	196.028					1228.67	89.2115	40.58						1228.67	157.813	156.083
	1228.96	78.652	36.0987				1228.95	22.4681	62.3941					1228.99	120.407	192.622					1228.95	107.374	36.6943						1228.95	172.323	182.632
	1229.24	96.7276	74.1532				1229.22	34.6274	50.4949					1229.26	130.701	189.217					1229.22	127.537	30.8085						1229.22	132.836	147.182
	1229.51	78.803	68.2077				1229.5	58.7867	58.5957					1229.54	86.9954	173.809					1229.5	97.6996	52.9226						1229.5	169.349	177.733
	1229.79	90.878	58.2618				1229.78	20.946	62.6965					1229.82	111.29	166.403					1229.78	101.863	55.0361						1229.78	181.862	162.283
	1230.07	90.9532	48.3162				1230.05	25.1053	56.7974					1230.09	115.583	182.996					1230.05	140.026	35.15						1230.05	196.375	150.834
	1230.34	71.0283	54.3704				1230.33	19.2639	56.8977					1230.37	107.877	201.59					1230.33	82.1878	71.2639						1230.33	162.885	151.382
	1230.62	99.1032	82.4245				1230.6	51.4231	46.9985					1230.64	104.171	232.181					1230.6	78.3507	45.3776						1230.6	227.398	169.933
	1230.89	99.1781	64.4785				1230.88	59.5825	71.0993					1230.92	94.4658	192.775					1230.88	106.514	35.4913						1230.88	159.911	86.4834
	1231.17	83.2525	64.5323				1231.16	73.7417	57.2001					1231.19	86.7587	195.368					1231.16	122.677	77.6043						1231.16	198.423	97.0339
	1231.44	93.3271	60.5861				1231.43	57.901	47.3009					1231.47	119.053	223.961					1231.43	66.8395	79.7178						1231.43	188.936	205.584
	1231.72	113.402	66.6399				1231.71	42.0595	51.4012					1231.74	109.347	248.552					1231.71	99.0017	57.8312						1231.71	141.446	122.133
	1232	107.476	56.6936				1231.98	34.2188	39.502					1232.02	129.642	265.144					1231.98	75.1646	65.9445						1231.98	219.959	164.683
	1232.27	85.55	26.7469				1232.26	20.378	65.6028					1232.3	115.936	173.737					1232.26	101.328	28.0573						1232.26	156.472	139.234
	1232.55	105.624	38.8005				1232.53	26.5373	63.7036					1232.57	122.229	224.33					1232.53	83.4904	82.1705						1232.53	168.984	113.784
	1232.82	103.698	74.8539				1232.81	54.6958	55.8039					1232.85	116.523	182.919					1232.81	87.6526	44.2835						1232.81	173.494	218.332
	1233.1	85.7722	36.9073				1233.08	40.8549	63.9046					1233.12	112.817	175.511					1233.08	95.8154	30.3965						1233.08	134.007	164.882
	1233.37	113.846	52.9603				1233.36	61.0142	42.0054					1233.4	143.111	174.103					1233.36	111.978	42.5089						1233.36	130.52	155.433
	1233.65	69.9195	41.0134				1233.64	41.1734	44.1062					1233.67	121.404	198.693					1233.64	128.141	64.6217						1233.64	177.032	149.983
	1233.93	81.9931	37.0665				1233.91	25.3318	60.2065					1233.95	137.698	215.284					1233.91	90.3033	58.7344						1233.91	153.542	172.531
	1234.2	54.0666	53.1195				1234.19	23.4911	62.3073					1234.23	91.9926	201.876					1234.19	128.466	72.847						1234.19	144.055	121.081
	1234.48	100.14	67.1722				1234.46	39.6503	82.408					1234.5	96.2855	204.465					1234.46	80.629	32.9591						1234.46	144.567	161.631
	1234.75	104.213	33.225				1234.74	35.8088	62.5083					1234.78	114.58	233.056					1234.74	78.7911	39.0716						1234.74	173.077	106.179
	1235.03	116.286	47.2777				1235.01	29.968	60.609					1235.05	100.874	253.647					1235.01	96.954	27.1839						1235.01	171.59	192.729
	1235.3	82.3589	47.3301				1235.29	48.1271	70.7098					1235.33	101.166	186.235					1235.29	79.1168	35.2957						1235.29	102.102	107.28
	1235.58	82.4318	63.3827				1235.56	36.2856	46.81					1235.6	133.461	202.826					1235.56	95.2789	57.408						1235.56	112.612	109.827
	1235.85	80.5046	55.4352				1235.84	46.4447	64.9108					1235.88	137.755	207.417					1235.84	85.4417	35.5201						1235.84	181.125	172.377
	1236.13	92.5771	81.4873				1236.12	32.6039	61.0115					1236.15	130.047	226.004					1236.12	47.6046	45.6316						1236.12	185.637	194.928
	1236.4	82.6497	73.5396				1236.39	26.7623	55.1118					1236.43	112.342	234.595					1236.39	93.7666	55.7436						1236.39	152.147	169.475
	1236.68	90.7222	71.5918				1236.67	48.9214	83.2124					1236.71	126.636	233.182					1236.67	103.929	65.8555						1236.67	108.659	168.025
	1236.95	104.794	49.6437				1236.94	25.0806	61.3132					1236.98	112.928	225.772					1236.94	90.0922	47.9667						1236.94	155.172	92.5757
	1237.23	114.867	63.6958				1237.22	57.239	53.4134					1237.26	161.222	206.362					1237.22	84.2543	60.0784						1237.22	225.682	147.123
	1237.51	102.939	77.7477				1237.49	29.3981	43.5141					1237.53	97.5165	216.949					1237.49	84.4171	52.19						1237.49	128.194	155.673
	1237.78	125.01	69.7993				1237.77	57.5573	69.6148					1237.81	119.809	163.538					1237.77	96.5798	62.3011						1237.77	194.706	140.223
	1238.06	97.0824	49.8512				1238.04	15.7157	55.7151					1238.08	134.103	194.125					1238.04	118.742	30.4125						1238.04	215.216	122.771
	1238.33	113.154	85.9026				1238.32	43.8748	59.8158					1238.36	114.396	204.714					1238.32	94.9046	30.5234						1238.32	73.728	123.321
	1238.61	87.2257	43.9542				1238.59	44.0331	51.916					1238.63	122.69	175.303					1238.59	83.0666	52.6347						1238.59	160.238	99.8682
	1238.88	77.2974	56.0058				1238.87	34.1922	76.0167					1238.91	106.984	155.889					1238.87	65.2294	44.7459						1238.87	184.75	130.418
	1239.16	89.3686	72.0569				1239.14	34.3513	46.1174					1239.18	91.2766	212.478					1239.14	93.3922	26.8565						1239.14	199.262	166.968
	1239.43	89.44	64.1083				1239.42	32.5097	64.2176					1239.46	125.57	131.064					1239.42	73.5541	28.9675						1239.42	191.772	207.515
	1239.71	95.511	76.1594				1239.69	38.6688	46.3183					1239.73	117.863	149.652					1239.69	111.717	47.0779						1239.69	156.284	252.065
	1239.98	89.5822	86.2105				1239.97	28.8271	30.4185					1240.01	92.157	164.238					1239.97	61.8788	63.1888						1239.97	224.794	152.613
	1240.26	123.653	72.2614				1240.24	30.9861	82.5191					1240.28	88.4509	182.826					1240.24	72.0416	69.2991						1240.24	147.306	155.163
	1240.53	103.724	62.3124				1240.52	17.1445	60.6193					1240.56	132.743	165.411					1240.52	68.2035	27.4097						1240.52	159.815	155.71
	1240.81	133.795	84.3633				1240.79	59.3035	64.72					1240.83	115.037	173.998					1240.79	110.366	75.5204						1240.79	176.327	142.26
	1241.08	87.8652	80.414				1241.07	29.4626	54.8207					1241.11	95.33	180.583					1241.07	80.529	47.6304						1241.07	140.84	112.81
	1241.36	83.9359	70.4647				1241.34	17.6209	30.9209					1241.38	161.624	219.171					1241.34	90.6909	47.7408						1241.34	177.349	197.357
	1241.63	94.0061	46.5152				1241.62	31.78	63.0215					1241.66	149.916	191.755					1241.62	92.8536	51.8507						1241.62	203.861	157.906
	1241.91	124.077	64.5658				1241.89	23.9383	43.1217					1241.93	136.21	154.342					1241.89	93.0156	5.96097						1241.89	148.371	126.454
	1242.18	112.147	62.616				1242.17	18.0974	41.2224					1242.21	160.503	98.9267					1242.17	115.178	56.0706						1242.17	236.883	199.004
	1242.46	126.217	64.6664				1242.44	40.2556	43.3225					1242.48	110.797	137.513					1242.44	111.34	66.1808						1242.44	235.392	153.551
	1242.73	120.287	64.7166				1242.72	44.4146	45.4231					1242.76	107.089	172.098					1242.72	57.5027	50.2903						1242.72	143.904	114.1
	1243.01	100.357	54.7668				1242.99	22.5728	67.5233					1243.03	165.383	178.684					1242.99	137.665	32.4003						1242.99	162.414	122.647
	1243.28	108.426	54.8167				1243.27	36.7319	53.6239					1243.31	117.675	163.267					1243.27	107.827	30.5096						1243.27	206.926	187.197
	1243.56	108.496	54.8668				1243.54	26.8902	45.7241					1243.58	155.969	197.854					1243.54	93.9893	62.6194						1243.54	145.435	151.744
	1243.83	96.5655	56.9166				1243.82	49.0491	25.8247					1243.86	100.262	202.437					1243.82	112.152	64.7286						1243.82	87.9468	210.294
	1244.11	66.6351	50.9665				1244.09	45.2074	63.9249					1244.13	144.555	235.023					1244.09	56.3138	56.8382						1244.09	158.456	226.841
	1244.38	104.704	43.0161				1244.37	43.3657	72.025					1244.41	142.848	187.606					1244.37	106.476	72.9472						1244.37	212.966	231.388
	1244.66	118.773	41.0656				1244.64	63.5246	76.1256					1244.68	137.142	122.189					1244.64	78.6383	53.0561						1244.64	231.478	129.938
	1244.93	106.843	77.1153				1244.92	45.6828	50.2258					1244.96	139.434	228.774					1244.92	36.8002	41.1655						1244.92	183.987	134.484
	1245.21	74.9115	61.1646				1245.19	29.8418	54.3264					1245.23	109.726	223.356					1245.19	70.9628	47.2743						1245.19	176.499	177.034
	1245.48	102.981	53.2141				1245.47	0	50.4265					1245.51	106.02	215.941					1245.47	69.1246	31.3835						1245.47	143.008	177.581
	1245.76	101.049	49.2633				1245.74	22.1393	62.5271					1245.78	122.312	184.524					1245.74	69.2872	45.4921						1245.74	169.52	130.13
	1246.03	91.1181	61.3126				1246.02	36.278	58.6272					1246.06	146.606	233.105					1246.02	95.4491	27.6011						1246.02	188.029	144.677
	1246.31	111.187	73.3617				1246.29	38.4166	74.7273					1246.33	132.898	173.69					1246.29	83.6109	73.7096						1246.29	100.538	175.224
	1246.58	95.2549	37.4106				1246.57	54.5559	52.8279					1246.61	125.192	146.272					1246.57	91.7735	45.8179						1246.57	171.05	177.773
	1246.86	111.323	51.4597				1246.84	52.6945	70.928					1246.88	133.484	166.856					1246.84	85.9354	31.9268						1246.84	165.559	154.32
	1247.13	87.3916	57.5084				1247.12	22.8338	49.0286					1247.15	133.777	153.438					1247.12	80.0979	32.0349						1247.12	170.071	174.869
	1247.41	97.46	83.5573				1247.39	36.9724	49.1287					1247.43	152.07	180.019					1247.39	90.2598	70.1436						1247.39	150.58	227.416
	1247.68	85.5279	55.6059				1247.66	43.111	49.2288					1247.7	144.363	180.602					1247.66	48.4215	64.2516						1247.66	189.089	209.963
	1247.95	89.5957	51.6544				1247.94	45.2502	55.3294					1247.98	92.6548	215.183					1247.94	72.584	68.3596						1247.94	121.6	148.512
	1248.23	93.6638	37.7031				1248.21	53.3889	41.4295					1248.25	134.948	215.764					1248.21	110.746	34.468						1248.21	152.11	139.059
	1248.5	61.7314	39.7515				1248.49	55.5281	65.53					1248.53	189.241	176.347					1248.49	80.9084	34.5757						1248.49	164.621	173.608
	1248.78	83.7989	57.7997				1248.76	43.6667	55.6301					1248.8	151.534	200.928					1248.76	75.0702	34.6834						1248.76	193.13	246.155
	1249.05	113.867	71.8481				1249.04	27.8052	45.7302					1249.08	83.8265	209.508					1249.04	63.2319	64.7916						1249.04	163.639	192.701
	1249.33	85.9339	53.8962				1249.31	41.9445	45.8307					1249.35	172.119	182.091					1249.31	103.395	66.8991						1249.31	154.151	217.251
	1249.6	102.001	39.9443				1249.59	50.0831	69.9308					1249.63	106.412	188.671					1249.59	73.5563	27.0066						1249.59	158.66	169.797
	1249.88	86.0686	55.9924				1249.86	34.2216	66.0309					1249.9	122.704	171.251					1249.86	81.718	57.1145						1249.86	153.169	128.344
	1250.15	86.1356	54.0403				1250.14	46.3608	58.1314					1250.17	162.997	193.83					1250.14	71.8805	69.2218						1250.14	163.68	142.893
	1250.42	98.2025	48.088				1250.41	46.4994	72.2315					1250.45	117.289	150.412					1250.41	100.042	21.329						1250.41	180.189	159.44
	1250.7	88.2696	74.136				1250.68	32.6379	36.3315					1250.72	137.582	194.992					1250.68	94.2039	53.4367						1250.68	162.698	127.986
	1250.97	66.3364	18.1836				1250.96	48.7765	52.4316					1251	87.8745	241.571					1250.96	84.3657	55.5438						1250.96	211.207	154.532
	1251.25	96.403	64.2311				1251.23	34.9156	60.5321					1251.27	134.167	180.153					1251.23	72.5282	61.6507						1251.23	271.718	219.082
	1251.52	130.47	30.2788				1251.51	53.0542	66.6322					1251.55	158.46	168.732					1251.51	66.6899	55.7581						1251.51	196.227	193.628
	1251.8	96.5362	44.3261				1251.78	53.1927	60.7322					1251.82	146.752	189.31					1251.78	70.8516	49.865						1251.78	168.736	174.175
	1252.07	114.603	36.3734				1252.06	33.3319	36.8327					1252.09	189.044	127.889					1252.06	83.0141	65.9717						1252.06	193.247	174.724
	1252.34	102.669	58.4206				1252.33	75.4704	48.9327					1252.37	141.336	162.47					1252.33	103.176	26.0784						1252.33	161.756	261.27
	1252.62	78.7352	50.468				1252.61	39.6089	41.0328					1252.64	141.63	203.048					1252.61	111.337	44.1855						1252.61	198.265	137.816
	1252.89	90.8012	40.515				1252.88	37.7475	55.1328					1252.92	113.922	171.626					1252.88	71.4991	42.292						1252.88	98.7737	166.363
	1253.17	98.8671	32.562				1253.15	31.8866	47.2333					1253.19	162.214	164.204					1253.15	113.662	56.3984						1253.15	95.2849	182.911
	1253.44	84.9329	62.6089				1253.43	36.0251	51.3333					1253.47	122.506	190.782					1253.43	101.823	52.5047						1253.43	147.794	197.458
	1253.72	76.9989	68.6559				1253.7	32.1636	45.4333					1253.74	126.799	221.362					1253.7	65.9849	72.6115						1253.7	140.302	188.004
	1253.99	83.0645	58.7026				1253.98	14.3021	25.5334					1254.01	129.091	127.94					1253.98	92.1467	38.7177						1253.98	234.811	200.551
	1254.26	63.1301	72.7492				1254.25	48.4406	51.6333					1254.29	133.383	206.517					1254.25	86.3082	54.8238						1254.25	197.32	239.097
	1254.54	83.1955	36.7958				1254.52	38.5797	59.7338					1254.56	155.675	163.094					1254.52	94.4706	76.9298						1254.52	173.831	225.646
	1254.81	91.2608	54.8422				1254.8	42.7182	29.8338					1254.84	173.967	187.671					1254.8	70.6323	57.0358						1254.8	130.34	212.192
	1255.09	53.3263	38.8889				1255.07	40.8566	57.9338					1255.11	146.261	182.248					1255.07	98.7939	43.1421						1255.07	204.848	210.738
	1255.36	91.3915	60.9352				1255.35	26.9951	62.0338					1255.39	202.553	136.827					1255.35	62.9556	57.2479						1255.35	201.357	217.284
	1255.63	81.4565	42.9814				1255.62	51.1335	48.1338					1255.66	162.845	219.403					1255.62	91.1172	23.3536						1255.62	155.865	207.83
	1255.91	85.5214	35.0276				1255.9	39.2727	60.2343					1255.93	159.137	161.98					1255.9	57.2796	41.4592						1255.9	206.376	204.379
	1256.18	59.5863	71.0736				1256.17	35.4111	42.3342					1256.21	155.429	160.556					1256.17	107.441	49.5648						1256.17	170.885	200.925
	1256.46	79.651	31.1196				1256.44	17.5496	52.4342					1256.48	183.72	155.132					1256.44	65.6028	17.6703						1256.44	189.394	233.471
	1256.73	91.7159	27.1657				1256.72	27.688	46.5342					1256.76	152.014	177.708					1256.72	97.7644	49.7761						1256.72	207.902	190.017
	1257	85.7805	37.2116				1256.99	53.8264	42.6342					1257.03	142.306	198.284					1256.99	93.926	73.8814						1256.99	154.411	206.563
	1257.28	79.8449	7.25729				1257.26	33.9648	58.7341					1257.3	158.597	156.862					1257.26	88.0876	67.9866						1257.26	158.919	209.109
	1257.55	57.9093	29.303				1257.54	22.1032	70.8341					1257.58	162.889	125.437					1257.54	82.2491	62.0918						1257.54	159.427	183.655
	1257.83	93.9735	63.3486				1257.81	68.2423	40.9345					1257.85	175.181	154.012					1257.81	84.4115	46.1969						1257.81	169.938	232.204
	1258.1	78.0377	45.3941				1258.09	26.3807	75.0345					1258.12	165.473	142.588					1258.09	88.5731	60.3019						1258.09	96.447	158.75
	1258.37	74.1018	53.4395				1258.36	48.5191	61.1344					1258.4	129.765	145.162					1258.36	76.7346	52.4068						1258.36	230.955	151.296
	1258.65	64.1657	45.4849				1258.63	54.6575	63.2344					1258.67	130.058	197.737					1258.63	112.896	58.5116						1258.63	231.464	109.842
	1258.92	94.2299	51.5304				1258.91	26.7959	51.3343					1258.95	142.35	188.312					1258.91	91.0577	66.6169						1258.91	185.972	224.387
	1259.2	96.2937	49.5755				1259.18	4.93427	65.4342					1259.22	138.642	118.886					1259.18	65.2193	34.7216						1259.18	148.48	176.933
	1259.47	102.357	53.6207				1259.46	41.0727	39.5342					1259.49	152.934	205.461					1259.46	97.3808	84.8261						1259.46	162.989	175.479
	1259.74	94.421	21.6657				1259.73	55.2111	47.6341					1259.77	157.225	144.035					1259.73	63.5424	44.9307						1259.73	159.497	150.025
	1260.02	82.4844	65.7106				1260	31.3494	45.7341					1260.04	121.517	156.609					1260	93.7039	29.0351						1260	174.005	182.571
	1260.29	106.548	43.7555				1260.28	49.4878	59.834					1260.31	135.809	163.183					1260.28	131.865	29.1395						1260.28	180.514	179.117
	1260.56	84.6112	53.8003				1260.55	39.6261	49.9339					1260.59	154.101	147.756					1260.55	88.0269	17.2437						1260.55	193.022	169.662
	1260.84	80.6744	33.845				1260.82	37.7645	36.0338					1260.86	142.392	156.332					1260.82	116.188	53.3479						1260.82	225.53	144.208
	1261.11	70.7375	73.8897				1261.1	33.9035	74.1342					1261.14	164.684	140.906					1261.1	86.3507	31.4521						1261.1	246.041	176.757
	1261.38	92.8005	33.9342				1261.37	46.0419	84.2341					1261.41	212.976	153.479					1261.37	120.512	79.5561						1261.37	162.549	175.302
	1261.66	104.863	53.9787				1261.65	40.1802	38.334					1261.68	195.267	196.052					1261.65	102.674	37.6601						1261.65	159.057	241.848
	1261.93	74.9263	52.0231				1261.92	34.3186	76.4339					1261.96	151.559	180.625					1261.92	78.8352	41.764						1261.92	203.565	202.394
	1262.21	86.989	42.0675				1262.19	56.4569	44.5338					1262.23	175.851	161.197					1262.19	78.9967	67.8678						1262.19	166.073	170.939
	1262.48	91.0517	44.1117				1262.47	50.5952	66.6337					1262.5	186.142	165.77					1262.47	95.1581	71.9716						1262.47	166.582	127.485
	1262.75	69.1142	30.1559				1262.74	46.7336	48.7336					1262.78	180.434	146.342					1262.74	91.3196	88.0752						1262.74	201.09	118.031
	1263.03	55.1767	32.2				1263.01	44.8719	48.8335					1263.05	204.726	184.915					1263.01	93.4811	46.1788						1263.01	187.598	206.576
	1263.3	95.2391	34.244				1263.29	41.0101	56.9334					1263.32	167.017	183.484					1263.29	69.6425	52.2823						1263.29	184.106	185.122
	1263.57	63.3014	38.2879				1263.56	31.1484	65.0332					1263.6	165.309	172.056					1263.56	89.804	52.3857						1263.56	204.614	199.667
	1263.85	85.3635	40.3318				1263.83	37.2868	57.1331					1263.87	175.601	152.628					1263.83	87.9655	46.489						1263.83	169.122	180.213
	1264.12	53.4256	70.3755				1264.11	41.425	39.233					1264.14	171.892	181.199					1264.11	72.1268	52.5923						1264.11	247.63	180.758
	1264.39	75.4876	44.4193				1264.38	35.5627	53.3324					1264.42	130.184	121.771					1264.38	104.288	50.6955						1264.38	170.135	135.301
	1264.67	65.5496	40.4629				1264.65	43.7009	55.4323					1264.69	176.475	160.342					1264.65	50.4489	36.7987						1264.65	136.644	189.846
	1264.94	63.6114	28.5064				1264.93	43.8393	67.5322					1264.97	162.767	144.913					1264.93	122.61	40.9017						1264.93	145.152	130.392
	1265.21	75.6731	34.5499				1265.2	29.9775	43.632					1265.24	173.059	119.484					1265.2	82.7718	51.0046						1265.2	177.659	136.938
	1265.49	59.7347	46.5933				1265.47	44.1158	41.7318					1265.51	159.35	106.055					1265.47	126.933	75.1075						1265.47	156.167	147.483
	1265.76	75.7963	34.6366				1265.75	26.2541	61.8317					1265.79	135.642	150.626					1265.75	49.0946	69.2104						1265.75	220.675	154.028
	1266.03	115.858	70.6798				1266.02	32.3923	57.9315					1266.06	163.933	203.196					1266.02	97.256	41.3131						1266.02	193.183	134.573
	1266.31	69.9191	26.723				1266.29	36.5306	48.0314					1266.33	172.225	129.767					1266.29	109.417	41.4157						1266.29	199.691	161.119
	1266.58	51.9801	58.7659				1266.57	28.6688	52.1312					1266.61	188.516	174.337					1266.57	95.5788	63.5178						1266.57	136.199	121.664
	1266.85	58.0413	52.8089				1266.84	20.807	62.231					1266.88	156.806	198.904					1266.84	97.7401	69.6204						1266.84	156.707	164.209
	1267.13	74.1024	60.8518				1267.11	12.9453	50.3309					1267.15	159.098	179.474					1267.11	97.9015	49.7227						1267.11	141.215	140.755
	1267.4	80.1634	42.8947				1267.39	53.0835	68.4307					1267.42	203.389	174.044					1267.39	78.0628	61.8251						1267.39	249.722	111.3
	1267.67	84.2243	24.9375				1267.66	47.2211	64.5301					1267.7	175.681	178.613					1267.66	64.2234	37.9274						1267.66	190.228	131.843
	1267.95	68.2852	50.9802				1267.93	19.3593	54.6299					1267.97	171.972	191.183					1267.93	72.3848	46.0296						1267.93	154.736	164.388
	1268.22	72.3459	47.0228				1268.21	49.4976	52.7297					1268.24	194.264	173.752					1268.21	98.5461	44.1317						1268.21	203.243	166.933
	1268.49	64.4066	25.0653				1268.48	15.6357	58.8295					1268.52	148.555	140.321					1268.48	82.7075	56.2337						1268.48	207.751	161.478
	1268.77	84.4668	39.1076				1268.75	53.774	40.9293					1268.79	168.847	146.888					1268.75	60.8688	62.3352						1268.75	136.259	204.023
	1269.04	72.5273	49.15				1269.03	55.9121	51.0291					1269.06	203.137	167.456					1269.03	91.0302	44.4371						1269.03	222.766	156.569
	1269.31	54.5877	37.1924				1269.3	68.0504	75.1289					1269.34	207.428	204.025					1269.3	75.1915	56.5389						1269.3	157.274	169.114
	1269.59	78.648	57.2346				1269.57	34.1879	45.2282					1269.61	207.719	166.594					1269.57	111.352	28.6407						1269.57	161.779	231.656
	1269.86	66.7082	67.2768				1269.84	42.3261	57.328					1269.88	194.011	185.162					1269.84	71.5133	38.7423						1269.84	182.287	182.201
	1270.13	88.7683	15.3188				1270.12	4.46426	41.4279					1270.16	150.302	159.73					1270.12	97.6746	62.8439						1270.12	124.794	174.747
	1270.4	42.8281	41.3607				1270.39	46.6024	55.5276					1270.43	148.592	160.296					1270.39	109.836	50.945						1270.39	145.302	89.2915
	1270.68	38.888	73.4026				1270.66	46.7406	53.6274					1270.7	170.883	146.863					1270.66	91.9973	79.0464						1270.66	243.81	167.837
	1270.95	72.9478	53.4445				1270.94	64.8781	55.7267					1270.98	161.175	113.431					1270.94	82.1578	13.1477						1270.94	160.315	148.379
	1271.22	61.0077	53.4863				1271.21	7.01627	67.8265					1271.25	181.466	143.999					1271.21	136.319	49.249						1271.21	194.822	168.924
	1271.5	57.0673	75.528				1271.48	51.1544	59.9263					1271.52	133.757	178.563					1271.48	122.48	65.3502						1271.48	145.33	101.469
	1271.77	87.1266	47.5695				1271.76	31.2925	80.026					1271.79	184.047	181.131					1271.76	92.6415	51.4509						1271.76	221.837	166.014
	1272.04	81.1862	41.611				1272.03	23.4307	54.1258					1272.07	148.339	211.698					1272.03	90.8028	37.5519						1272.03	158.344	60.5586
	1272.32	69.2456	45.6525				1272.3	45.5682	36.2251					1272.34	186.63	172.265					1272.3	104.963	87.6529						1272.3	202.85	109.101
	1272.59	71.3049	35.6939				1272.57	47.7063	48.3248					1272.61	182.921	124.829					1272.57	75.1246	75.7538						1272.57	193.357	203.646
	1272.86	79.3639	61.7351				1272.85	21.8445	54.4246					1272.89	181.211	107.395					1272.85	57.2858	53.8542						1272.85	207.865	172.191
	1273.13	71.4231	49.7763				1273.12	49.9826	42.5243					1273.16	193.502	137.962					1273.12	113.447	49.955						1273.12	154.372	136.736
	1273.41	89.4821	59.8176				1273.39	36.12	74.6236					1273.43	183.794	170.528					1273.39	79.6075	32.0556						1273.39	238.877	203.278
	1273.68	69.5412	79.8587				1273.67	28.2581	28.7234					1273.7	232.085	99.0918					1273.67	85.7687	64.1562						1273.67	187.384	169.823
	1273.95	67.5998	65.8995				1273.94	34.3963	60.8231					1273.98	206.375	149.658					1273.94	97.93	60.2563						1273.94	143.892	206.367
	1274.22	71.6586	41.9405				1274.21	44.5337	44.9223					1274.25	200.666	176.224					1274.21	72.0904	42.3567						1274.21	130.396	118.909
	1274.5	59.7173	33.9814				1274.48	28.6718	37.0221					1274.52	194.957	170.786					1274.48	104.252	82.4571						1274.48	132.904	107.454
	1274.77	63.7757	50.022				1274.76	38.8099	65.1218					1274.79	165.247	151.352					1274.76	96.4128	48.5569						1274.76	203.411	227.999
	1275.04	77.8343	48.0628				1275.03	52.948	47.2215					1275.07	157.538	167.917					1275.03	100.574	48.6572						1275.03	185.918	128.544
	1275.32	85.8928	76.1035				1275.3	47.0854	61.3208					1275.34	193.829	178.48					1275.3	110.734	46.7573						1275.3	156.423	143.086
	1275.59	87.9509	62.1439				1275.57	39.2235	49.4205					1275.61	128.12	153.045					1275.57	78.8956	34.857						1275.57	216.93	165.631
	1275.86	72.0093	38.1844				1275.85	57.3615	37.5202					1275.89	182.41	111.61					1275.85	127.057	32.957						1275.85	155.437	172.175
	1276.13	78.0675	60.2249				1276.12	59.499	61.6195					1276.16	204.701	176.172					1276.12	93.2172	61.0569						1276.12	187.942	166.717
	1276.41	52.1254	48.265				1276.39	29.637	49.7191					1276.43	172.992	154.737					1276.39	79.3783	57.1563						1276.39	198.449	191.262
	1276.68	92.1834	52.3054				1276.67	15.7751	47.8188					1276.7	167.282	191.301					1276.67	79.5395	51.256						1276.67	284.957	165.806
	1276.95	70.2415	18.3456				1276.94	63.9125	61.9181					1276.98	207.573	115.863					1276.94	75.6999	43.3558						1276.94	185.461	132.348
	1277.22	66.2991	60.3856				1277.21	28.0506	58.0178					1277.25	217.863	176.427					1277.21	95.8611	59.455						1277.21	211.969	154.893
	1277.5	68.3569	34.4257				1277.48	24.1879	50.117					1277.52	166.154	130.991					1277.48	84.0214	61.5545						1277.48	138.473	163.435
	1277.77	68.4146	48.4657				1277.76	46.326	48.2167					1277.79	176.445	173.552					1277.76	70.1826	51.654						1277.76	222.98	113.979
	1278.04	64.472	38.5054				1278.03	38.464	62.3164					1278.07	172.735	148.116					1278.03	114.344	49.7529						1278.03	259.487	224.524
	1278.31	66.5296	58.5453				1278.3	64.6014	38.4156					1278.34	213.026	190.676					1278.3	108.504	21.8523						1278.3	197.992	75.0657
	1278.59	74.5868	38.5849				1278.57	22.7394	50.5152					1278.61	195.317	177.24					1278.57	74.6652	77.9511						1278.57	182.499	187.61
	1278.86	84.6442	60.6246				1278.85	42.8774	62.6149					1278.88	179.606	189.803					1278.85	58.8263	38.0503						1278.85	171.006	172.155
	1279.13	96.7016	42.6643				1279.12	61.0148	64.7141					1279.16	209.897	162.364					1279.12	110.987	42.1494						1279.12	207.51	106.696
	1279.4	70.7585	54.7037				1279.39	13.1528	46.8138					1279.43	170.187	122.926					1279.39	121.148	46.248						1279.39	206.017	145.24
	1279.68	96.8157	48.7432				1279.66	47.2901	52.9129					1279.7	170.478	201.486					1279.66	77.308	54.3469						1279.66	260.522	93.7822
	1279.95	84.8725	28.7824				1279.93	61.4281	51.0126					1279.97	186.768	94.049					1279.93	71.4692	60.4454						1279.93	213.029	140.327
	1280.22	68.9295	36.8218				1280.21	27.5655	61.1118					1280.25	191.059	148.609					1280.21	51.6295	42.5442						1280.21	151.533	176.868
	1280.49	78.9862	66.8609				1280.48	29.7034	31.2114					1280.52	207.349	201.171					1280.48	75.7905	58.6425						1280.48	204.04	225.413
	1280.77	63.043	6.90015				1280.75	37.8414	45.3111					1280.79	205.639	187.733					1280.75	91.9516	82.7411						1280.75	140.547	191.957
	1281.04	87.0998	52.9393				1281.02	23.9787	65.4102					1281.06	211.93	150.293					1281.02	84.1119	52.8398						1281.02	169.051	218.499
	1281.31	103.156	72.9782				1281.3	68.1167	83.5099					1281.33	220.219	152.854					1281.3	100.273	50.9378						1281.3	193.558	175.043
	1281.58	113.213	77.0172				1281.57	52.254	51.609					1281.61	196.51	161.413					1281.57	86.4332	59.0363						1281.57	222.063	155.584
	1281.85	89.2691	65.056				1281.84	46.3919	55.7087					1281.88	206.8	139.975					1281.84	84.5942	65.1342						1281.84	78.5693	152.129
	1282.13	69.3255	73.0948				1282.11	30.5293	61.8078					1282.15	147.091	146.534					1282.11	98.7546	41.2325						1282.11	175.074	138.67
	1282.4	75.3816	53.1334				1282.39	52.6672	29.9075					1282.42	219.38	167.095					1282.39	98.9156	57.3303						1282.39	159.581	201.214
	1282.67	67.4379	39.1722				1282.66	32.8045	38.0066					1282.7	211.671	207.653					1282.66	121.076	41.4284						1282.66	188.085	197.756
	1282.94	81.4938	67.2106				1282.93	24.9425	50.1062					1282.97	181.961	140.214					1282.93	87.2369	49.5261						1282.93	154.592	106.3
	1283.22	59.55	79.2492				1283.2	49.0797	54.2054					1283.24	198.252	156.772					1283.2	81.3972	43.6241						1283.2	185.096	156.842
	1283.49	77.6057	65.2875				1283.47	55.2176	62.305					1283.51	200.541	149.333					1283.47	111.558	47.7216						1283.47	257.602	207.385
	1283.76	77.6617	49.326				1283.75	41.3549	36.4041					1283.78	206.832	153.89					1283.75	101.718	53.8194						1283.75	186.107	197.927
	1284.03	75.7173	61.3642				1284.02	49.4928	46.5037					1284.06	187.121	176.448					1284.02	87.8793	39.9168						1284.02	194.613	162.471
	1284.3	81.7732	31.4025				1284.29	37.6301	64.6028					1284.33	175.412	179.008					1284.29	94.0396	32.0145						1284.29	213.117	179.012
	1284.58	75.8286	57.4405				1284.56	37.7673	60.702					1284.6	227.701	183.565					1284.56	82.1998	44.1117						1284.56	261.622	185.554
	1284.85	97.884	77.4785				1284.83	27.9052	52.8015					1284.87	199.991	194.125					1284.83	98.3608	38.2089						1284.83	134.128	118.098
	1285.12	99.9396	51.5166				1285.11	32.0425	12.9007					1285.14	226.282	142.682					1285.11	84.5211	56.3064						1285.11	254.633	148.639
	1285.39	87.9949	37.5544				1285.38	26.1804	45.0002					1285.42	236.571	161.242					1285.38	106.682	48.4033						1285.38	207.139	207.183
	1285.66	96.0503	51.5924				1285.65	22.3176	81.0993					1285.69	228.862	121.798					1285.65	90.8422	50.5007						1285.65	205.643	219.724
	1285.93	82.1054	57.6301				1285.92	36.4555	57.1989					1285.96	225.151	134.358					1285.92	75.0032	66.5975						1285.92	240.15	208.268
	1286.21	86.1606	59.6679				1286.19	42.5927	61.298					1286.23	193.442	108.914					1286.19	87.1633	68.6948						1286.19	252.654	162.81
	1286.48	86.2156	69.7055				1286.46	54.7299	31.3971					1286.5	221.731	129.47					1286.46	141.323	56.7915						1286.46	241.158	205.351
	1286.75	70.2704	55.743				1286.74	28.8678	61.4967					1286.77	180.021	168.029					1286.74	89.4844	56.8881						1286.74	217.664	183.895
	1287.02	90.3255	45.7805				1287.01	53.005	21.5957					1287.05	246.311	152.585					1287.01	81.6446	42.9851						1287.01	204.168	144.436
	1287.29	82.3802	45.8179				1287.28	37.1429	51.6953					1287.32	224.6	143.141					1287.28	101.806	77.0816						1287.28	244.675	126.98
	1287.57	74.4348	63.8552				1287.55	33.2801	49.7944					1287.59	236.891	197.699					1287.55	105.966	39.178						1287.55	211.179	143.521
	1287.84	88.4897	45.8926				1287.82	63.4172	81.8934					1287.86	207.18	180.254					1287.82	106.126	43.2748						1287.82	207.682	224.062
	1288.11	86.5442	43.9297				1288.1	63.5551	65.993					1288.13	211.47	200.812					1288.1	110.287	63.3711						1288.1	238.189	230.606
	1288.38	78.5988	49.967				1288.37	19.6923	54.0921					1288.41	197.76	157.367					1288.37	72.4469	35.4677						1288.37	208.693	135.147
	1288.65	68.6531	74.004				1288.64	61.8294	52.1911					1288.68	222.05	89.9224					1288.64	64.607	25.5638						1288.64	227.197	159.688
	1288.92	92.7074	58.041				1288.91	41.9673	24.2907					1288.95	264.339	162.48					1288.91	94.7679	61.6599						1288.91	217.703	208.232
	1289.2	98.7619	30.078				1289.18	34.1044	42.3897					1289.22	192.629	165.035					1289.18	98.928	49.7563						1289.18	206.207	224.772
	1289.47	74.816	48.1148				1289.45	30.2416	54.4888					1289.49	214.919	105.589					1289.45	119.088	25.8522						1289.45	164.711	165.314
	1289.74	72.87	42.1516				1289.73	58.3794	68.5883					1289.76	203.208	192.146					1289.73	123.249	47.9481						1289.73	221.217	179.857
	1290.01	76.9242	70.1884				1290	46.5165	56.6873					1290.04	223.498	164.7					1290	113.409	68.0443						1290	239.721	192.398
	1290.28	90.9781	58.225				1290.27	26.6537	48.7864					1290.31	203.788	97.2542					1290.27	99.5692	42.14						1290.27	216.225	182.939
	1290.55	63.032	32.2615				1290.54	44.7915	52.8859					1290.58	190.077	131.808					1290.54	105.73	68.2356						1290.54	158.731	171.483
	1290.83	85.0857	72.298				1290.81	48.9286	48.9849					1290.85	212.367	166.365					1290.81	89.8901	40.3312						1290.81	223.234	188.024
	1291.1	65.1396	34.3346				1291.08	25.0658	61.084					1291.12	246.657	120.918					1291.08	70.0502	66.4271						1291.08	207.738	204.565
	1291.37	73.1932	48.3709				1291.36	41.2029	63.183					1291.39	202.946	147.472					1291.36	122.21	43.7226						1291.36	170.242	141.106
	1291.64	81.2467	40.4072				1291.63	35.3407	45.2825					1291.67	247.235	148.028					1291.63	104.371	8.61789						1291.63	186.748	199.649
	1291.91	83.3004	46.4436				1291.9	27.4778	43.3815					1291.94	209.525	134.581					1291.9	114.531	34.7136						1291.9	157.252	114.19
	1292.18	69.3538	78.4797				1292.17	33.6149	51.4806					1292.21	237.814	171.134					1292.17	62.6913	54.8088						1292.17	225.756	200.731
	1292.46	71.4072	58.5158				1292.44	39.7526	59.58					1292.48	240.104	143.687					1292.44	110.852	52.904						1292.44	192.261	201.274
	1292.73	71.4604	68.5518				1292.71	43.8897	53.679					1292.75	234.393	198.242					1292.71	135.012	48.9991						1292.71	196.765	187.815
	1293	61.5138	74.5879				1292.99	56.0269	29.7781					1293.02	246.683	138.794					1292.99	129.172	45.0945						1292.99	237.269	214.356
	1293.27	89.5669	80.6237				1293.26	26.164	65.8771					1293.29	194.972	163.347					1293.26	79.3322	35.1894						1293.26	177.772	238.896
	1293.54	63.6199	54.6595				1293.53	44.3011	41.9761					1293.57	239.261	99.8991					1293.53	95.4922	33.2842						1293.53	190.276	175.437
	1293.81	73.6729	32.6953				1293.8	24.4388	50.0755					1293.84	177.55	108.451					1293.8	81.653	41.379						1293.8	266.782	171.98
	1294.08	79.7258	46.731				1294.07	18.5758	62.1745					1294.11	179.839	123.006					1294.07	89.813	49.4738						1294.07	229.285	268.521
	1294.36	51.7788	70.7667				1294.34	52.7129	68.2735					1294.38	202.13	127.558					1294.34	57.973	63.5688						1294.34	177.789	171.062
	1294.63	91.8316	74.8023				1294.61	46.85	42.3725					1294.65	230.419	122.109					1294.61	110.133	55.6635						1294.61	252.292	285.603
	1294.9	51.8842	28.8377				1294.88	30.987	66.4714					1294.92	256.708	168.66					1294.88	74.2929	75.7579						1294.88	194.796	242.143
	1295.17	69.9369	14.8731				1295.16	5.12469	38.5709					1295.19	248.997	139.212					1295.16	120.454	69.8524						1295.16	169.302	206.686
	1295.44	89.9894	86.9085				1295.43	35.2618	52.6699					1295.46	207.286	153.766					1295.43	126.614	77.9467						1295.43	191.805	225.227
	1295.71	58.0421	60.9439				1295.7	37.3988	52.7688					1295.74	219.576	130.316					1295.7	118.774	70.0415						1295.7	214.309	183.768
	1295.98	106.094	50.9791				1295.97	49.5358	60.8678					1296.01	211.865	202.868					1295.97	96.9336	58.1357						1295.97	160.812	260.308
	1296.25	74.1468	61.0143				1296.24	43.6729	38.9668					1296.28	222.154	157.418					1296.24	63.0936	52.2299						1296.24	281.315	244.849
	1296.53	74.199	41.0493				1296.51	51.8099	53.0657					1296.55	220.443	161.969					1296.51	117.254	48.324						1296.51	159.819	239.389
	1296.8	74.2513	41.0844				1296.78	29.9476	55.1652					1296.82	196.732	148.519					1296.78	119.414	56.418						1296.78	260.324	235.932
	1297.07	98.3033	27.1193				1297.05	16.0846	47.2641					1297.09	227.021	135.072					1297.05	83.5742	40.512						1297.05	186.828	228.473
	1297.34	82.3554	31.1542				1297.33	38.2216	45.363					1297.36	207.31	131.622					1297.33	87.7341	46.6059						1297.33	171.331	261.013
	1297.61	86.4074	39.189				1297.6	40.3586	69.462					1297.64	207.6	148.172					1297.6	71.8941	68.6997						1297.6	197.834	221.553
	1297.88	66.4595	71.2239				1297.87	30.4957	61.561					1297.91	173.889	160.722					1297.87	92.054	48.7939						1297.87	168.338	192.094
	1298.15	90.5114	55.2586				1298.14	54.6326	67.6599					1298.18	194.178	179.271					1298.14	114.214	48.8875						1298.14	192.841	266.634
	1298.42	70.5631	7.29324				1298.41	42.7697	57.7588					1298.45	232.466	127.821					1298.41	50.3739	82.9811						1298.41	131.344	183.175
	1298.69	78.6149	59.3278				1298.68	58.9066	61.8577					1298.72	216.755	184.37					1298.68	112.534	69.0747						1298.68	215.847	219.715
	1298.97	66.6665	35.3623				1298.95	35.0436	47.9566					1298.99	249.044	196.919					1298.95	96.6937	43.1682						1298.95	236.35	168.255
	1299.24	76.7181	85.3967				1299.22	29.1812	48.0561					1299.26	243.333	107.468					1299.22	80.8543	65.2616						1299.22	178.856	194.798
	1299.51	72.7696	37.4311				1299.49	45.3182	54.155					1299.53	237.622	148.017					1299.49	89.0142	69.3549						1299.49	213.359	257.339
	1299.78	86.821	51.4654				1299.77	33.4551	60.2539					1299.8	223.911	144.568					1299.77	87.1741	63.4482						1299.77	173.862	243.879
	1300.05	48.8724	61.4996				1300.04	67.5921	42.3528					1300.07	170.199	95.1168					1300.04	97.334	63.5414						1300.04	182.365	216.419
	1300.32	80.9237	71.5338				1300.31	45.7291	40.4517					1300.34	212.488	171.665					1300.31	89.4939	85.6345						1300.31	252.869	174.959
	1300.59	56.9749	31.5679				1300.58	29.8661	62.5506					1300.61	176.777	102.214					1300.58	119.654	81.7276						1300.58	177.372	209.5
	1300.86	59.0261	71.602				1300.85	70.003	56.6495					1300.89	185.066	132.762					1300.85	121.814	31.8206						1300.85	183.875	176.04
	1301.13	111.077	63.636				1301.12	62.1399	48.7484					1301.16	183.355	115.31					1301.12	75.9734	39.9135						1301.12	160.378	150.58
	1301.4	63.1283	41.6699				1301.39	52.2769	66.8473					1301.43	197.643	149.857					1301.39	90.1334	58.0064						1301.39	178.881	193.12
	1301.67	77.1792	55.7038				1301.66	46.4138	48.9462					1301.7	257.933	154.405					1301.66	114.293	56.0992						1301.66	223.384	165.66
	1301.94	89.2301	39.7376				1301.93	84.5507	51.0451					1301.97	212.222	146.952					1301.93	94.453	78.1919						1301.93	183.887	220.2
	1302.22	49.281	27.7713				1302.2	56.6877	61.144					1302.24	166.511	157.5					1302.2	120.613	48.2845						1302.2	152.39	222.74
	1302.49	77.3318	45.805				1302.47	24.8246	57.2428					1302.51	196.799	122.047					1302.47	96.7727	52.3771						1302.47	138.893	193.281
	1302.76	67.3825	57.8386				1302.74	10.9615	57.3417					1302.78	215.088	164.594					1302.74	72.9325	58.4696						1302.74	197.396	185.821
	1303.03	69.4331	57.8721				1303.01	31.0984	61.4406					1303.05	251.376	169.141					1303.01	117.092	82.5621						1303.01	171.899	166.361
	1303.3	75.4837	37.9056				1303.29	55.2353	61.5394					1303.32	231.664	123.688					1303.29	101.252	46.6545						1303.29	178.402	212.901
	1303.57	89.5343	35.939				1303.56	49.3722	53.6383					1303.59	199.953	162.234					1303.56	81.4119	44.7468						1303.56	208.904	241.441
	1303.84	65.5847	45.9724				1303.83	53.5091	43.7372					1303.86	198.241	116.781					1303.83	117.572	30.839						1303.83	195.407	185.981
	1304.11	63.6351	42.0057				1304.1	51.6459	43.836					1304.14	202.53	165.327					1304.1	89.7315	46.9312						1304.1	167.91	184.521
	1304.38	59.6855	54.0389				1304.37	49.7828	41.9349					1304.41	192.819	189.873					1304.37	97.8913	65.0233						1304.37	198.413	221.061
	1304.65	69.7357	46.0721				1304.64	39.9197	66.0337					1304.68	213.107	162.419					1304.64	62.051	79.1154						1304.64	216.916	163.6
	1304.92	77.7859	6.10522				1304.91	26.0566	52.1326					1304.95	297.396	136.962					1304.91	116.211	69.2074						1304.91	193.418	202.14
	1305.19	69.8361	50.1383				1305.18	20.1934	48.2314					1305.22	223.685	147.508					1305.18	96.3706	67.2993						1305.18	139.921	126.68
	1305.46	53.8861	6.17126				1305.45	36.3297	72.3298					1305.49	227.973	112.053					1305.45	80.5296	37.3911						1305.45	232.422	197.218
	1305.73	67.9362	26.2042				1305.72	42.4665	46.4286					1305.76	226.262	126.599					1305.72	82.6894	47.4829						1305.72	156.924	151.757
	1306.01	63.9861	36.2371				1305.99	36.6033	64.5274					1306.03	226.55	225.144					1305.99	112.849	21.5746						1305.99	175.427	170.297
	1306.28	82.036	52.2699				1306.26	34.7402	34.6262					1306.3	200.839	165.689					1306.26	97.0089	43.6663						1306.26	205.93	200.837
	1306.55	42.0858	86.3026				1306.53	44.877	58.7251					1306.57	215.127	204.234					1306.53	117.169	63.7579						1306.53	134.432	159.376
	1306.82	92.1354	54.3351				1306.8	71.0139	68.8239					1306.84	273.415	196.778					1306.8	119.328	65.8489						1306.8	194.935	173.916
	1307.09	68.1851	50.3678				1307.07	55.1507	44.9227					1307.11	249.703	221.323					1307.07	123.488	51.9404						1307.07	167.438	136.456
	1307.36	80.2347	76.4003				1307.34	55.2875	71.0215					1307.38	215.992	177.868					1307.34	77.6478	56.0317						1307.34	193.94	234.996
	1307.63	90.2843	38.4328				1307.61	11.4243	61.1203					1307.65	222.28	182.409					1307.61	123.807	38.1231						1307.61	166.443	189.535
	1307.9	66.3338	36.4653				1307.88	25.5605	59.2187					1307.92	210.569	164.953					1307.88	77.9664	48.2144						1307.88	198.943	162.073
	1308.17	92.3833	56.4977				1308.15	47.6973	43.3175					1308.19	234.857	187.497					1308.15	92.1262	84.3055						1308.15	155.446	138.612
	1308.44	96.4327	36.53				1308.43	35.8341	67.4163					1308.46	223.145	176.041					1308.43	86.2858	54.3966						1308.43	231.948	183.152
	1308.71	72.4818	36.5621				1308.7	21.9709	75.5151					1308.73	259.433	164.585					1308.7	114.446	56.4872						1308.7	216.451	177.692
	1308.98	78.531	44.5943				1308.97	30.1077	49.6139					1309	197.721	191.128					1308.97	94.6052	62.5782						1308.97	168.953	188.231
	1309.25	64.5803	42.6264				1309.24	40.2445	55.7126					1309.27	220.009	175.672					1309.24	72.765	40.6691						1309.24	211.456	218.771
	1309.52	74.6295	20.6585				1309.51	32.3806	55.8109					1309.54	252.298	178.212					1309.51	108.924	56.76						1309.51	149.956	163.308
	1309.79	40.6785	54.6906				1309.78	60.5174	51.9097					1309.82	264.586	168.755					1309.78	89.0835	34.8507						1309.78	190.458	253.847
	1310.06	82.7274	60.7224				1310.05	62.6542	62.0085					1310.09	246.875	167.298					1310.05	111.243	56.9411						1310.05	168.961	190.387
	1310.33	54.7763	50.7542				1310.32	46.791	56.1073					1310.35	219.162	151.841					1310.32	87.4028	49.0317						1310.32	201.463	156.926
	1310.6	100.825	82.7861				1310.59	42.9277	42.206					1310.63	245.45	172.384					1310.59	105.563	55.1223						1310.59	247.966	187.466
	1310.87	70.8741	58.8179				1310.86	27.0638	46.3043					1310.9	235.739	200.923					1310.86	143.721	85.2128						1310.86	192.466	182.003
	1311.14	68.9229	14.8496				1311.13	35.2006	56.4031					1311.17	246.027	217.466					1311.13	135.881	53.3033						1311.13	180.968	180.542
	1311.41	66.9714	30.8811				1311.4	35.3373	56.5018					1311.44	232.314	110.008					1311.4	108.041	47.3932						1311.4	159.47	151.082
	1311.68	73.0201	40.9127				1311.67	45.4741	66.6006					1311.71	216.602	212.55					1311.67	116.2	55.4836						1311.67	117.972	217.621
	1311.95	55.0687	54.9443				1311.94	53.6102	68.6989					1311.98	262.891	203.089					1311.94	112.359	59.5738						1311.94	186.472	124.158
	1312.22	69.1173	42.9758				1312.21	29.7469	44.7976					1312.25	215.179	195.631					1312.21	58.5187	47.664						1312.21	190.975	138.697
	1312.49	81.1656	35.007				1312.48	41.8836	40.8963					1312.52	215.466	134.172					1312.48	140.678	37.7537						1312.48	211.477	119.236
	1312.76	101.214	53.0385				1312.75	38.0204	60.9951					1312.79	241.754	186.714					1312.75	142.838	49.8438						1312.75	177.979	101.776
	1313.03	67.2624	33.0698				1313.02	28.1564	61.0934					1313.06	238.042	189.253					1313.02	112.997	55.9338						1313.02	180.479	130.312
	1313.3	71.3108	39.101				1313.29	22.2932	55.1921					1313.33	236.331	213.794					1313.29	99.1564	74.0237						1313.29	138.981	198.852
	1313.57	65.3588	53.1321				1313.56	42.4299	63.2908					1313.6	248.617	200.335					1313.56	121.316	44.1131						1313.56	189.483	131.391
	1313.84	75.407	65.1632				1313.83	58.5659	69.3891					1313.87	248.906	184.875					1313.83	135.475	58.2029						1313.83	125.983	183.927
	1314.11	77.4552	23.1943				1314.1	36.7026	59.4878					1314.14	249.194	185.413					1314.1	103.634	70.2927						1314.1	194.485	162.467
	1314.38	63.5031	81.2252				1314.37	44.8393	55.5865					1314.41	237.481	217.954					1314.37	139.794	56.3819						1314.37	170.987	159.006
	1314.65	73.5511	61.2562				1314.64	36.976	39.6852					1314.68	213.769	158.494					1314.64	97.9535	66.4715						1314.64	227.49	171.545
	1314.92	99.5991	45.287				1314.91	27.112	65.7835					1314.95	264.057	211.032					1314.91	130.112	62.5611						1314.91	219.989	216.082
	1315.19	87.6469	53.3178				1315.18	49.2487	53.8822					1315.22	202.344	201.572					1315.18	110.272	76.6501						1315.18	180.491	160.621
	1315.46	63.6947	41.3486				1315.45	27.3853	29.9809					1315.49	252.632	178.112					1315.45	124.431	72.7395						1315.45	218.993	189.16
	1315.73	75.7426	29.3793				1315.72	55.5214	40.0791					1315.76	220.921	154.649					1315.72	92.5901	30.8289						1315.72	149.493	117.697
	1316	87.7901	45.4099				1315.99	39.6581	52.1778					1316.02	271.207	169.188					1315.99	126.75	68.9178						1315.99	209.995	174.236
	1316.27	71.8378	25.4405				1316.26	35.794	62.276					1316.3	235.495	165.728					1316.26	56.9084	41.007						1316.26	174.495	110.772
	1316.54	73.8855	57.4711				1316.53	45.9307	60.3747					1316.57	277.784	218.265					1316.53	103.068	33.0961						1316.53	238.997	173.311
	1316.81	89.9329	35.5014				1316.8	40.0674	34.4734					1316.83	222.07	170.804					1316.8	85.2275	73.1848						1316.8	205.499	153.85
	1317.08	87.9804	67.5319				1317.07	6.20331	60.5716					1317.1	264.358	161.343					1317.07	91.3862	47.2738						1317.07	185.998	128.386
	1317.35	88.0277	47.5621				1317.34	62.34	78.6703					1317.37	224.645	161.879					1317.34	99.5457	53.3624						1317.34	162.5	186.926
	1317.62	66.0752	35.5925				1317.61	42.4766	60.7689					1317.64	246.933	216.418					1317.61	103.705	29.4513						1317.61	231.002	93.4644
	1317.89	72.1225	63.6228				1317.88	46.6125	50.8671					1317.91	241.221	172.953					1317.88	81.8639	45.5401						1317.88	277.501	154.001
	1318.16	68.1696	51.6529				1318.15	52.7492	58.9658					1318.18	247.508	187.492					1318.15	98.0234	47.6284						1318.15	226.003	132.54
	1318.43	82.2169	59.683				1318.41	34.8852	53.064					1318.45	263.796	166.03					1318.41	102.182	65.7172						1318.41	268.503	159.076
	1318.7	102.264	27.713				1318.68	77.0218	63.1627					1318.72	274.083	184.565					1318.68	86.3416	39.8054						1318.68	231.005	131.615
	1318.97	76.3111	67.7431				1318.95	45.1577	29.2608					1318.99	264.371	219.103					1318.95	126.5	63.894						1318.95	167.504	150.151
	1319.24	86.358	49.7731				1319.22	49.2943	51.3595					1319.26	236.659	131.639					1319.22	100.66	55.9821						1319.22	184.006	152.69
	1319.51	66.4051	53.8029				1319.49	49.4309	65.4581					1319.53	234.946	182.176					1319.49	84.8193	78.0705						1319.49	162.508	179.229
	1319.78	110.452	53.8328				1319.76	33.5669	43.5563					1319.8	239.234	192.714					1319.76	96.9779	56.1589						1319.76	199.007	117.765
	1320.05	92.4988	31.8625				1320.03	21.7035	55.655					1320.07	253.52	137.248					1320.03	133.137	66.2468						1320.03	193.509	114.304
	1320.32	112.546	53.8923				1320.3	27.8394	49.7531					1320.34	265.808	183.786					1320.3	107.296	66.3351						1320.3	152.008	156.84
	1320.58	92.5924	63.9219				1320.57	67.976	61.8517					1320.61	254.095	164.32					1320.57	123.456	44.4229						1320.57	220.51	201.379
	1320.85	76.6392	47.9516				1320.84	30.1119	43.9499					1320.88	262.383	168.857					1320.84	85.6141	54.511						1320.84	233.009	173.915
	1321.12	92.6857	49.9811				1321.11	60.2484	56.0485					1321.15	296.669	131.391					1321.11	99.7735	54.5986						1321.11	179.511	158.453
	1321.39	64.7324	42.0107				1321.38	34.3843	54.1467					1321.42	240.957	169.927					1321.38	95.9322	42.6866						1321.38	236.01	152.99
	1321.66	76.7789	42.04				1321.65	60.5209	58.2453					1321.69	257.244	184.461					1321.65	122.092	34.7742						1321.65	168.512	133.528
	1321.93	82.8254	36.0695				1321.92	56.6568	54.3434					1321.96	309.532	168.997					1321.92	118.25	66.8621						1321.92	187.011	204.064
	1322.2	58.8718	44.0988				1322.19	42.7934	52.4421					1322.23	281.818	171.531					1322.19	86.4097	54.9495						1322.19	161.512	162.603
	1322.47	94.9183	62.1281				1322.46	44.9292	54.5402					1322.5	256.106	156.067					1322.46	74.5683	75.0372						1322.46	230.012	189.139
	1322.74	70.9645	50.1573				1322.73	53.0658	46.6388					1322.76	274.393	168.6					1322.73	82.7277	57.1245						1322.73	192.513	131.678
	1323.01	97.0109	48.1865				1323	37.2017	52.7369					1323.03	256.681	133.136					1323	96.8863	31.2121						1323	177.012	140.214
	1323.28	67.057	42.2156				1323.27	31.3382	44.8355					1323.3	266.967	175.669					1323.27	151.046	71.2993						1323.27	177.514	132.752
	1323.55	47.0936	56.1088				1323.53	23.6294	60.7492					1323.57	236.789	154.204					1323.53	108.748	71.2314						1323.53	223.663	149.065
	1323.82	72.7415	59.4464				1323.8	33.6544	54.7563					1323.84	212.228	216.737					1323.8	120.045	39.1194						1323.8	187.627	186.465
	1324.09	63.1912	58.6541				1324.07	35.3436	41.1995					1324.11	223.495	199.272					1324.07	105.613	11.2112						1324.07	180.875	131.711
	1324.36	39.9141	91.1457				1324.34	34.0301	29.6662					1324.38	215.519	185.804					1324.34	98.9324	29.0193						1324.34	220.763	138.275
	1324.62	59.6712	46.1167				1324.61	45.8824	46.8738					1324.65	232.386	168.339					1324.61	102.505	24.0934						1324.61	187.518	135.778
	1324.89	71.4402	45.2803				1324.88	31.8727	52.6391					1324.92	257.093	180.871					1324.88	96.7504	70.0066						1324.88	171.808	141.721
	1325.16	69.3738	66.8302				1325.15	67.781	58.9681					1325.19	238.65	169.403					1325.15	115.236	61.9244						1325.15	201.51	165.961
	1325.43	92.2185	34.8938				1325.42	49.4082	62.4602					1325.46	265.276	153.937					1325.42	132.456	47.6637						1325.42	200.56	111.289
	1325.7	85.9963	29.6073				1325.69	62.1665	65.2441					1325.73	210.717	144.469					1325.69	111.347	63.4611						1325.69	221.621	155.458
	1325.97	96.2527	35.6106				1325.96	53.5562	66.0912					1325.99	188.059	197.002					1325.96	75.2278	44.9037						1325.96	227.615	147.283
	1326.24	74.548	41.9417				1326.23	35.5306	33.221					1326.26	234.115	203.534					1326.23	116.837	57.4844						1326.23	235.96	171.357
	1326.51	65.4141	57.0788				1326.5	40.0783	48.647					1326.53	247.902	186.065					1326.5	92.5422	96.6026						1326.5	217.804	153.435
	1326.78	64.296	52.21				1326.76	53.0499	55.01					1326.8	243.835	182.598					1326.76	78.8562	73.6949						1326.76	195.109	184.142
	1327.05	79.3952	48.9303				1327.03	58.4087	52.2816					1327.07	223.596	223.129					1327.03	88.4548	58.1329						1327.03	195.868	145.749
	1327.32	66.9553	48.7607				1327.3	18.9117	62.9127					1327.34	226.807	185.662					1327.3	87.7607	64.564						1327.3	186.625	78.6104
	1327.59	69.2808	43.2152				1327.57	39.1442	50.7568					1327.61	247.274	214.193					1327.57	142.995	73.186						1327.57	175.726	156.177
	1327.85	72.2367	53.0073				1327.84	33.238	52.278					1327.88	213.729	198.723					1327.84	96.4934	66.7034						1327.84	162.429	172.973
	1328.12	56.9889	43.2014				1328.11	17.9142	62.3518					1328.15	247.55	185.256					1328.11	113.361	40.3857						1328.11	207.416	131.21
	1328.39	69.0593	39.7517				1328.38	45.6991	38.1947					1328.42	238.76	197.786					1328.38	74.3889	24.8529						1328.38	166.238	133.67
	1328.66	87.4491	48.6436				1328.65	46.645	48.8726					1328.69	249.073	202.316					1328.65	122.412	46.7293						1328.65	204.387	145.581
	1328.93	73.722	30.2515				1328.92	41.4443	61.9934					1328.95	206.039	176.848					1328.92	91.175	35.1219						1328.92	165.822	114.791
	1329.2	61.4096	25.5263				1329.19	14.5779	56.2652					1329.22	174.203	203.378					1329.19	97.5348	36.6269						1329.19	199.474	178.716
	1329.47	91.4773	55.1821				1329.45	60.4772	51.0284					1329.49	187.872	201.908					1329.45	101.718	60.1818						1329.45	184.818	189.093
	1329.74	82.8716	44.3055				1329.72	44.6128	49.897					1329.76	226.193	184.439					1329.72	87.5283	66.6375						1329.72	228.148	167.431
	1330.01	75.256	44.6926				1329.99	38.3599	55.5585					1330.03	224.958	190.969					1329.99	100.539	60.5333						1329.99	206.086	132.382
	1330.27	72.3392	49.1858				1330.26	37.4913	51.5544					1330.3	207.815	173.498					1330.26	95.7378	43.0527						1330.26	206.726	143.951
	1330.54	75.0642	33.9352				1330.53	43.0389	48.6537					1330.57	214.174	188.027					1330.53	80.0556	58.7361						1330.53	175.445	161.959
	1330.81	71.977	52.4637				1330.8	24.9487	49.4779					1330.84	216.239	130.558					1330.8	106.331	73.3832						1330.8	140.062	128.528
	1331.08	65.2313	54.258				1331.07	52.0451	45.6156					1331.1	219.11	187.086					1331.07	130.556	67.6772						1331.07	234.757	108.379
	1331.35	66.7578	22.3858				1331.34	34.2705	58.6241					1331.37	235.525	185.615					1331.34	103.99	59.8858						1331.34	162.609	130.331
	1331.62	66.2443	24.2617				1331.6	38.8314	46.6104					1331.64	234.487	196.146					1331.6	100.485	64.4266						1331.6	190.163	126.089
	1331.89	62.6485	36.5692				1331.87	17.899	36.8054					1331.91	226.007	140.674					1331.87	70.762	74.5916						1331.87	180.336	86.0966
	1332.15	84.8283	54.4512				1332.14	52.6996	57.2621					1332.18	187.604	213.202					1332.14	101.683	63.6394						1332.14	155.056	133.427
	1332.42	67.7445	44.1223				1332.41	51.0605	37.9194					1332.45	197.629	169.729					1332.41	87.0744	38.6555						1332.41	195.03	149.525
	1332.69	72.1354	46.4421				1332.68	31.2276	39.2335					1332.72	194.269	190.26					1332.68	90.4158	48.526						1332.68	168.263	109.089
	1332.96	69.2804	35.4117				1332.95	22.1562	62.6337					1332.99	212.941	178.787					1332.95	102.226	47.352						1332.95	142.431	98.2198
	1333.23	50.9637	28.8808				1333.22	38.0982	47.8874					1333.25	203.656	157.315					1333.22	79.3748	40.6621						1333.22	161.123	145.469
	1333.5	68.9348	28.5777				1333.49	56.2712	59.205					1333.52	203.723	227.842					1333.49	85.9507	43.0125						1333.49	164.232	86.9926
	1333.77	68.4619	35.7144				1333.75	26.9595	41.5202					1333.79	196.751	184.369					1333.75	95.4706	26.1046						1333.75	159.089	142.251
	1334.04	64.7091	48.8856				1334.02	40.4471	46.4661					1334.06	203.823	190.898					1334.02	76.1669	51.9153						1334.02	213.709	108.566
	1334.3	70.9651	47.8014				1334.29	33.2718	52.8685					1334.33	207.576	169.425					1334.29	58.8333	39.9382						1334.29	184.783	112.376
	1334.57	84.9311	56.4555				1334.56	48.0603	62.5051					1334.6	223.336	169.952					1334.56	94.6669	51.8085						1334.56	140.945	102.05
	1334.84	71.6377	36.09				1334.83	30.8694	52.6758					1334.87	230.024	182.478					1334.83	99.6031	49.0377						1334.83	216.591	146.024
	1335.11	60.6141	50.0067				1335.1	38.0301	31.3433					1335.13	235.76	129.005					1335.1	91.342	59.5679						1335.1	172.98	136.121
	1335.38	77.7378	30.3559				1335.36	31.8004	50.968					1335.4	241.91	157.531					1335.36	76.0303	40.8047						1335.36	201.919	148.293
	1335.65	84.6078	22.1489				1335.63	46.3313	30.9906					1335.67	248.405	204.059					1335.63	79.9989	40.6161						1335.63	181.193	90.1307
	1335.92	65.5214	42.5299				1335.9	43.9302	56.0742					1335.94	221.22	210.585					1335.9	67.5564	34.9026						1335.9	141.778	106.97
	1336.18	58.3487	44.6181				1336.17	33.1938	56.5666					1336.21	221.082	185.111					1336.17	87.961	26.9862						1336.17	166.546	138.229
	1336.45	66.6774	28.3698				1336.44	50.3951	35.0835					1336.48	231.771	167.637					1336.44	94.5488	35.9338						1336.44	176.242	142.051
	1336.72	54.9023	28.5346				1336.71	30.6691	35.9433					1336.74	217.743	184.162					1336.71	81.6439	38.4251						1336.71	188.425	144.888
	1336.99	68.7691	32.6324				1336.98	42.0198	39.2935					1337.01	231.931	194.687					1336.98	78.5468	37.2202						1336.98	146.74	96.8458
	1337.26	56.4219	36.625				1337.24	24.4059	33.1321					1337.28	227.279	187.212					1337.24	82.4886	31.7804						1337.24	153.547	90.3258
	1337.52	57.1996	23.1013				1337.51	53.9944	37.6931					1337.55	198.406	165.74					1337.51	62.0415	47.9596						1337.51	163.997	107.297
	1337.79	71.9861	50.1188				1337.78	35.3614	46.2164					1337.82	237.671	176.265					1337.78	77.4043	19.6629						1337.78	140.618	120.407
	1338.06	72.2336	29.1013				1338.05	38.6771	38.0412					1338.09	230.069	168.789					1338.05	82.0601	39.9014						1338.05	202.413	85.3082
	1338.33	49.6543	28.4832				1338.32	38.3429	43.1765					1338.35	218.41	231.314					1338.32	61.856	40.5847						1338.32	154.046	106.405
	1338.6	73.5825	47.0352				1338.58	46.2041	53.2611					1338.62	245.436	187.838					1338.58	57.3212	53.1129						1338.58	172.255	95.1581
	1338.87	65.7189	37.8258				1338.85	36.6458	46.0541					1338.89	239.118	230.363					1338.85	56.6116	49.3234						1338.85	192.63	73.048
	1339.13	58.304	51.2148				1339.12	38.3101	46.0602					1339.16	249.548	214.887					1339.12	57.9536	41.042						1339.12	174.066	132.231
	1339.4	67.4951	33.858				1339.39	37.7395	36.6837					1339.43	216.916	183.411					1339.39	63.0079	47.9781						1339.39	152.885	129.775
	1339.67	92.8162	45.7078				1339.66	52.3068	34.517					1339.7	221.368	165.934					1339.66	70.4125	43.9385						1339.66	121.385	145.702
	1339.94	75.4673	39.8165				1339.93	31.2542	34.4863					1339.96	208.531	230.458					1339.93	78.0261	56.5975						1339.93	104.252	85.1146
	1340.21	68.8489	48.6251				1340.19	40.9013	38.1097					1340.23	220.905	174.981					1340.19	68.4367	60.1952						1340.19	137.008	97.1307
	1340.48	81.5105	46.9526				1340.46	43.5409	40.5124					1340.5	228.277	173.505					1340.46	74.7492	46.6734						1340.46	157.782	118.895
	1340.74	80.5396	41.9704				1340.73	43.6845	39.4444					1340.77	206.333	150.028					1340.73	87.2798	39.2859						1340.73	162.792	138.62
	1341.01	85.6348	37.3804				1341	50.2917	51.8801					1341.04	197.729	240.551					1341	69.8143	39.3993						1341	183.145	109.765
	1341.28	77.5856	43.6949				1341.27	31.8906	40.4548					1341.3	216.573	173.074					1341.27	60.1287	37.3936						1341.27	153.04	100.145
	1341.55	68.3607	30.4503				1341.53	36.2578	42.8393					1341.57	212.693	209.597					1341.53	39.704	46.456						1341.53	162.087	98.2103
	1341.82	46.9926	45.0619				1341.8	43.7551	32.5677					1341.84	186.312	166.119					1341.8	57.2606	38.4887						1341.8	162.756	113.488
	1342.08	72.6378	52.6941				1342.07	38.3984	50.5891					1342.11	196.665	160.642					1342.07	65.1483	38.129						1342.07	150.654	97.6764
	1342.35	83.765	50.5304				1342.34	26.3762	47.6235					1342.38	207.473	173.164					1342.34	59.6566	20.756						1342.34	145.061	79.1754
	1342.62	85.3925	48.2581				1342.61	23.9254	39.5841					1342.64	181.051	219.686					1342.61	77.7394	18.568						1342.61	119.187	106.364
	1342.89	63.4226	47.612				1342.87	27.6218	39.3284					1342.91	178.579	190.208					1342.87	82.6042	4.0574						1342.87	170.651	125.597
	1343.16	64.9185	42.0264				1343.14	27.8334	30.4195					1343.18	185.896	206.73					1343.14	59.0498	14.0399						1343.14	156.191	95.5131
	1343.42	91.0728	59.8698				1343.41	53.6515	35.0497					1343.45	213.22	209.252					1343.41	67.6323	55.0767						1343.41	214.522	80.0507
	1343.69	81.2108	46.2573				1343.68	65.7332	55.0874					1343.71	203.14	211.773					1343.68	88.7518	59.7275						1343.68	198.871	80.4745
	1343.96	72.7043	41.2118				1343.95	32.3554	36.7532					1343.98	183.011	180.295					1343.95	73.4849	43.6143						1343.95	145.685	109.018
	1344.23	80.2614	37.9945				1344.21	34.059	43.0646					1344.25	175.09	174.816					1344.21	66.6182	38.1039						1344.21	139.107	104.574
	1344.49	86.3456	40.5021				1344.48	52.4906	33.9126					1344.52	167.708	171.337					1344.48	44.3842	33.8491						1344.48	131.803	73.691
	1344.76	84.9776	40.5143				1344.75	43.2227	42.4151					1344.79	168.59	147.858					1344.75	53.1957	25.5413						1344.75	141.626	87.2167
	1345.03	74.8306	36.9368				1345.02	43.456	42.6797					1345.05	159.365	168.379					1345.02	58.3619	27.9797						1345.02	124.906	90.8529
	1345.3	79.6985	44.0693				1345.28	37.3063	41.6009					1345.32	153.23	170.9					1345.28	52.745	29.1671						1345.28	123.587	36.3981
	1345.57	75.7089	37.7797				1345.55	36.9796	49.654					1345.59	170.639	229.42					1345.55	47.2477	16.2566						1345.55	105.856	48.9237
	1345.83	65.2941	27.0222				1345.82	25.5467	42.0397					1345.86	174.766	193.941					1345.82	61.7732	17.4636						1345.82	107.685	88.165
	1346.1	61.4522	32.2121				1346.09	17.7492	39.2889					1346.12	158.997	164.458					1346.09	49.2029	37.6709						1346.09	102.757	67.8459
	1346.37	69.2932	42.3406				1346.36	27.7614	34.5356					1346.39	147.711	198.978					1346.36	50.1003	50.1493						1346.36	104.274	86.6304
	1346.64	68.0078	28.7433				1346.62	20.0923	31.6007					1346.66	148.307	229.498					1346.62	41.0185	41.559						1346.62	141.862	89.6787
	1346.9	55.2268	49.0179				1346.89	54.7373	45.7303					1346.93	143.234	176.018					1346.89	58.57	41.4218						1346.89	121.081	85.3
	1347.17	71.4731	58.243				1347.16	40.6931	34.3985					1347.2	121.718	140.538					1347.16	49.7691	35.5033						1347.16	138.075	64.106
	1347.44	65.3091	41.8318				1347.43	35.9611	32.0332					1347.46	130.629	197.057					1347.43	57.7499	23.0294						1347.43	178.55	86.2749
	1347.71	68.2149	28.7875				1347.69	29.9406	38.969					1347.73	134.284	231.576					1347.69	53.0865	37.0605						1347.69	150.044	86.3074
	1347.97	60.7992	31.519				1347.96	50.2298	38.9371					1348	114.251	192.093					1347.96	36.0749	39.7969						1347.96	112.779	97.5415
	1348.24	60.4186	34.8556				1348.23	43.5156	33.7031					1348.27	133.942	184.612					1348.23	33.4524	28.3342						1348.23	87.8335	58.403
	1348.51	72.4227	44.9061				1348.5	49.6902	30.9637					1348.53	155.001	167.131					1348.5	43.7447	23.4163						1348.5	87.9626	56.3041
	1348.78	70.0986	28.6395				1348.76	36.5725	17.671					1348.8	142.624	193.65					1348.76	38.8666	36.8974						1348.76	81.7163	103.62
	1349.04	65.6388	36.4887				1349.03	41.6015	22.0873					1349.07	142.269	216.168					1349.03	47.1869	32.9273						1349.03	113.171	74.7419
	1349.31	48.955	37.2119				1349.3	38.0669	39.4813					1349.34	146.012	140.687					1349.3	41.1772	10.6078						1349.3	87.7429	33.741
	1349.58	80.6273	32.3727				1349.57	39.0178	30.3879					1349.6	99.9962	143.203					1349.57	52.2705	8.1875						1349.57	87.5146	83.739
	1349.85	73.4045	23.5639				1349.83	39.8322	33.108					1349.87	108.661	221.721					1349.83	41.3932	26.4164						1349.83	39.8359	84.7976
	1350.11	66.7555	17.6395				1350.1	39.2426	22.5587					1350.14	114.333	184.239					1350.1	11.9179	20.8562						1350.1	74.7568	73.8318
	1350.38	49.1551	7.53384				1350.37	36.5887	29.0299					1350.41	135.632	194.757					1350.37	28.4631	9.5426						1350.37	68.7961	70.103
	1350.65	49.2613	36.2994				1350.64	33.8479	31.6137					1350.67	129.425	209.274					1350.64	47.8068	10.5167						1350.64	90.4045	67.4246
	1350.92	58.6934	41.2938				1350.9	27.7207	34.9668					1350.94	116.496	191.789					1350.9	13.9054	24.7117						1350.9	57.6951	88.4312
	1351.14	73.6107	42.9676				1350.9	25.313	34.9278					1351.15	120.656	210.307					1350.9	13.359	58.0258						1350.9	56.8494	87.8765
	1351.42	55.6532	34.9922				1351.18	43.4503	39.0269					1351.42	128.946	224.824					1351.18	53.5193	2.10794						1351.18	91.3535	104.418
	1351.69	37.6956	63.0167				1351.45	25.5876	39.126					1351.69	93.235	123.341					1351.45	57.6795	10.19						1351.45	77.8579	18.9595
	1351.96	59.738	63.0411				1351.72	9.72482	21.2252					1351.96	95.5245	173.856					1351.72	31.8398	4.27197						1351.72	74.3621	51.501
	1352.23	57.7804	27.0655				1351.99	19.8621	35.3243					1352.23	117.814	174.372					1351.99	0	22.3539						1351.99	38.8665	40.0425
	1352.5	57.8227	53.0898				1352.26	0	23.4239					1352.51	104.103	134.889					1352.26	3.50507	6.43579						1352.26	59.373	36.5863
	1352.77	47.8651	29.1141				1352.53	18.154	31.523					1352.78	88.3942	181.403					1352.53	57.0034	2.51761						1352.53	81.8772	89.1278
	1353.05	73.9073	31.1383				1352.81	12.308	59.6222					1353.05	60.6835	189.919					1352.81	36.5017	-3.40063						1352.81	80.3816	91.6693
	1353.32	35.9496	29.1625				1353.08	38.462	39.7213					1353.32	98.973	202.436					1353.08	0	-3.31894						1353.08	46.8857	40.2108
	1353.59	59.992	31.1867				1353.35	34.616	45.8204					1353.59	91.2623	200.952					1353.35	0	-3.23691						1353.35	95.3899	64.7521
	1353.86	54.0341	25.2108				1353.62	58.77	41.9195					1353.86	75.5518	163.465					1353.62	43.3337	20.8447						1353.62	65.894	111.294
	1354.13	32.0763	17.2349				1353.89	36.9239	24.0186					1354.14	81.8411	211.981					1353.89	58.6669	8.92624						1353.89	122.398	47.8348
	1354.4	16.1184	27.2589				1354.16	13.0778	38.1177					1354.41	56.1304	192.497					1354.16	0	37.0077						1354.16	94.9021	32.376
	1354.68	46.1605	45.2831				1354.43	55.2318	54.2168					1354.68	52.4197	191.01					1354.43	38.4	7.08911						1354.43	105.406	34.9172
	1354.95	34.2026	59.307				1354.71	11.3858	30.3159					1354.95	70.7091	179.525					1354.71	28.8002	17.1705						1354.71	73.9104	71.4587
	1355.22	42.2446	13.331				1354.98	21.5397	22.415					1355.22	70.9984	192.04					1354.98	55.2003	37.2518						1354.98	70.4146	0
	1355.49	52.2866	35.3548				1355.25	11.6937	18.5141					1355.49	37.2877	160.553					1355.25	35.6003	25.333						1355.25	76.9185	12.3726
	1355.76	42.3286	19.3787				1355.52	5.8475	32.6132					1355.76	65.5771	167.068					1355.52	32.0001	27.4142						1355.52	115.422	34.745
	1356.03	62.3705	37.4025				1355.79	38.0015	14.7122					1356.04	69.8664	181.582					1355.79	46.4001	17.4953						1355.79	145.927	21.1176
	1356.3	52.4124	-4.57373				1356.06	32.1554	36.8113					1356.31	82.1556	168.094					1356.06	30.8001	13.5764						1356.06	84.4304	69.4901
	1356.58	56.4543	53.45				1356.33	42.3093	20.9104					1356.58	50.4449	212.609					1356.33	21.2001	23.6574						1356.33	64.9346	23.8627
	1356.85	50.4962	47.4737				1356.6	44.4632	15.0095					1356.85	62.7341	171.121					1356.6	31.6	21.7384						1356.6	79.4382	28.235
	1357.12	48.538	37.4973				1356.88	12.6171	41.1086					1357.12	25.0234	179.635					1356.88	0	29.8193						1356.88	23.9424	94.6075
	1357.39	26.5798	41.5209				1357.15	14.771	31.2076					1357.39	63.3127	204.149					1357.15	0	21.9001						1357.15	62.4463	50.98
	1357.66	52.6216	11.5445				1357.42	36.9249	23.3067					1357.66	59.6019	156.66					1357.42	0	17.981						1357.42	24.95	83.3523
	1357.93	50.6633	23.5681				1357.69	39.0787	43.4057					1357.93	69.8911	135.174					1357.69	41.6151	32.0617						1357.69	129.454	33.7247
	1358.2	40.705	-0.40857				1357.96	59.2327	39.5048					1358.21	100.18	205.685					1357.96	31.2299	4.14236						1357.96	79.9578	98.0973
	1358.47	54.7467	29.6149				1358.23	47.3865	23.6039					1358.48	56.4695	230.198					1358.23	54.8449	14.223						1358.23	38.4617	16.4697
	1358.74	50.7883	31.6383				1358.5	15.5403	31.7029					1358.75	66.7587	178.709					1358.5	46.4601	42.3036						1358.5	42.9653	78.8419
	1359.02	28.83	39.6617				1358.77	31.6942	7.80191					1359.02	35.0479	179.222					1358.77	52.0751	46.3841						1358.77	109.469	41.2142
	1359.29	32.8716	17.6851				1359.05	9.84808	17.901					1359.29	57.337	211.735					1359.05	17.6902	18.4645						1359.05	111.973	73.5867
	1359.56	58.9129	39.7084				1359.32	6.00195	0					1359.56	53.6261	180.246					1359.32	61.3052	-3.45544						1359.32	44.4768	75.9591
	1359.83	26.9545	51.7316				1359.59	12.1557	20.0456					1359.83	23.9153	176.758					1359.59	48.9204	18.6249						1359.59	60.9802	52.3313
	1360.1	48.996	37.7549				1359.86	30.3096	26.0912					1360.1	32.2044	179.269					1359.86	38.5355	12.7052						1359.86	37.4841	26.7037
	1360.37	17.0375	25.7781				1360.13	24.4634	34.1368					1360.37	46.4921	165.781					1360.13	16.1506	8.78543						1360.13	113.988	31.0759
	1360.64	35.079	27.8012				1360.4	28.6173	28.1824					1360.64	22.7814	210.291					1360.4	29.7657	-13.1344						1360.4	66.4915	51.4482
	1360.91	39.1204	5.82437				1360.67	34.7704	58.2278					1360.92	53.0704	194.803					1360.67	17.3826	10.9457						1360.67	74.9929	29.8188
	1361.18	47.1618	21.8474				1360.94	28.9242	42.2734					1361.19	17.3595	115.312					1360.94	56.9979	43.0258						1360.94	39.4963	50.191
	1361.46	41.2032	25.8705				1361.21	9.07797	48.319					1361.46	45.6486	173.824					1361.21	42.613	35.1058						1361.21	0	42.5632
	1361.73	41.2446	5.8934				1361.48	29.2318	22.3646					1361.73	59.9376	150.333					1361.48	46.2283	27.1858						1361.48	87	40.9355
	1362	45.286	23.9164				1361.76	23.3856	26.4102					1362	58.2267	182.845					1361.76	27.8434	23.2657						1361.76	74	83.3077
	1362.27	23.3271	7.93933				1362.03	33.5394	32.4558					1362.27	42.5157	209.353					1362.03	57.4587	15.3451						1362.03	45	93.6799
	1362.54	37.3684	29.9622				1362.3	51.6932	16.5014					1362.54	44.8034	111.865					1362.3	41.0739	19.4249						1362.3	0	16.0521
	1362.81	29.4097	43.9851				1362.57	23.8469	20.5469					1362.81	55.0925	204.373					1362.57	36.6892	13.5047						1362.57	18.9897	64.4242
	1363.08	45.4509	22.0079				1362.84	0	34.5923					1363.08	59.3814	142.884					1362.84	24.3062	27.5844						1362.84	0	58.7948
	1363.35	29.4921	30.0306				1363.11	16.1037	30.6379					1363.35	71.6705	189.392					1363.11	33.9216	13.664						1363.11	16.5718	85.1669
	1363.62	21.5333	38.0534				1363.38	34.2074	28.6835					1363.63	43.9594	159.901					1363.38	25.5369	49.7436						1363.38	55.1436	59.5388
	1363.89	27.5743	52.0761				1363.65	16.3112	60.7291					1363.9	28.2484	164.411					1363.65	9.15216	37.8227						1363.65	91.7156	73.9111
	1364.16	23.6154	0.09882				1363.92	18.4149	34.7746					1364.17	24.536	170.919					1363.92	32.7675	23.9022						1363.92	42.2874	68.2832
	1364.43	43.6565	46.1215				1364.19	16.5186	32.8202					1364.44	46.825	187.429					1364.19	16.3829	21.9816						1364.19	66.8591	52.6552
	1364.71	13.6976	46.1441				1364.46	28.6218	36.8656					1364.71	17.1139	175.937					1364.46	0	34.0609						1364.46	65.4282	23.0256
	1364.98	31.7387	32.1666				1364.73	46.7255	20.9112					1364.98	55.4028	170.447					1364.73	50.5	28.1402						1364.73	0	101.398
	1365.25	33.7796	36.1891				1365.01	48.8292	50.9567					1365.25	23.6918	148.954					1365.01	51	12.2191						1365.01	47.5044	95.7697
	1365.52	39.8206	-9.78833				1365.28	14.9329	31.0023					1365.52	41.9792	181.461					1365.28	27.5	38.2983						1365.28	55.0088	56.1417
	1365.79	17.8616	38.2341				1365.55	49.0366	19.0479					1365.79	30.2682	195.97					1365.55	0	16.3774						1365.55	98.5129	62.5138
	1366.06	35.9026	44.2565				1365.82	17.1398	25.0932					1366.06	16.5571	184.477					1365.82	25.0074	26.4565						1365.82	0	94.884
	1366.33	9.94336	26.2789				1366.09	17.2435	25.1388					1366.33	4.84595	144.984					1366.09	0	-11.4648						1366.09	23.3337	39.2561
	1366.6	45.9843	18.3013				1366.36	35.3471	27.1844					1366.6	31.1349	181.493					1366.36	20.5746	28.6141						1366.36	44.6663	31.6279
	1366.87	54.0252	42.3236				1366.63	13.4508	35.2299					1366.87	1.42236	181.999					1366.63	9.15033	20.6931						1366.63	0	0
	1367.14	64.0661	38.3459				1366.9	59.554	25.2753					1367.14	7.71118	218.508					1366.9	39.7122	16.7719						1366.9	67.6077	65.595
	1367.41	42.1068	34.3681				1367.17	37.6577	31.3208					1367.42	0	161.014					1367.17	36.2878	22.8504						1367.17	55.2021	87.1986
	1367.68	48.1476	54.3904				1367.44	33.7614	43.3664					1367.68	30.3068	205.52					1367.44	22.8624	40.9291						1367.44	26.7979	52.8014
	1367.95	24.1885	24.4126				1367.71	35.865	33.4119					1367.96	44.615	204.028					1367.71	41.437	27.0078						1367.71	34.3936	34.4043
	1368.22	22.2293	24.4347				1367.98	15.9682	45.4573					1368.23	34.9232	230.534					1367.98	0	25.0865						1367.98	0	0
	1368.49	46.2699	18.4568				1368.25	36.0718	23.5028					1368.5	59.2313	179.039					1368.25	16.4957	27.1647						1368.25	73.3323	86.2004
	1368.76	26.3106	34.4789				1368.52	54.1755	43.5484					1368.77	43.538	169.547					1368.52	44.9913	25.2433						1368.52	58.6646	74.4009
	1369.04	30.3514	42.501				1368.79	28.2786	25.5937					1369.04	29.8462	226.053					1368.79	21.5043	-4.67825						1368.79	0	44.6003
	1369.3	62.3919	24.523				1369.06	42.3823	27.6393					1369.31	4.15424	148.558					1369.06	0	39.3998						1369.06	49.0002	100.801
	1369.58	26.4326	14.545				1369.34	18.4859	17.6848					1369.58	18.461	149.063					1369.34	36.4006	41.4782						1369.34	0	31.0012
	1369.85	46.4733	38.567				1369.61	8.58957	39.7303					1369.85	12.769	163.57					1369.61	38.8015	25.5565						1369.61	100.633	81.2017
	1370.12	12.5138	30.5888				1369.88	22.6927	27.7757					1370.12	47.0771	198.075					1369.88	39.2003	19.6344						1369.88	87.2629	23.4011
	1370.39	22.5544	40.6107				1370.15	26.7963	27.8212					1370.39	43.3838	178.579					1370.15	27.6009	27.7126						1370.15	81.8958	71.6014
	1370.66	48.595	2.63266				1370.42	12.8999	31.8667					1370.66	25.692	137.083					1370.42	14.0015	35.7908						1370.42	32.5283	25.8019
	1370.93	24.6355	40.6544				1370.69	13.0031	23.9121					1370.93	0	113.59					1370.69	32.4003	29.8686						1370.69	49.1582	36.0013
	1371.2	32.676	38.6762				1370.96	19.1067	25.9576					1371.2	24.9926	182.094					1370.96	12.801	53.9466						1370.96	63.791	24.2017
	1371.47	32.7166	30.6979				1371.23	15.2098	34.0029					1371.47	0	152.598					1371.23	27.1998	26.0247						1371.23	58.4209	44.4011
	1371.74	24.757	6.7197				1371.5	9.31342	30.0485					1371.74	41.6917	191.102					1371.5	25.6004	32.1023						1371.5	67.0537	86.6016
	1372.01	36.7975	30.7414				1371.77	31.417	26.094					1372.01	21.3847	219.608					1371.77	32.001	16.1802						1371.77	19.6863	40.8019
	1372.28	16.838	42.763				1372.04	35.5201	44.1393					1372.28	17.0765	184.111					1372.04	30.3997	12.258						1372.04	22.3159	27.0012
	1372.55	26.8783	26.7847				1372.31	45.6237	48.1848					1372.55	48.7682	134.615					1372.31	16.8003	20.3354						1372.31	54.9487	79.2017
	1372.82	34.9188	24.8063				1372.58	25.7273	38.2304					1372.82	40.4614	159.118					1372.58	11.2009	22.4132						1372.58	41.5813	61.402
	1373.09	16.959	8.82785				1372.85	35.8304	26.2757					1373.09	48.1532	163.623					1372.85	21.5995	24.4905						1372.85	116.211	103.601
	1373.36	14.9995	24.8494				1373.12	23.934	24.3212					1373.36	41.8464	188.126					1373.12	0	24.5681						1373.12	22.8435	45.8016
	1373.63	43.0399	12.8709				1373.39	36.0371	34.3665					1373.63	43.538	142.629					1373.39	26.095	50.6458						1373.39	31.4731	58.001
	1373.9	43.0801	18.8924				1373.66	10.1407	34.412					1373.9	37.2313	163.131					1373.66	28.1905	24.7229						1373.66	84.1055	46.2013
	1374.17	9.12048	18.9139				1373.93	26.2443	38.4575					1374.17	34.923	189.634					1373.93	24.286	32.8004						1373.93	30.7383	62.4016
	1374.44	23.1606	28.9352				1374.2	42.3473	22.5028					1374.44	4.61487	156.136					1374.2	20.381	36.8774						1374.2	11.3674	100.601
	1374.71	9.20099	20.9567				1374.47	44.4509	32.5483					1374.71	32.3082	162.641					1374.47	16.4765	26.9548						1374.47	0	102.801
	1374.98	49.2411	0.97797				1374.74	46.554	42.5936					1374.98	0	187.143					1374.74	14.5715	27.0318						1374.74	89.075	49.0006
	1375.25	23.2815	26.9993				1375.01	30.6575	34.6392					1375.25	6.88739	159.645					1375.01	6.66699	49.1091						1375.01	20.155	71.2009
	1375.52	23.3217	59.0206				1375.28	42.7606	36.6844					1375.52	41.7784	192.146					1375.28	64.762	17.1863						1375.28	37.2295	45.4001
	1375.79	29.3618	45.0419				1375.55	22.8641	22.7299					1375.79	16.6658	166.648					1375.55	30.8575	29.2631						1375.55	30.3096	37.6005
	1376.06	13.4021	25.0631				1375.82	42.9672	16.7752					1376.06	7.55688	149.149					1375.82	50.9525	49.3402						1375.82	53.384	77.7997
	1376.33	41.4422	39.0843				1376.09	31.0707	20.8208					1376.33	42.4439	183.651					1376.09	39.048	45.4169						1376.09	56.4639	0
	1376.6	13.4824	29.1054				1376.36	27.1738	28.866					1376.6	81.3353	182.152					1376.36	13.1429	37.4939						1376.36	21.5386	67.2014
	1376.87	9.52242	11.1266				1376.63	41.2773	8.91153					1376.87	8.22192	208.655					1376.63	19.2384	31.5705						1376.63	104.618	86.3993
	1377.14	19.5626	67.1477				1376.9	43.3804	38.9568					1377.14	19.1134	163.156					1376.9	25.3334	7.64749						1376.9	115.692	67.6007
	1377.41	31.6026	27.1689				1377.17	35.4839	27.0023					1377.41	0	193.657					1377.17	35.4288	69.7239						1377.17	44.772	34.7986
	1377.68	13.6428	29.1898				1377.44	17.5869	25.0476					1377.68	61.0158	194.157					1377.44	19.5238	1.80075						1377.44	33.8464	0
	1377.95	21.6828	35.2109				1377.71	21.6904	33.0931					1377.95	0	136.658					1377.71	9.6192	41.8772						1377.71	30.926	63.9967
	1378.22	55.7229	49.2319				1377.98	33.7934	33.1384					1378.22	55.4797	171.158					1377.98	19.7142	27.9539						1377.98	0	6.0033
	1378.49	13.7628	11.2529				1378.25	13.8969	35.1838					1378.49	34.9621	123.658					1378.25	61.8096	26.0302						1378.25	31.6045	0
	1378.76	29.8027	21.2738				1378.52	0	21.2291					1378.76	28.4418	192.158					1378.52	47.9046	38.1064						1378.52	59.2017	46
	1379.03	51.8428	29.2948				1378.79	14.6676	21.2746					1379.03	31.9242	230.658					1378.79	0	34.183						1378.79	38.8054	90
	1379.3	35.8827	13.3156				1379.06	43.3324	41.3199					1379.3	39.404	177.158					1379.06	40.7988	42.2591						1379.06	48.4028	32
	1379.57	21.9228	41.3365				1379.33	0	45.3654					1379.57	32.8863	163.657					1379.33	19.6008	20.3356						1379.33	30.0066	0
	1379.84	25.9627	37.3573				1379.6	22.3328	35.4106					1379.84	34.3663	162.157					1379.6	30.3992	-13.5884						1379.6	79.603	23.3313
	1380.11	46.0027	13.3781				1379.87	38.6673	35.4561					1380.11	43.8486	168.656					1379.87	45.2016	22.4879						1379.87	69.2075	36.6692
	1380.38	32.0425	33.3989				1380.14	43.0002	57.5014					1380.38	35.331	155.155					1380.14	0	24.5639						1380.14	64.8041	50.0004
	1380.65	50.0824	33.4196				1380.41	23.3328	25.5466					1380.65	16.811	151.654					1380.41	12.5039	22.6398						1380.41	62.3999	73.3311
	1380.92	2.12236	29.4404				1380.68	25.6673	13.5921					1380.92	46.2933	202.153					1380.68	10.9996	36.716						1380.68	90.0044	18.6689
	1381.19	24.1621	23.4611				1380.95	0	43.6374					1381.19	65.7733	150.652					1380.95	27.5035	28.7917						1380.95	95.6001	81.9996
	1381.45	26.2021	11.4817				1381.22	32.0624	47.6828					1381.46	69.2559	155.15					1381.22	0	20.8678						1381.22	103.204	63.3369
	1381.73	24.2419	9.50241				1381.49	14.1245	27.7281					1381.73	74.7382	181.648					1381.49	36.0013	30.9435						1381.49	66.8004	72.6681
	1381.99	30.2816	17.523				1381.75	34.1866	31.7733					1382	16.2184	188.147					1381.75	0	33.0192						1381.75	64.3962	83.9988
	1382.26	14.3216	37.5436				1382.02	30.249	45.8188					1382.27	19.7008	172.645					1382.02	52.746	35.0951						1382.02	0	61.3361
	1382.53	2.36131	1.56415				1382.29	22.3111	5.86404					1382.54	25.1834	105.143					1382.29	31.4982	15.1706						1382.29	50.0074	32.6667
	1382.8	26.4012	39.5847				1382.56	34.3735	27.9095					1382.81	28.6636	227.641					1382.56	34.2441	23.2465						1382.56	29.985	86.004
	1383.07	30.4409	35.6052				1382.83	20.4355	21.9548					1383.08	34.1462	136.138					1382.83	36.9963	33.3219						1382.83	33.9924	31.3347
	1383.34	14.4806	37.6257				1383.1	28.4977	34					1383.35	23.6262	222.636					1383.1	45.7485	23.3973						1383.1	0	134.665
	1383.61	16.5205	27.6461				1383.37	18.56	40.0455					1383.61	57.109	179.133					1383.37	30.4951	5.47296						1383.37	0	84.002
	1383.88	28.5602	25.6666				1383.64	44.6221	16.0907					1383.88	40.5916	183.63					1383.64	35.2473	15.5482						1383.64	81.001	53.3326
	1384.15	46.5998	25.687				1383.91	14.6841	26.1359					1384.15	20.0718	176.127					1383.91	0	17.6235						1383.91	72.0026	90.6627
	1384.42	4.63968	37.7073				1384.18	20.7466	24.1814					1384.42	25.5544	196.622					1384.18	46.3493	69.699						1384.18	66.9985	0
	1384.69	24.6793	45.7278				1384.45	32.8086	44.2266					1384.69	21.0372	167.119					1384.45	30.6968	27.7742						1384.45	80.0001	91.8949
	1384.96	30.7189	31.748				1384.72	48.8707	42.2719					1384.96	34.5174	173.615					1384.72	17.0444	39.8492						1384.72	35.0011	85.7897
	1385.23	10.7587	19.7683				1384.99	38.933	22.3173					1385.23	0	170.112					1384.99	23.3934	43.9246						1384.99	93.998	63.6841
	1385.5	22.7983	29.7887				1385.26	32.9951	48.3625					1385.5	4.51074	214.608					1385.26	41.741	45.9996						1385.26	32.9991	67.5789
	1385.77	24.838	17.8089				1385.53	31.0572	28.4078					1385.77	35.0214	179.104					1385.53	40.0884	40.0746						1385.53	48.0006	93.4738
	1386.04	40.8775	27.8291				1385.8	17.1192	34.453					1386.04	23.5345	185.6					1385.8	20.4359	34.1494						1385.8	103.002	27.3685
	1386.3	12.9173	33.8493				1386.07	45.1816	32.4984					1386.31	42.0452	168.096					1386.07	64.785	42.2246						1386.07	31.9985	55.2629
	1386.57	38.9568	37.8695				1386.34	13.2437	28.5437					1386.58	48.5559	192.59					1386.34	23.1324	12.2994						1386.34	39	77.1577
	1386.84	36.9964	27.8896				1386.6	39.3057	12.5889					1386.85	49.0666	185.085					1386.6	25.4799	16.3741						1386.6	92.0015	119.053
	1387.11	39.036	23.9098				1386.87	21.368	18.6343					1387.12	73.5797	177.581					1386.87	45.8289	16.4489						1386.87	44.9985	84.947
	1387.38	21.0757	1.92984				1387.14	19.4301	30.6796					1387.39	74.0903	186.076					1387.14	36.1763	28.5238						1387.14	0	48.8418
	1387.65	33.1152	45.95				1387.41	39.4921	36.7247					1387.65	42.6011	152.571					1387.41	44.5236	38.5984						1387.41	50.3569	80.7368
	1387.92	11.1547	23.97				1387.68	21.5542	32.77					1387.92	71.1115	195.066					1387.68	20.871	28.673						1387.68	50.7141	138.632
	1388.19	45.1942	41.9901				1387.95	37.6165	30.8154					1388.19	33.6246	203.559					1387.95	41.22	56.7475						1387.95	101.073	50.526
	1388.46	39.2339	64.0101				1388.22	29.6786	24.8606					1388.46	38.135	190.054					1388.22	27.5673	28.8223						1388.22	73.4299	110.421
	1388.73	25.2734	62.0301				1388.49	49.7406	26.9058					1388.73	30.6458	160.548					1388.49	29.9147	28.8966						1388.49	95.7869	88.3158
	1389	41.3129	24.0501				1388.76	43.8026	16.951					1389	63.1563	187.043					1388.76	6.26202	30.971						1388.76	10.144	44.2107
	1389.27	49.3524	30.07				1389.03	33.8647	28.9962					1389.27	29.669	177.537					1389.03	22.6093	25.0453						1389.03	56.501	40.1056
	1389.53	29.3918	18.0899				1389.3	25.927	29.0417					1389.54	46.1795	178.029					1389.3	50.9582	-8.88043						1389.3	24.8596	0
	1389.8	25.4315	20.1098				1389.57	33.989	21.0869					1389.81	56.69	184.523					1389.57	21.3054	7.19409						1389.57	7.21655	84
	1390.07	27.4709	44.1297				1389.83	40.0511	25.1321					1390.08	49.2005	155.017					1389.83	43.6527	17.2682						1389.83	57.5735	0
	1390.34	13.5104	50.1496				1390.1	40.1131	33.1773					1390.34	31.7109	169.51					1390.1	0	33.3423						1390.1	45.9304	76.1357
	1390.61	3.54982	26.1694				1390.37	36.1751	51.2225					1390.61	48.2214	218.002					1390.37	24	25.4164						1390.37	26.2874	56.2715
	1390.88	45.5892	28.1892				1390.64	14.2374	27.2679					1390.88	58.7343	192.495					1390.64	24	37.4904						1390.64	56.646	118.408
	1391.15	19.6287	30.209				1390.91	4.29944	31.3131					1391.15	41.2445	196.989					1390.91	48	31.5644						1390.91	91.0029	46.5437
	1391.42	5.66826	30.2287				1391.18	46.3615	23.3583					1391.42	73.7549	199.482					1391.18	28	23.6386						1391.18	31.3599	66.6793
	1391.69	37.7077	30.2485				1391.45	36.4235	17.4035					1391.69	50.2652	229.972					1391.45	54	27.7125						1391.45	39.7168	42.8151
	1391.96	11.7471	32.2682				1391.72	22.4855	21.4487					1391.96	62.7755	192.465					1391.72	32	13.7863						1391.72	10.0736	72.9508
	1392.22	9.78647	20.2879				1391.99	26.5475	31.4938					1392.23	65.2857	204.958					1391.99	26	39.8601						1391.99	42.4304	65.0865
	1392.49	25.8259	30.3076				1392.25	48.6095	49.539					1392.5	51.7962	235.448					1392.25	10	45.9338						1392.25	28.7874	89.2223
	1392.76	23.8652	18.3272				1392.52	52.6715	43.5842					1392.77	42.3088	193.941					1392.52	26	56.0075						1392.52	47.1442	107.358
	1393.03	51.9046	38.3469				1392.79	38.7338	15.6296					1393.03	76.819	258.433					1392.79	50	28.0811						1392.79	47.5027	49.4943
	1393.3	43.944	22.3665				1393.06	18.7958	29.6748					1393.3	67.3292	176.923					1393.06	12	46.1547						1393.06	91.8595	79.63
	1393.57	25.9835	40.3861				1393.33	32.8578	13.72					1393.57	17.8395	197.415					1393.33	48	-5.77145						1393.33	60.2163	59.7656
	1393.84	28.0229	44.4056				1393.6	26.9198	35.7652					1393.84	26.3495	151.907					1393.6	18	46.302						1393.6	104.573	77.9014
	1394.11	22.0622	40.4253				1393.87	22.9818	21.8103					1394.11	62.8597	204.396					1393.87	24	46.3754						1393.87	54.9297	30.037
	1394.38	36.1016	44.4448				1394.14	45.0438	31.8555					1394.38	23.37	158.887					1394.14	36	36.4488						1394.14	9.2865	76.1727
	1394.64	26.1409	28.4643				1394.4	51.1058	35.9007					1394.65	37.88	193.379					1394.4	42	14.5222						1394.4	37.6433	60.3083
	1394.91	16.1803	66.4838				1394.67	27.1677	29.9458					1394.92	24.3901	151.868					1394.67	28	46.5955						1394.67	0	78.4441
	1395.18	28.2196	48.5033				1394.94	31.2297	35.991					1395.18	60.9003	212.359					1394.94	20	-3.3313						1394.94	29.9989	42.5797
	1395.45	24.2589	22.5227				1395.21	19.2917	40.0362					1395.45	51.4103	150.85					1395.21	34	26.7419						1395.21	13.9987	82.7153
	1395.72	30.2982	40.5421				1395.48	33.3537	20.0814					1395.72	35.9203	209.338					1395.48	40	54.815						1395.48	53.9976	90.851
	1395.99	36.3376	56.5616				1395.75	31.4156	30.1265					1395.99	42.4304	195.829					1395.75	16	38.8882						1395.75	71.9965	34.9867
	1396.26	24.3768	46.581				1396.02	11.4776	46.1717					1396.26	52.9404	178.317					1396.02	6	52.9612						1396.02	43.9954	35.1223
	1396.52	38.4162	12.6003				1396.29	37.5399	26.2171					1396.53	45.4504	206.808					1396.29	6	53.0342						1396.29	84.0033	59.2585
	1396.79	28.4555	4.61969				1396.55	13.6019	28.2622					1396.8	85.9604	201.298					1396.55	34	35.1071						1396.55	34.0022	83.3942
	1397.06	30.4948	24.639				1396.82	35.6638	36.3074					1397.06	46.4702	181.786					1396.82	0	27.1801						1396.82	72.0011	63.5298
	1397.33	12.5341	20.6583				1397.09	55.7258	48.3525					1397.33	30.9802	251.528					1397.09	14.3639	49.253						1397.09	0	61.6654
	1397.6	46.5733	36.6776				1397.36	39.7878	24.3977					1397.6	47.4902	221.132					1397.36	38.7277	19.3257						1397.36	54.8005	39.801
	1397.87	26.6127	50.6969				1397.63	15.8497	36.4429					1397.87	0	215.632					1397.63	7.09155	25.3985						1397.63	73.6016	41.9366
	1398.14	10.6519	26.7162				1397.9	31.9117	26.488					1398.14	68.2002	193.658					1397.9	19.4553	29.4713						1397.9	54.4021	46.0723
	1398.4	66.6912	46.7354				1398.17	21.9736	22.5332					1398.41	76.4003	222.765					1398.17	27.8192	11.5439						1398.17	105.203	8.20789
	1398.67	32.7305	28.7547				1398.43	32.0353	44.5781					1398.67	46.6003	204.988					1398.43	58.1813	17.6165						1398.43	0	20.3428
	1398.94	26.7698	30.7739				1398.7	14.0972	40.6232					1398.94	52.8004	219.967					1398.7	34.545	37.6891						1398.7	30.6155	104.478
	1399.21	38.8091	16.7931				1398.97	22.1592	38.6684					1399.21	27.0005	212.628					1398.97	14.9088	41.7617						1398.97	51.231	88.614
	1399.48	24.8483	16.8123				1399.24	38.2211	34.7135					1399.48	51.2006	194.685					1399.24	51.2725	31.8342						1399.24	71.8464	50.7495
	1399.75	20.8876	22.8314				1399.51	14.2831	30.7587					1399.75	65.4006	154.589					1399.51	23.6362	53.9066						1399.51	66.4619	76.8851
	1400.01	44.9268	24.8506				1399.77	20.345	22.8038					1400.02	55.6008	192.951					1399.77	0	19.979						1399.77	73.0774	41.0208
	1400.28	20.9661	26.8697				1400.04	48.407	28.849					1400.29	47.8008	161.054					1400.04	7.25031	16.0514						1400.04	99.6929	67.1563
	1400.55	49.0054	26.8887				1400.31	32.4689	38.8941					1400.55	78.0008	197.616					1400.31	20.5005	30.1237						1400.31	94.3083	69.2919
	1400.82	29.0446	36.9078				1400.58	24.5308	42.9392					1400.82	38.2009	211.764					1400.58	39.7503	28.1959						1400.58	86.9235	29.4274
	1401.09	11.0839	14.9269				1400.85	42.5928	26.9844					1401.09	62.401	209.909					1400.85	47.0005	4.26816						1400.85	57.5389	59.563
	1401.35	49.123	16.9459				1401.12	28.6547	31.0295					1401.36	76.601	170.017					1401.12	36.2503	6.34						1401.12	100.154	79.6985
	1401.62	13.1622	46.965				1401.39	14.7166	29.0746					1401.63	52.801	187.908					1401.39	23.5005	38.4121						1401.39	42.7697	43.834
	1401.89	33.2015	38.984				1401.65	24.7785	19.1197					1401.9	91.001	210.998					1401.65	38.7503	4.48416						1401.65	75.3848	129.969
	1402.16	47.2407	43.003				1401.92	36.8405	19.1649					1402.16	85.2	182.897					1401.92	0	8.55624						1401.92	0	94.105
	1402.43	15.28	37.022				1402.19	46.9021	27.2098					1402.43	71.4	159.951					1402.19	35.8523	22.6282						1402.19	60.3857	44.24
	1402.7	31.3192	41.041				1402.46	44.964	49.2549					1402.7	49.6	198.122					1402.46	19.7039	44.7002						1402.46	78.7733	20.3755
	1402.96	11.3585	33.0599				1402.73	41.0259	49.3					1402.97	59.8	158.653					1402.73	73.5556	42.7721						1402.73	65.1608	120.511
	1403.23	31.3977	29.0788				1402.99	19.0879	47.3451					1403.24	0	160.403					1402.99	49.4072	46.8439						1402.99	57.5483	58.6465
	1403.5	11.4368	51.0977				1403.26	15.1497	39.3903					1403.5	50.1261	178.693					1403.26	25.2589	48.9154						1403.26	75.9358	110.782
	1403.77	33.4761	21.1167				1403.53	37.2117	25.4354					1403.77	60.2522	133.538					1403.53	25.1105	32.9871						1403.53	44.3234	66.9175
	1404.04	21.5153	51.1356				1403.8	33.2736	33.4805					1404.04	46.3776	175.557					1403.8	20.9622	7.05881						1403.8	54.7107	73.053
	1404.3	41.5546	41.1545				1404.07	41.3352	37.5254					1404.31	98.5037	160.387					1404.07	44.8145	33.1305						1404.07	39.0964	93.1879
	1404.57	13.5938	33.1733				1404.33	35.3971	15.5705					1404.58	46.6298	150.569					1404.33	22.6662	49.2021						1404.33	41.4838	73.3232
	1404.84	33.633	19.1921				1404.6	23.459	47.6156					1404.84	98.7558	197.392					1404.6	30.5179	33.2737						1404.6	79.8711	65.4587
	1405.11	45.6721	53.211				1404.87	29.5209	53.6607					1405.11	64.8818	176.743					1404.87	34.3696	35.3449						1404.87	74.2587	91.5942
	1405.38	13.7114	37.2298				1405.14	45.5828	39.7058					1405.38	59.0073	142.923					1405.14	36.2213	47.4164						1405.14	78.646	77.7297
	1405.64	25.7506	13.2486				1405.41	53.6447	33.7509					1405.65	83.1334	160.405					1405.41	28.0729	27.4878						1405.41	33.0333	135.865
	1405.91	25.7899	-0.73257				1405.67	39.7063	11.7958					1405.92	63.2594	158.036					1405.67	89.9254	19.5592						1405.67	117.419	0
	1406.18	25.8291	23.2861				1405.94	37.7682	47.8409					1406.18	77.3854	112.905					1405.94	11.777	29.6306						1405.94	135.806	38.5725
	1406.45	21.8682	27.3049				1406.21	35.83	31.886					1406.45	55.5115	144.894					1406.21	25.6288	39.7015						1406.21	122.194	127.145
	1406.72	33.9075	25.3237				1406.48	31.8919	33.9311					1406.72	89.637	163.119					1406.48	51.4805	19.7728						1406.48	142.581	93.7174
	1406.98	27.9467	27.3424				1406.75	53.9535	43.976					1406.99	61.7629	114.849					1406.75	31.3329	23.844						1406.75	110.966	92.2871
	1407.25	21.986	5.36108				1407.01	36.0154	42.0211					1407.25	43.889	123.764					1407.01	37.1846	51.9152						1407.01	53.3536	102.859
	1407.52	16.0251	49.3798				1407.28	10.0773	32.0662					1407.52	78.015	134.64					1407.28	39.0363	7.98596						1407.28	45.741	79.432
	1407.79	24.0643	41.3985				1407.55	44.1392	20.1113					1407.79	62.1404	146.546					1407.55	54.8881	50.0571						1407.55	84.1282	30.0043
	1408.06	32.1036	25.4172				1407.82	28.2007	26.1562					1408.06	44.2664	135.282					1407.82	18.7405	34.1281						1407.82	78.5135	128.574
	1408.32	44.1429	23.4358				1408.08	26.2626	38.2012					1408.33	62.3923	147.34					1408.08	34.5923	54.1991						1408.08	132.901	87.1461
	1408.59	32.1819	25.4545				1408.35	20.3245	28.2464					1408.59	84.5183	130.932					1408.35	16.444	74.2697						1408.35	75.2881	47.7185
	1408.86	60.2212	59.4731				1408.62	36.3864	34.2914					1408.86	70.6437	120.189					1408.62	26.2958	4.34061						1408.62	77.6752	66.2908
	1409.13	14.2605	55.4917				1408.89	26.4479	24.3363					1409.13	20.7697	141.629					1408.89	30.1483	14.4115						1408.89	58.0607	42.8604
	1409.39	36.2996	51.5103				1409.16	54.5098	40.3814					1409.4	60.8957	122.329					1409.16	0	14.482						1409.16	68.4478	77.4326
	1409.66	10.3389	33.529				1409.42	38.5717	28.4265					1409.66	79.0211	137.696					1409.42	26.1334	22.5527						1409.42	62.835	12.0048
	1409.93	50.3782	35.5476				1409.69	30.6332	58.4713					1409.93	71.1471	124.418					1409.69	56.2661	38.6235						1409.69	99.2202	32.5742
	1410.2	26.4173	35.5661				1409.96	54.695	42.5164					1410.2	69.273	122.115					1409.96	26.3995	22.6938						1409.96	73.6073	63.1464
	1410.46	38.4566	11.5847				1410.23	42.7569	50.5615					1410.47	61.3984	125.086					1410.23	22.5328	24.7645						1410.23	37.9945	43.7186
	1410.73	22.4958	31.6032				1410.49	6.81876	28.6065					1410.73	91.5244	112.066					1410.49	28.6662	26.8351						1410.49	98.3815	60.2905
	1411	32.535	5.6217				1410.76	40.8803	36.6514					1411	61.6503	92.4171					1410.76	36.799	30.9053						1410.76	142.767	124.86
	1411.27	44.5743	35.6403				1411.03	38.9422	34.6965					1411.27	77.7757	158.05					1411.03	20.9323	20.9758						1411.03	77.1539	73.4321
	1411.53	48.6136	15.6588				1411.3	43.0037	28.7413					1411.54	83.9016	92.0411					1411.3	43.065	65.0463						1411.3	115.539	40.0015
	1411.8	20.6527	11.6772				1411.56	33.0655	36.7864					1411.81	54.0275	96.2877					1411.56	9.1983	19.1164						1411.56	155.926	96.5735
	1412.07	18.692	21.6958				1411.83	45.1274	48.8315					1412.07	70.1529	121.88					1411.83	59.3317	11.1867						1411.83	96.3132	45.1456
	1412.34	18.7313	41.7142				1412.1	53.1889	36.8763					1412.34	64.2788	114.428					1412.1	39.4644	45.257						1412.1	42.6982	95.7147
	1412.6	16.7705	23.7327				1412.37	29.2508	46.9214					1412.61	82.4047	105.426					1412.37	57.5977	57.327						1412.37	63.0853	88.2867
	1412.87	26.8098	27.7512				1412.63	49.3126	24.9664					1412.87	62.53	98.4181					1412.63	29.731	35.3972						1412.63	147.472	58.8586
	1413.14	28.8491	33.7696				1412.9	43.3741	31.0113					1413.14	76.6559	136.055					1412.9	33.8636	39.4675						1412.9	53.8575	85.4281
	1413.41	26.8883	75.7881				1413.17	45.436	39.0563					1413.41	92.7813	106.061					1413.17	49.997	45.5373						1413.17	92.2445	0
	1413.67	28.9276	27.8065				1413.44	63.4975	53.1012					1413.68	66.9072	129.676					1413.44	80.1296	27.6074						1413.44	142.63	112.307
	1413.94	36.9668	9.82486				1413.7	41.5593	51.1462					1413.95	79.0331	100.288					1413.7	72.2629	25.6772						1413.7	99.0165	106.615
	1414.21	29.0061	7.84329				1413.97	41.6211	35.1913					1414.21	107.158	112.073					1413.97	60.3962	45.7472						1413.97	143.403	88.9237
	1414.48	41.0453	31.8617				1414.24	41.6826	41.2361					1414.48	103.284	115.703					1414.24	34.5289	45.8169						1414.24	105.788	39.2306
	1414.74	39.0847	29.8801				1414.51	47.7445	41.2812					1414.75	81.4095	115.353					1414.51	12.6622	33.8868						1414.51	148.175	53.5391
	1415.01	23.1241	5.89841				1414.77	37.806	35.326					1415.01	93.5355	116.578					1414.77	48.7949	39.9567						1414.77	100.56	35.8461
	1415.28	15.1632	21.9168				1415.04	37.8678	37.371					1415.28	45.6607	131.436					1415.04	46.9281	40.0262						1415.04	76.9473	96.1544
	1415.55	55.2026	41.9352				1415.31	35.9296	21.4161					1415.55	51.7866	106.884					1415.31	17.0613	38.0961						1415.31	123.334	66.4626
	1415.81	49.2418	59.9535				1415.57	41.9911	27.4609					1415.82	85.9125	90.8021					1415.57	63.194	22.1655						1415.57	87.7191	74.7697
	1416.08	35.2812	39.9719				1415.84	48.0529	39.506					1416.08	112.038	96.7458					1415.84	47.3273	44.2352						1415.84	106.106	75.078
	1416.35	39.3204	33.9901				1416.11	48.1144	25.5508					1416.35	70.1636	101.525					1416.11	29.4598	44.3046						1416.11	142.491	69.3848
	1416.61	33.3598	34.0085				1416.38	36.1762	43.5958					1416.62	82.2888	91.3101					1416.38	29.5931	44.3742						1416.38	62.8776	39.6931
	1416.88	53.3991	26.0268				1416.64	40.2378	25.6406					1416.88	84.4147	84.0265					1416.64	41.7258	24.4435						1416.64	137.263	0
	1417.15	27.4385	22.0451				1416.91	54.2995	23.6857					1417.15	84.5399	118.48					1416.91	9.85895	34.5131						1416.91	73.6493	62.48
	1417.42	31.4777	14.0634				1417.18	32.3611	29.7305					1417.42	78.6658	102.937					1417.18	33.9916	26.5823						1417.18	110.034	54.9579
	1417.68	53.5172	40.0817				1417.45	56.4228	33.7755					1417.69	74.791	67.7264					1417.45	48.1248	52.6518						1417.45	136.421	77.4379
	1417.95	49.5564	20.0999				1417.71	38.4843	27.8203					1417.95	106.917	71.7389					1417.71	32.2574	42.7209						1417.71	78.8058	85.9156
	1418.22	35.5959	40.1182				1417.98	60.5461	35.8654					1418.22	105.042	71.1277					1417.98	36.3907	26.7903						1417.98	123.193	60.3958
	1418.48	25.6351	18.1364				1418.25	42.6076	31.9102					1418.49	59.1678	66.145					1418.25	42.5232	30.8593						1418.25	111.577	38.8733
	1418.75	41.6746	38.1547				1418.51	24.6694	33.9552					1418.75	107.293	67.7962					1418.51	32.6565	24.9286						1418.51	73.9641	27.3535
	1419.02	13.7139	34.1729				1418.78	44.7309	0					1419.02	61.4189	83.1782					1418.78	36.789	34.9975						1418.78	106.349	25.8311
	1419.28	19.7534	38.1911				1419.05	28.7926	32.0374					1419.29	75.5441	93.9024					1419.05	48.9222	47.0668						1419.05	52.7355	88.311
	1419.55	49.7927	8.20938				1419.31	36.8541	44.0746					1419.55	115.669	70.5662					1419.31	49.0548	25.1356						1419.31	173.12	10.7887
	1419.82	27.8322	42.2275				1419.58	58.9156	58.1119					1419.82	91.7951	79.0297					1419.58	55.1874	9.20474						1419.58	141.505	139.266
	1420.09	51.8715	34.2458				1419.85	68.9774	32.1493					1420.09	95.9203	69.7407					1419.85	49.3205	25.2735						1419.85	91.8917	73.7462
	1420.35	23.9108	18.264				1420.12	45.0388	52.1865					1420.36	98.0461	56.2534					1420.12	77.4531	43.3423						1420.12	110.276	134.224
	1420.62	55.9503	48.2822				1420.38	37.1006	38.2239					1420.62	74.1713	75.5539					1420.38	37.5862	25.4113						1420.38	84.663	96.7037
	1420.89	61.9897	34.3004				1420.65	63.1621	32.2611					1420.89	60.2971	89.9639					1420.65	81.7188	11.4799						1420.65	93.0477	63.1813
	1421.15	24.0292	18.3185				1420.92	87.2238	26.2985					1421.16	108.422	55.4137					1420.92	55.852	3.54886						1420.92	81.4343	99.6611
	1421.42	46.0686	52.3367				1421.18	59.2853	46.3357					1421.42	76.5474	53.1056					1421.18	55.9845	11.6174						1421.18	99.8191	54.1387
	1421.69	30.1079	24.3549				1421.45	71.3468	42.373					1421.69	96.6732	32.3285					1421.45	58.117	43.6859						1421.45	166.204	78.6162
	1421.95	48.1475	30.3731				1421.72	49.4085	40.4104					1421.96	124.798	46.0586					1421.72	42.2502	45.7548						1421.72	54.5902	73.0959
	1422.22	36.1869	36.3912				1421.98	51.47	42.4476					1422.22	68.9241	70.1171					1421.98	52.3827	19.8232						1421.98	94.9749	69.5735
	1422.49	74.2265	20.4093				1422.25	49.5317	42.485					1422.49	81.0493	51.9179					1422.25	60.5158	21.8919						1422.25	97.3613	88.0532
	1422.75	46.2659	34.4275				1422.52	63.5932	42.5222					1422.76	91.1744	51.8726					1422.52	56.6483	39.9603						1422.52	131.746	78.5308
	1423.02	54.3053	24.4456				1422.78	55.6546	36.5594					1423.02	77.3002	63.9259					1422.78	50.7808	44.0286						1422.78	116.131	9.00806
	1423.29	52.3449	44.4638				1423.05	41.7164	30.5968					1423.29	95.4253	56.8959					1423.05	80.914	32.0972						1423.05	128.517	39.4878
	1423.55	18.3844	54.4819				1423.32	37.7778	34.634					1423.56	95.5504	30.9446					1423.32	59.0464	38.1654						1423.32	176.901	103.965
	1423.82	40.4238	34.5				1423.58	29.8393	42.6712					1423.82	89.6761	59.8123					1423.58	75.179	32.2336						1423.58	81.2863	40.4427
	1424.09	56.4635	34.5181				1423.85	29.901	38.7086					1424.09	83.8013	58.2924					1423.85	67.312	56.3021						1423.85	151.672	44.9222
	1424.35	40.5029	42.5362				1424.12	67.9625	50.7458					1424.36	111.926	40.7724					1424.12	59.4445	52.3702						1424.12	138.057	73.3995
	1424.62	44.5424	26.5543				1424.38	64.0239	18.783					1424.62	114.052	61.2523					1424.38	57.577	38.4383						1424.38	80.4415	87.8768
	1424.89	30.5821	56.5724				1424.65	50.0856	34.8204					1424.89	94.1772	83.7344					1424.65	73.7101	14.5067						1424.65	108.828	56.3566
	1425.15	66.6216	30.5905				1424.92	54.147	34.8575					1425.16	70.3023	28.2139					1424.92	67.8425	32.5747						1424.92	145.212	72.8336
	1425.42	30.6611	50.6086				1425.18	50.2085	48.8947					1425.42	112.428	54.6934					1425.18	81.975	18.6426						1425.18	67.5969	37.311
	1425.69	58.7008	40.6266				1425.45	48.2702	22.9321					1425.69	96.5531	51.1728					1425.45	80.1081	28.7108						1425.45	161.983	87.7905
	1425.95	70.7403	28.6448				1425.72	48.3316	40.9693					1425.96	86.6782	65.6542					1425.72	64.2405	36.7787						1425.72	152.368	36.2678
	1426.22	42.7799	44.6628				1425.98	84.3931	49.0065					1426.22	110.803	38.1333					1425.98	58.373	16.8466						1425.98	108.752	62.7451
	1426.49	42.8194	32.6809				1426.25	84.4548	55.0439					1426.49	70.929	68.6121					1426.25	58.506	10.9143						1426.25	119.138	69.2244
	1426.75	58.8592	44.6989				1426.52	36.5162	45.0811					1426.76	101.054	65.0909					1426.52	100.638	28.9824						1426.52	131.523	31.7018
	1427.02	62.8987	26.717				1426.78	34.5776	47.1183					1427.02	87.1791	71.5718					1426.78	60.7709	43.0501						1426.78	155.907	102.179
	1427.29	72.9383	46.7351				1427.05	42.639	35.1555					1427.29	83.3048	8.05014					1427.05	36.9033	15.1178						1427.05	106.292	90.6559
	1427.55	64.9779	34.7531				1427.32	54.7007	21.1928					1427.56	35.4299	72.5286					1427.32	81.0364	17.1854						1427.32	154.678	47.1355
	1427.82	45.0177	46.7711				1427.58	38.7621	17.23					1427.82	95.5549	63.0067					1427.58	81.1688	43.2533						1427.58	137.062	41.6125
	1428.09	55.0574	42.7892				1427.85	52.8235	21.2672					1428.09	55.68	11.4847					1427.85	33.3012	47.3209						1427.85	125.447	94.0896
	1428.35	35.097	42.8073				1428.12	58.885	37.3044					1428.35	89.8051	93.9647					1428.12	71.4336	51.3884						1428.12	149.831	138.567
	1428.62	39.1366	18.8253				1428.38	76.9467	25.3417					1428.62	61.9307	30.4425					1428.38	61.5666	29.4559						1428.38	146.217	59.046
	1428.88	57.1765	30.8433				1428.65	69.0081	57.3789					1428.89	106.056	46.92					1428.65	43.699	15.5236						1428.65	134.601	75.5232
	1429.15	55.2162	48.8614				1428.91	53.0695	33.4161					1429.15	70.1808	73.3974					1428.91	81.8314	5.59102						1428.91	142.985	100
	1429.42	53.2558	50.8794				1429.18	43.1309	49.4533					1429.42	84.3058	3.87484					1429.18	85.9638	37.6584						1429.18	137.37	102.477
	1429.68	57.2955	42.8974				1429.45	63.1923	55.4905					1429.69	86.4314	84.3542					1429.45	80.0962	27.7257						1429.45	167.754	82.9542
	1429.95	47.3353	54.9155				1429.71	37.2539	31.5278					1429.95	74.5565	72.8313					1429.71	52.2292	35.793						1429.71	134.14	53.4333
	1430.22	57.3752	14.9335				1429.98	77.3153	39.565					1430.22	56.6815	57.3081					1429.98	72.3615	11.8605						1429.98	110.524	103.91
	1430.48	63.4149	46.9516				1430.25	47.3767	39.6022					1430.49	86.8065	23.7848					1430.25	82.4939	23.9277						1430.25	136.909	76.3873
	1430.75	55.4547	50.9695				1430.51	19.4381	23.6393					1430.75	58.9315	36.2613					1430.51	28.6263	47.9949						1430.51	161.293	118.864
	1431.02	43.4944	24.9875				1430.78	51.4995	37.6765					1431.02	63.0565	80.7377					1430.78	82.7586	38.062						1430.78	121.677	99.3411
	1431.28	49.5342	15.0056				1431.04	47.5609	51.7137					1431.29	109.182	21.2139					1431.04	84.8909	44.1291						1431.04	128.061	67.8179
	1431.55	67.574	71.0236				1431.31	61.6226	35.751					1431.55	95.3071	85.6902					1431.31	71.024	18.1961						1431.31	114.447	138.297
	1431.81	51.6138	55.0416				1431.58	59.6839	33.7882					1431.82	93.4321	56.1683					1431.58	33.1563	26.2631						1431.58	160.831	134.774
	1432.08	55.6538	43.0596				1431.84	49.7453	51.8253					1432.08	91.5571	76.6442					1431.84	79.2886	32.3304						1431.84	165.215	93.2507
	1432.35	77.6936	43.0776				1432.11	37.8067	49.8625					1432.35	81.6821	33.1199					1432.11	89.4209	30.3973						1432.11	137.599	51.7277
	1432.61	59.7335	39.0956				1432.38	63.868	29.8997					1432.61	103.807	59.5953					1432.38	73.5533	30.4642						1432.38	135.984	104.204
	1432.88	67.7733	25.1136				1432.64	53.9294	39.9368					1432.88	127.932	28.0707					1432.64	61.6856	56.531						1432.64	188.368	66.6812
	1433.14	57.8132	41.1316				1432.91	51.9908	27.974					1433.15	94.057	108.546					1432.91	73.8179	64.5978						1432.91	74.7518	37.1581
	1433.41	61.8531	45.1496				1433.17	62.0522	54.0111					1433.41	112.182	37.021					1433.17	71.9502	18.6646						1433.17	123.136	149.635
	1433.68	41.893	37.1676				1433.44	72.1138	48.0485					1433.68	156.307	67.4961					1433.44	70.0832	10.7313						1433.44	171.522	68.1138
	1433.94	65.9329	49.1856				1433.71	74.1752	46.0856					1433.95	102.432	103.971					1433.71	62.2155	32.798						1433.71	111.906	98.5905
	1434.21	45.9729	47.2036				1433.97	74.2365	64.1228					1434.21	116.557	74.4455					1433.97	70.3477	58.8647						1433.97	156.29	45.0671
	1434.47	62.0128	57.2216				1434.24	66.2979	34.1599					1434.48	116.682	100.92					1434.24	86.48	34.9313						1434.24	174.674	65.5438
	1434.74	48.053	55.2396				1434.5	48.3592	42.1971					1434.74	114.807	77.3945					1434.5	90.6123	54.9982						1434.5	167.058	92.0204
	1435.01	66.093	63.2576				1434.77	78.4206	32.2342					1435.01	126.932	75.8687					1434.77	82.7446	49.0647						1434.77	179.442	100.497
	1435.27	42.1329	27.2756				1435.04	76.4819	30.2714					1435.27	111.057	90.3428					1435.04	78.8769	27.1312						1435.04	231.826	78.9738
	1435.54	52.173	41.2937				1435.3	48.5433	52.3085					1435.54	113.182	114.817					1435.3	75.0092	41.1977						1435.3	130.21	123.45
	1435.8	56.213	47.3117				1435.57	56.6046	42.3457					1435.81	127.307	95.2907					1435.57	89.1414	11.2641						1435.57	108.594	129.927
	1436.07	60.253	27.3297				1435.83	36.666	56.3828					1436.07	155.432	111.764					1435.83	67.2737	33.3305						1435.83	154.977	128.404
	1436.34	52.2931	39.3477				1436.1	68.7273	20.42					1436.34	117.557	78.2377					1436.1	69.4059	29.3968						1436.1	211.361	96.88
	1436.6	62.3332	41.3657				1436.36	50.7886	30.4571					1436.6	113.682	76.711					1436.36	59.5382	31.4631						1436.36	117.745	107.357
	1436.87	76.3732	61.3837				1436.63	56.8499	34.4942					1436.87	121.807	103.184					1436.63	99.6704	43.5294						1436.63	108.129	103.833
	1437.13	64.4133	29.4017				1436.9	54.9113	34.5314					1437.14	139.932	87.6573					1436.9	87.8026	37.5956						1436.9	182.513	74.3096
	1437.4	56.4535	43.4197				1437.16	58.9726	46.5685					1437.4	106.057	128.13					1437.16	59.9349	65.6618						1437.16	138.897	62.7863
	1437.66	68.4936	37.4377				1437.43	67.034	48.6057					1437.67	140.181	114.603					1437.43	102.067	61.728						1437.43	153.281	143.263
	1437.93	54.5338	41.4557				1437.69	47.0953	46.6428					1437.93	122.306	97.0757					1437.69	90.1994	35.7941						1437.69	159.665	105.739
	1438.2	62.5739	53.4737				1437.96	61.1566	18.6799					1438.2	178.431	121.548					1437.96	40.3316	41.8602						1437.96	168.048	94.2156
	1438.46	66.6141	45.4917				1438.22	63.2179	30.7171					1438.46	114.556	88.0204					1438.22	104.464	39.9262						1438.22	136.432	56.6918
	1438.73	78.6543	49.5098				1438.49	43.2792	34.7542					1438.73	150.681	82.4926					1438.49	48.596	41.9922						1438.49	102.816	147.168
	1438.99	62.6945	41.5277				1438.76	55.3405	30.7913					1439	126.806	88.9648					1438.76	36.7282	36.0582						1438.76	101.2	111.645
	1439.26	68.7348	33.5457				1439.02	81.4019	60.8284					1439.26	146.931	107.437					1439.02	64.8604	40.1241						1439.02	169.583	54.1208
	1439.52	60.775	11.5637				1439.29	55.4632	34.8656					1439.53	151.055	121.908					1439.29	86.9926	16.19						1439.29	135.967	104.597
	1439.79	78.8151	21.5818				1439.55	59.5245	42.9027					1439.79	167.18	86.38					1439.55	75.1248	16.2555						1439.55	154.351	109.073
	1440.05	60.8554	33.5998				1439.82	65.5858	48.9398					1440.06	127.305	98.8514					1439.82	83.257	28.3214						1439.82	240.734	101.55
	1440.32	80.8957	63.6178				1440.08	65.6471	56.9769					1440.32	175.43	81.3207					1440.08	83.3892	44.3871						1440.08	163.118	106.026
	1440.59	76.936	51.6359				1440.35	69.7084	31.0141					1440.59	181.555	129.792					1440.35	79.5213	52.4529						1440.35	171.502	110.502
	1440.85	62.9764	31.6539				1440.62	43.7697	19.0512					1440.86	135.68	106.263					1440.62	97.6535	58.5186						1440.62	83.8854	68.9786
	1441.12	87.0167	53.6719				1440.88	69.831	57.0883					1441.12	149.804	158.734					1440.88	67.7857	46.5843						1440.88	168.269	75.4551
	1441.38	83.0571	33.69				1441.15	67.892	29.1252					1441.39	125.929	109.204					1441.15	87.9172	42.6499						1441.15	154.651	133.929
	1441.65	97.0975	47.708				1441.41	71.9533	27.1624					1441.65	120.054	117.675					1441.41	68.0494	18.7155						1441.41	137.035	64.4052
	1441.91	59.1379	49.7261				1441.68	58.0146	25.1995					1441.92	182.178	110.145					1441.68	72.1815	36.781						1441.68	141.418	108.881
	1442.18	77.1783	47.744				1441.94	48.0759	31.2366					1442.18	166.303	134.614					1441.94	44.3137	42.8466						1441.94	135.802	137.358
	1442.44	77.2186	9.76212				1442.21	60.1371	39.2737					1442.45	150.428	121.084					1442.21	90.4458	48.9117						1442.21	226.185	101.834
	1442.71	61.2591	63.7802				1442.47	56.1985	45.3108					1442.71	170.553	123.554					1442.47	54.578	50.9772						1442.47	134.569	168.31
	1442.97	81.2996	97.7982				1442.74	80.2597	51.3479					1442.98	184.678	156.024					1442.74	72.7101	13.0426						1442.74	214.952	118.786
	1443.24	83.3401	49.8163				1443.01	42.321	61.385					1443.24	204.802	82.4936					1443.01	56.8423	47.108						1443.01	147.336	119.262
	1443.51	75.3806	63.8344				1443.27	62.382	39.422					1443.51	190.927	122.963					1443.27	80.9738	41.1733						1443.27	139.718	83.7358
	1443.77	67.4211	59.8525				1443.53	70.4433	35.459					1443.77	221.051	93.4303					1443.53	93.1059	49.2386						1443.53	216.101	132.212
	1444.04	85.4617	41.8705				1443.8	46.5045	71.4962					1444.04	191.176	161.9					1443.8	113.238	25.3039						1443.8	132.485	132.688
	1444.3	75.5021	47.8886				1444.07	62.5658	33.5332					1444.31	221.301	110.369					1444.07	89.3701	45.3688						1444.07	134.868	99.1639
	1444.57	79.5427	65.9067				1444.33	54.6271	39.5703					1444.57	215.426	124.838					1444.33	39.5022	53.434						1444.33	121.252	109.64
	1444.83	83.5833	73.9248				1444.6	38.6884	43.6075					1444.83	183.55	139.307					1444.6	89.6343	37.4992						1444.6	149.635	126.116
	1445.1	65.6239	37.9429				1444.86	48.7493	37.6444					1445.1	199.675	125.773					1444.86	99.7658	31.5643						1444.86	198.017	92.5897
	1445.36	63.6646	71.9609				1445.13	66.8106	37.6815					1445.37	203.799	148.242					1445.13	91.8979	37.6294						1445.13	196.4	137.066
	1445.63	101.705	61.979				1445.39	58.8719	27.7186					1445.63	233.924	128.71					1445.39	84.0299	27.6941						1445.39	164.783	37.5415
	1445.89	85.7458	59.9972				1445.66	64.9331	45.7557					1445.9	230.049	143.178					1445.66	74.162	43.7591						1445.66	161.167	124.018
	1446.16	103.786	32.0153				1445.92	42.9944	47.7927					1446.16	188.173	115.644					1445.92	76.2941	53.8241						1445.92	197.55	54.4933
	1446.42	99.8272	36.0334				1446.19	59.0553	45.8297					1446.43	192.298	120.112					1446.19	68.4255	45.8891						1446.19	165.932	20.9669
	1446.69	55.8678	50.0515				1446.45	41.1166	39.8668					1446.69	182.423	92.5803					1446.45	68.5576	57.9536						1446.45	174.315	105.443
	1446.95	73.9086	48.0696				1446.72	43.1778	43.9038					1446.96	192.547	211.048					1446.72	58.6897	36.0185						1446.72	194.698	103.919
	1447.22	97.9494	56.0878				1446.98	63.2391	43.9409					1447.22	254.671	133.514					1446.98	72.8217	54.0833						1446.98	187.082	82.3945
	1447.48	69.9902	60.106				1447.25	41.3	43.9778					1447.49	246.796	123.981					1447.25	86.9532	60.1481						1447.25	237.463	104.868
	1447.75	76.0309	48.124				1447.51	37.3613	42.0149					1447.75	212.921	92.4481					1447.51	87.0852	40.2126						1447.51	193.847	81.3439
	1448.01	96.0717	54.1422				1447.78	79.4225	50.052					1448.02	223.046	176.913					1447.78	61.2172	26.2773						1447.78	158.23	153.82
	1448.28	98.1126	48.1604				1448.04	43.4837	48.0891					1448.28	229.17	171.38					1448.04	89.3493	20.342						1448.04	170.613	120.295
	1448.54	106.153	38.1785				1448.31	35.5447	50.126					1448.55	241.294	123.847					1448.31	47.4807	42.4067						1448.31	210.995	72.769
	1448.81	74.1942	56.1967				1448.57	57.6059	38.1631					1448.81	213.419	160.314					1448.57	73.6127	36.471						1448.57	141.378	85.2446
	1449.07	100.235	44.2149				1448.84	61.6671	46.2001					1449.08	239.543	150.778					1448.84	59.7448	22.5356						1448.84	131.761	105.72
	1449.34	92.2761	52.2331				1449.1	45.7281	16.237					1449.34	225.668	155.244					1449.1	77.8761	76.6001						1449.1	174.142	106.194
	1449.6	108.317	86.2512				1449.37	69.7893	24.2741					1449.61	225.793	157.711					1449.37	36.0081	48.6643						1449.37	210.526	108.67
	1449.87	124.358	26.2695				1449.63	77.8505	46.3112					1449.87	207.917	154.174					1449.63	48.1401	30.7288						1449.63	154.909	77.1451
	1450.13	80.3989	60.2877				1449.9	67.9115	28.3481					1450.14	192.041	130.641					1449.9	76.2715	38.7932						1449.9	193.29	71.6185
	1450.4	94.4398	52.3058				1450.16	67.9727	34.3851					1450.4	264.166	143.104					1450.16	104.404	50.8573						1450.16	163.673	156.094
	1450.66	124.481	28.3241				1450.43	48.0339	30.4222					1450.67	204.29	137.57					1450.43	58.5355	36.9217						1450.43	162.056	76.5697
	1450.93	94.522	40.3423				1450.69	32.0948	20.4591					1450.93	206.415	166.035					1450.69	66.6669	20.9861						1450.69	176.438	67.0431
	1451.19	114.563	50.3605				1450.96	60.156	44.4962					1451.2	222.539	146.499					1450.96	54.7988	25.0501						1450.96	200.821	25.5186
	1451.46	114.604	56.3788				1451.22	66.2173	60.5332					1451.46	232.663	156.964					1451.22	72.9308	61.1143						1451.22	203.204	17.9941
	1451.72	98.6452	62.397				1451.49	38.2782	44.5701					1451.73	214.788	113.429					1451.49	69.0622	45.1786						1451.49	133.585	94.4675
	1451.99	104.686	58.4153				1451.75	36.3394	32.6072					1451.99	218.913	99.8918					1451.75	105.194	17.2425						1451.75	161.968	144.943
	1452.25	100.727	56.4336				1452.02	50.4006	36.6443					1452.25	167.037	144.357					1452.02	53.3261	43.3066						1452.02	186.351	131.418
	1452.52	88.7684	66.4518				1452.28	70.4615	30.6811					1452.52	217.161	178.819					1452.28	71.4574	35.3704						1452.28	170.733	79.8916
	1452.78	112.81	52.4701				1452.55	64.5227	30.7182					1452.78	237.286	185.284					1452.55	69.5894	31.4346						1452.55	205.116	84.3672
	1453.05	122.851	68.4884				1452.81	40.5836	46.7551					1453.05	223.41	93.7481					1452.81	67.7207	33.4986						1452.81	135.497	112.84
	1453.31	80.892	74.5067				1453.07	48.6448	36.7921					1453.31	229.535	78.2101					1453.07	83.8526	33.5623						1453.07	113.88	119.316
	1453.58	72.9333	50.525				1453.34	36.706	48.8292					1453.58	183.659	142.674					1453.34	65.9846	45.6263						1453.34	160.263	95.7913
	1453.84	90.9745	32.5433				1453.6	36.7669	48.8661					1453.84	185.783	151.136					1453.6	34.1159	59.69						1453.6	188.644	78.2644
	1454.1	89.0158	40.5617				1453.87	38.8281	60.9031					1454.11	173.907	139.6					1453.87	70.2479	47.7539						1453.87	185.027	52.7397
	1454.37	87.0572	36.58				1454.13	48.8889	26.94					1454.37	186.032	76.0614					1454.13	44.3791	33.8178						1454.13	189.408	129.213
	1454.63	83.0984	44.5983				1454.4	64.9501	30.977					1454.64	212.156	130.525					1454.4	118.511	35.8814						1454.4	251.791	135.688
	1454.9	85.1399	18.6166				1454.66	67.011	35.0139					1454.9	238.281	144.986					1454.66	72.6424	39.9452						1454.66	194.172	82.1613
	1455.16	107.181	42.635				1454.93	57.0722	35.0509					1455.17	200.405	111.449					1454.93	40.7743	28.0087						1454.93	154.555	138.637
	1455.43	67.2226	76.6534				1455.19	33.1334	47.088					1455.43	224.529	101.91					1455.19	38.9062	30.0724						1455.19	112.938	113.112
	1455.69	101.264	68.6718				1455.46	59.1943	41.1249					1455.69	176.654	98.3731					1455.46	41.0374	46.1358						1455.46	171.319	95.5848
	1455.96	91.3054	46.6902				1455.72	31.2554	49.1619					1455.96	210.778	130.834					1455.72	71.1693	22.1995						1455.72	191.702	156.06
	1456.22	79.3468	48.7086				1455.99	77.3163	15.1988					1456.22	198.902	125.296					1455.99	79.3006	46.2629						1455.99	64.0828	76.5332
	1456.48	87.3884	74.727				1456.25	49.3775	23.2358					1456.49	229.026	155.757					1456.25	71.4325	24.3265						1456.25	162.466	91.0083
	1456.75	91.4297	22.7454				1456.51	47.4384	23.2727					1456.75	231.151	110.219					1456.51	63.5638	36.3898						1456.51	120.847	115.481
	1457.01	91.4714	36.7639				1456.78	37.4995	55.3097					1457.02	175.275	122.679					1456.78	55.6956	54.4533						1456.78	157.229	51.9564
	1457.28	87.5128	48.7823				1457.04	47.5604	47.3466					1457.28	179.399	77.1414					1457.04	59.8269	8.51654						1457.04	143.61	110.429
	1457.54	87.5545	54.8008				1457.31	53.6216	25.3836					1457.55	183.523	85.6012					1457.31	49.9587	24.58						1457.31	155.993	66.9044
	1457.81	57.596	48.8192				1457.57	53.6824	17.4205					1457.81	173.648	98.063					1457.57	52.09	34.6432						1457.57	186.374	131.377
	1458.07	83.6377	52.8377				1457.84	43.7436	49.4575					1458.07	229.772	80.5226					1457.84	56.2218	18.7066						1457.84	182.757	123.853
	1458.34	57.6792	26.8561				1458.1	37.8044	43.4943					1458.34	189.896	118.984					1458.1	44.353	18.7697						1458.1	119.138	130.325
	1458.6	43.721	42.8746				1458.37	41.8656	29.5314					1458.6	174.02	115.443					1458.37	66.4849	24.833						1458.37	195.52	158.8
	1458.86	61.7626	30.8932				1458.63	61.9265	59.5682					1458.87	174.144	135.904					1458.63	46.6161	66.8961						1458.63	147.901	103.273
	1459.13	83.8044	20.9116				1458.89	85.9873	37.6051					1459.13	192.269	128.364					1458.89	64.7473	28.9593						1458.89	118.282	75.7461
	1459.39	75.846	42.9302				1459.16	46.0484	19.6421					1459.4	196.393	96.8223					1459.16	58.8792	27.0223						1459.16	116.665	114.221
	1459.66	63.8877	40.9487				1459.42	64.1093	25.6789					1459.66	160.517	113.283					1459.42	67.0104	33.0852						1459.42	141.046	112.694
	1459.92	75.9296	56.9673				1459.69	68.1704	45.716					1459.92	192.641	123.742					1459.69	59.1422	41.1484						1459.69	173.428	165.169
	1460.18	77.9713	78.9858				1459.95	60.2313	43.7528					1460.19	176.766	136.202					1459.95	59.2734	39.2112						1459.95	111.809	147.641
	1460.45	84.0133	57.0044				1460.21	52.2924	53.7898					1460.45	154.889	136.66					1460.21	57.4052	43.2744						1460.21	170.192	156.116
	1460.71	78.055	71.023				1460.48	42.3532	37.8267					1460.72	169.013	105.118					1460.48	17.5364	49.3372						1460.48	128.573	166.589
	1460.98	82.0968	37.0416				1460.74	46.4141	41.8635					1460.98	205.138	165.578					1460.74	41.6676	37.3999						1460.74	114.953	131.062
	1461.24	64.1388	73.0603				1461.01	56.4752	33.9005					1461.24	165.262	102.036					1461.01	39.7994	33.4629						1461.01	199.336	185.537
	1461.51	82.1807	45.0789				1461.27	40.536	43.9373					1461.51	171.386	144.494					1461.27	35.9305	45.5256						1461.27	67.7167	172.009
	1461.77	94.2227	33.0974				1461.54	40.5972	21.9744					1461.77	169.51	116.953					1461.54	60.0623	47.5885						1461.54	136.099	124.484
	1462.03	90.2646	59.1161				1461.8	62.658	44.0112					1462.04	151.634	71.4109					1461.8	64.1935	19.6512						1461.8	132.48	200.957
	1462.3	72.3065	39.1348				1462.06	48.7188	36.048					1462.3	209.758	83.8701					1462.06	64.3246	17.7138						1462.06	166.861	157.429
	1462.56	80.3487	59.1534				1462.33	68.7799	48.085					1462.56	211.882	90.3273					1462.33	56.4564	59.7766						1462.33	171.243	121.904
	1462.83	100.391	45.1722				1462.59	34.8408	20.1219					1462.83	150.006	98.7842					1462.59	60.5876	33.8392						1462.59	125.624	178.377
	1463.09	96.4327	59.1908				1462.85	68.9016	32.1587					1463.09	174.131	89.2409					1462.85	62.7187	53.9017						1462.85	136.005	186.849
	1463.35	72.4749	51.2096				1463.12	66.9627	42.1957					1463.36	152.254	67.6999					1463.12	60.8504	-0.03557						1463.12	190.387	173.324
	1463.62	82.5169	63.2283				1463.38	37.0235	30.2325					1463.62	184.378	144.156					1463.38	40.9816	40.0269						1463.38	146.768	215.797
	1463.88	96.559	49.247				1463.65	37.0843	20.2693					1463.89	198.503	104.613					1463.65	61.1127	32.0892						1463.65	95.1482	220.269
	1464.14	88.6013	49.2657				1463.91	71.1454	28.3064					1464.15	132.627	93.071					1463.91	35.2444	44.1519						1463.91	85.5306	194.744
	1464.41	72.6434	53.2846				1464.17	41.2062	12.3432					1464.41	214.75	99.5272					1464.17	25.3756	54.2142						1464.17	161.911	299.216
	1464.67	98.6856	47.3033				1464.44	55.267	30.38					1464.68	186.875	89.983					1464.44	51.5067	52.2766						1464.44	152.292	289.689
	1464.94	78.7278	53.3221				1464.7	29.3281	32.417					1464.94	178.999	58.4409					1464.7	39.6384	60.3388						1464.7	140.674	276.163
	1465.2	66.7702	61.341				1464.97	33.3889	28.4538					1465.2	179.122	68.8967					1464.97	41.7695	50.4014						1464.97	127.055	314.636
	1465.46	96.8124	27.3598				1465.23	33.4497	22.4906					1465.47	163.246	67.3521					1465.23	47.9006	34.4636						1465.23	123.435	211.108
	1465.73	110.855	37.3786				1465.49	35.5105	40.5274					1465.73	161.371	91.8075					1465.49	54.0317	26.5257						1465.49	147.816	211.58
	1465.99	76.8972	29.3974				1465.76	25.5716	18.5644					1466	171.495	116.265					1465.76	58.1634	56.5882						1465.76	136.198	200.055
	1466.26	78.9395	39.4163				1466.02	51.6324	38.6012					1466.26	155.618	90.7199					1466.02	30.2945	62.6503						1466.02	164.578	200.527
	1466.52	94.9818	47.4352				1466.29	47.6932	48.638					1466.52	161.742	65.1748					1466.29	52.4256	34.7124						1466.29	118.959	249
	1466.78	63.0242	45.4541				1466.55	31.754	36.6749					1466.79	155.867	85.6297					1466.55	32.5566	40.7744						1466.55	99.3395	185.472
	1467.05	89.0668	3.47293				1466.81	37.8151	30.7118					1467.05	141.99	124.086					1466.81	44.6883	28.8368						1466.81	129.722	141.946
	1467.31	101.109	41.4919				1467.08	39.8759	34.7486					1467.31	156.114	76.541					1467.08	52.8194	34.8988						1467.08	142.102	198.419
	1467.57	83.1517	27.5109				1467.34	19.9366	24.7855					1467.58	144.238	102.995					1467.34	38.9504	28.9607						1467.34	104.483	154.891
	1467.84	59.1941	29.5298				1467.6	13.9974	28.8223					1467.84	150.362	83.4495					1467.6	29.0815	37.0226						1467.6	124.863	133.363
	1468.1	63.2366	57.5487				1467.87	36.0585	44.8592					1468.11	130.486	93.9036					1467.87	45.2131	35.0845						1467.87	123.245	153.838
	1468.37	85.2794	11.5678				1468.13	48.1193	58.896					1468.37	140.61	88.3597					1468.13	55.3442	35.1467						1468.13	117.626	178.31
	1468.63	57.3219	25.5868				1468.39	28.18	30.9328					1468.63	118.734	60.8134					1468.39	63.4752	37.2085						1468.39	130.006	114.782
	1468.89	71.3645	33.6058				1468.66	44.2408	8.96965					1468.9	104.857	95.2671					1468.66	17.6063	15.2703						1468.66	136.386	169.254
	1469.16	53.4072	15.6248				1468.92	38.3016	51.0064					1469.16	124.982	81.7206					1468.92	23.7373	33.3321						1468.92	100.767	179.726
	1469.42	55.4498	45.6438				1469.19	54.3626	23.0434					1469.42	121.105	106.174					1469.19	39.869	29.3938						1469.19	169.149	180.201
	1469.68	65.4927	47.6629				1469.45	14.4234	17.0802					1469.69	125.229	90.6273					1469.45	0	43.4558						1469.45	127.529	192.673
	1469.95	49.5354	55.682				1469.71	38.4842	29.117					1469.95	153.353	65.0825					1469.71	16.314	35.5175						1469.71	59.9094	69.1448
	1470.21	51.5781	55.7011				1469.98	48.545	41.1538					1470.21	153.477	77.5354					1469.98	28.628	45.5792						1469.98	102.29	165.617
	1470.47	73.6209	55.7202				1470.24	34.6057	29.1906					1470.48	99.6004	69.9883					1470.24	66.942	21.6408						1470.24	96.67	214.089
	1470.74	47.6637	39.7393				1470.5	24.6664	49.2274					1470.74	99.7247	70.4409					1470.5	25.2559	51.7024						1470.5	111.05	226.561
	1471	71.7065	29.7585				1470.77	48.7275	29.2643					1471	101.848	44.8932					1470.77	55.5714	27.7639						1470.77	99.4323	191.035
	1471.26	69.7493	23.7776				1471.03	28.7882	39.3011					1471.27	129.972	57.3457					1471.03	41.8853	41.8254						1471.03	119.813	265.507
	1471.53	59.7924	33.7968				1471.29	8.849	43.3379					1471.53	108.096	79.798					1471.29	26.1994	43.8872						1471.29	74.1927	257.979
	1471.79	51.8353	37.816				1471.56	26.9097	37.3747					1471.79	122.22	86.25					1471.56	42.5132	33.9487						1471.56	70.5729	258.451
	1472.05	43.8782	43.8352				1471.82	4.97049	15.4115					1472.06	98.3433	56.7042					1471.82	40.8272	28.0101						1471.82	106.953	186.923
	1472.32	53.9212	33.8545				1472.08	23.0312	49.4483					1472.32	88.467	75.1559					1472.08	33.1411	46.0715						1472.08	89.3333	227.395
	1472.58	53.9642	51.8737				1472.35	21.0919	29.485					1472.58	96.5907	55.6077					1472.35	17.455	26.1329						1472.35	89.7134	253.867
	1472.84	60.0072	33.8929				1472.61	41.1527	39.5218					1472.85	98.7144	50.0591					1472.61	37.7688	22.1942						1472.61	84.0935	230.339
	1473.11	54.0502	51.9122				1472.87	47.2134	19.5586					1473.11	102.839	88.5105					1472.87	32.0827	36.2556						1472.87	80.4736	164.81
	1473.37	30.0933	53.9315				1473.14	55.2742	39.5954					1473.37	98.9623	68.9617					1473.14	34.3965	24.3168						1473.14	166.854	115.282
	1473.63	40.1364	19.9508				1473.4	27.3352	19.6323					1473.64	87.086	7.41285					1473.4	44.712	36.3781						1473.4	127.236	159.757
	1473.9	34.1796	37.9701				1473.66	61.3959	23.6691					1473.9	65.2097	79.8638					1473.66	35.0259	40.4393						1473.66	129.616	100.228
	1474.16	44.2227	51.9895				1473.93	33.4566	45.7059					1474.16	123.333	98.3147					1473.93	23.3396	28.5005						1473.93	107.996	176.7
	1474.42	38.2659	42.0089				1474.19	17.5174	23.7426					1474.43	87.457	62.7654					1474.19	63.6534	30.5617						1474.19	122.376	85.1719
	1474.69	56.3091	-1.97177				1474.45	53.5781	31.7794					1474.69	59.5807	73.2158					1474.45	33.9673	58.6228						1474.45	82.7561	89.6437
	1474.95	40.3524	40.0476				1474.72	25.6388	27.8162					1474.95	75.7043	53.6662					1474.72	44.281	54.6839						1474.72	91.136	82.1154
	1475.21	50.3959	28.067				1474.98	29.6996	23.853					1475.22	89.8279	42.1165					1474.98	38.5949	14.7453						1474.98	95.5161	122.587
	1475.48	38.4392	18.0865				1475.24	35.7603	25.8897					1475.48	59.9517	80.5667					1475.24	30.9086	34.8063						1475.24	35.896	111.059
	1475.74	32.4825	28.106				1475.51	35.821	33.9265					1475.74	88.0753	97.0165					1475.51	45.2223	24.8674						1475.51	60.276	55.5305
	1476	32.5259	40.1254				1475.77	23.8817	39.9632					1476.01	88.1989	81.4662					1475.77	45.5362	38.9283						1475.77	102.656	104.002
	1476.26	42.5693	42.1449				1476.03	41.9424	0					1476.27	54.3225	77.9161					1476.03	23.8499	36.9893						1476.03	39.036	68.474
	1476.53	48.6127	30.1644				1476.29	30.0031	21.7999					1476.53	64.4462	88.3657					1476.29	58.1636	45.0502						1476.29	137.416	74.9456
	1476.79	50.6562	24.184				1476.56	34.0638	21.5998					1476.79	50.5698	22.815					1476.56	60.4774	51.1111						1476.56	85.7959	111.417
	1477.05	58.6995	18.2035				1476.82	40.1245	35.3997					1477.06	96.6934	85.2643					1476.82	14.7911	17.1717						1476.82	54.1758	93.8888
	1477.32	16.743	14.2231				1477.08	28.1852	23.1996					1477.32	40.817	73.7135					1477.08	35.1048	41.2325						1477.08	58.5558	124.36
	1477.58	32.7866	10.2427				1477.35	16.2459	16.9995					1477.58	56.9406	46.1623					1477.35	49.4183	27.2934						1477.35	64.9355	52.8319
	1477.84	30.8301	36.2623				1477.61	54.3066	10.7994					1477.85	55.0642	56.6112					1477.61	53.7321	31.3541						1477.61	33.3154	53.3035
	1478.11	44.8737	30.282				1477.87	22.3673	22.5993					1478.11	83.1879	59.06					1477.87	28.0458	51.4149						1477.87	143.695	97.7751
	1478.37	24.9174	2.30161				1478.14	28.428	20.3993					1478.37	41.3114	47.5084					1478.14	64.3593	37.4756						1478.14	38.0752	88.2466
	1478.63	22.9611	42.3213				1478.4	48.4887	38.1992					1478.64	59.435	71.9569					1478.4	40.6731	3.5363						1478.4	114.455	74.7181
	1478.9	35.0048	34.341				1478.66	22.5493	19.9992					1478.9	21.5587	68.4051					1478.66	24.9866	41.597						1478.66	50.8348	67.1896
	1479.16	29.0485	22.3607				1478.92	32.6097	21.8001					1479.16	49.6816	42.8532					1478.92	35.2988	31.6576						1478.92	95.2129	73.6588
	1479.42	25.0923	30.3804				1479.19	20.6704	19.6001					1479.42	85.8052	45.3013					1479.19	37.6123	23.7182						1479.19	39.5927	54.1302
	1479.68	15.1361	16.4002				1479.45	26.7311	29.4					1479.69	75.9288	69.747					1479.45	15.9259	15.7788						1479.45	67.9724	72.6016
	1479.95	27.1799	44.42				1479.71	8.79178	13.2					1479.95	48.0523	44.1947					1479.71	34.2395	29.8393						1479.71	70.3522	157.073
	1480.21	29.2238	12.4398				1479.98	60.8524	25					1480.21	82.1759	96.6423					1479.98	32.553	29.8999						1479.98	56.7319	91.5444
	1480.47	27.2677	22.4595				1480.24	24.9131	32.8					1480.48	58.2995	109.09					1480.24	36.8666	33.9603						1480.24	77.1117	128.016
	1480.73	47.3114	34.4793				1480.5	26.9738	50.6					1480.74	54.423	55.5369					1480.5	11.1802	20.0205						1480.5	81.4915	68.4873
	1481	13.3553	26.4992				1480.76	37.0345	12.3999					1481	22.5466	29.984					1480.76	11.4937	36.081						1480.76	129.871	100.959
	1481.26	35.3993	28.5191				1481.03	49.0952	28.2					1481.26	36.6701	18.4311					1481.03	11.8072	34.1414						1481.03	42.2507	105.43
	1481.52	11.4433	8.53903				1481.29	29.1558	0					1481.53	34.7931	44.8778					1481.29	56.1208	12.2018						1481.29	70.6305	101.901
	1481.79	59.4874	24.559				1481.55	43.2162	38					1481.79	14.9166	29.3226					1481.55	60.4327	48.2621						1481.55	61.0083	48.3702
	1482.05	37.5315	40.5789				1481.81	33.2768	20					1482.05	59.0401	17.7691					1481.81	18.7462	14.3224						1481.81	45.3879	70.8414
	1482.31	39.5756	12.5988				1482.08	31.3375	34					1482.31	45.1637	64.2154					1482.08	39.0597	24.3827						1482.08	31.7677	65.3129
	1482.57	27.6195	52.6188				1482.34	19.3982	24					1482.58	23.2872	68.6619					1482.34	47.3731	32.4427						1482.34	64.1472	121.784
	1482.84	21.6637	38.6388				1482.6	11.4588	24					1482.84	45.4107	87.108					1482.6	41.6866	12.5029						1482.6	16.5269	140.255
	1483.1	25.7079	32.6588				1482.87	21.5195	18					1483.1	33.5336	63.554					1482.87	0	46.5631						1482.87	52.9064	74.7264
	1483.36	19.7522	24.6789				1483.13	47.5798	6					1483.36	39.6572	97.9978					1483.13	24.5052	36.6233						1483.13	43.2842	79.1954
	1483.62	27.7964	30.699				1483.39	21.6405	28					1483.63	43.7806	54.4435					1483.39	49.0035	32.6835						1483.39	39.6638	93.6666
	1483.89	53.8405	16.719				1483.65	-0.29889	42					1483.89	15.9041	92.8889					1483.65	29.5017	46.7433						1483.65	72.0433	94.1378
	1484.15	11.8849	28.7391				1483.92	21.7618	34					1484.15	46.0276	31.3344					1483.92	0	40.8034						1483.92	76.423	36.609
	1484.41	23.9292	28.7593				1484.18	29.8224	28					1484.41	58.1505	97.7777					1484.18	44	14.8635						1484.18	60.8024	55.08
	1484.67	29.9736	30.7794				1484.44	-0.11725	0					1484.68	54.274	64.2227					1484.44	38	44.9235						1484.44	95.1802	11.549
	1484.94	8.01808	18.7996				1484.7	61.9434	28					1484.94	44.3975	62.6679					1484.7	42	24.9836						1484.7	83.5596	100.02
	1485.2	10.0623	18.8198				1484.97	20.004	4					1485.2	32.521	51.1127					1484.97	10	55.0433						1484.97	61.9392	62.4912
	1485.46	24.1068	32.84				1485.23	36.0646	28					1485.46	40.6439	47.5575					1485.23	34	25.1032						1485.23	54.3186	62.9622
	1485.72	14.1514	26.8603				1485.49	30.125	26					1485.73	36.7673	0					1485.49	36	23.1631						1485.49	74.6963	105.431
	1485.99	26.1959	28.8805				1485.75	50.1856	16					1485.99	20.8908	126.402					1485.75	0	37.2231						1485.75	27.0757	79.9019
	1486.25	14.2403	40.9008				1486.02	10.2462	34					1486.25	33.0142	50.8043					1486.02	36.0557	1.28264						1486.02	43.4552	86.373
	1486.51	18.2849	30.9212				1486.28	26.3069	30					1486.51	35.1371	75.2063					1486.28	24.1114	41.3425						1486.28	33.8346	96.8441
	1486.77	32.3296	16.9415				1486.54	40.3672	24					1486.78	45.2606	41.6063					1486.54	4.16678	25.4023						1486.54	90.2122	39.3126
	1487.03	26.3743	16.9618				1486.8	14.4278	20					1487.04	41.384	44.008					1486.8	18.2225	53.4621						1486.8	62.5916	63.7836
	1487.3	24.4188	28.9822				1487.06	32.4884	0					1487.3	35.5075	42.4097					1487.06	26.2782	43.5216						1487.06	84.9709	108.255
	1487.56	20.4636	57.0027				1487.33	52.549	3.81781					1487.56	57.6303	72.8091					1487.33	6.33383	15.5813						1487.33	61.3503	58.7256
	1487.82	22.5084	27.023				1487.59	28.6094	29.6366					1487.83	41.7538	37.2105					1487.59	36.3892	39.6411						1487.59	81.7278	35.1941
	1488.08	32.553	37.0435				1487.85	44.67	9.45436					1488.09	25.8772	53.6117					1487.85	28.4449	63.7005						1487.85	70.1072	57.665
	1488.35	10.5979	27.064				1488.11	18.7306	31.2723					1488.35	0	54.0108					1488.11	22.5006	39.7601						1488.11	36.4865	56.1359
	1488.61	28.6427	27.0846				1488.38	26.7909	31.0909					1488.61	0	56.4116					1488.38	42.556	33.8198						1488.38	30.864	12.6046
	1488.87	36.6875	21.105				1488.64	26.8515	20.9088					1488.87	10.4484	70.8125					1488.64	14.6117	29.8791						1488.64	47.2433	57.0753
	1489.13	16.7324	35.1256				1488.9	20.9121	18.7267					1489.14	60.8854	61.2112					1488.9	36.6673	29.9387						1488.9	67.6226	77.5461
	1489.4	14.7774	37.1462				1489.16	24.9724	28.5455					1489.4	11.3337	71.6116					1489.16	38.7227	33.9982						1489.16	0	30.0146
	1489.66	8.82222	33.1667				1489.42	23.033	10.3634					1489.66	57.7821	50.0119					1489.42	20.7784	20.0575						1489.42	87.1444	104.485
	1489.92	18.8673	25.1874				1489.69	39.0936	12.1813					1489.92	40.2191	50.4102					1489.69	30.834	66.117						1489.69	12.2889	70.9562
	1490.18	22.9124	19.208				1489.95	35.1539	0					1490.19	40.6674	74.8103					1489.95	32.8894	14.1765						1489.95	63.428	35.4248
	1490.44	4.95731	49.2287				1490.21	31.2145	20.1179					1490.45	37.1158	73.2102					1490.21	24.9451	48.2356						1490.21	40.5725	91.8955
	1490.71	23.0025	17.2495				1490.47	23.2751	14.2358					1490.71	69.5516	53.608					1490.47	17.0007	44.295						1490.47	81.7169	78.3663
	1490.97	31.0475	19.2701				1490.74	13.3354	4.35315					1490.97	0	38.0077					1490.74	39.0561	42.3542						1490.74	34.8556	78.8346
	1491.23	35.0927	17.2909				1491	35.396	16.4711					1491.23	31.7214	38.4052					1491	15.1118	52.4135						1491	0	55.3054
	1491.49	17.138	13.3116				1491.26	21.4562	10.5884					1491.5	49.4413	50.8046					1491.26	3.16714	32.4729						1491.26	43.4963	83.7737
	1491.75	33.183	27.3324				1491.52	25.5168	32.7063					1491.76	55.1614	19.2038					1491.52	43.2228	38.5319						1491.52	55.0004	36.2445
	1492.02	15.2283	39.3533				1491.78	21.5774	18.8242					1492.02	64.8828	61.6011					1491.78	43.2784	28.5912						1491.78	22.5037	44.715
	1492.28	27.2735	31.3741				1492.05	37.6377	2.94148					1492.28	28.6028	0					1492.05	49.3338	40.6502						1492.05	0	19.1833
	1492.54	29.3189	29.395				1492.31	45.6982	5.05934					1492.54	58.3242	63.7966					1492.31	5.38943	34.7094						1492.31	60.0955	51.6539
	1492.8	9.36412	25.4158				1492.57	37.7585	19.1767					1492.81	78.0442	67.6013					1492.57	31.4448	40.7683						1492.57	38.1906	86.1222
	1493.06	15.4096	25.4368				1492.83	33.8191	21.2946					1493.07	35.7657	77.406					1492.83	41.5005	48.8275						1492.83	24.286	82.593
	1493.33	17.4551	61.4577				1493.09	31.8794	7.41183					1493.33	35.4858	55.2022					1493.09	25.5558	44.8867						1493.09	86.381	65.0612
	1493.59	19.5004	31.4787				1493.35	47.9399	7.52969					1493.59	35.2059	89.0066					1493.35	5.61145	44.9455						1493.35	58.4764	47.5316
	1493.85	3.54601	15.4998				1493.62	18.0002	11.647					1493.85	62.9272	86.8017					1493.62	27.6668	39.0047						1493.62	40.5715	0
	1494.11	7.59138	41.5208				1493.88	24.0608	9.76488					1494.11	66.6474	26.6058					1493.88	41.7224	53.0634						1493.88	58.667	72.5356
	1494.37	1.63704	9.54184				1494.14	38.1213	23.8827					1494.38	60.3688	60.4015					1494.14	45.778	43.1225						1494.14	84.7625	63.071
	1494.63	7.6825	33.5629				1494.4	66.1816	0					1494.64	58.089	46.2045					1494.4	35.8334	35.1812						1494.4	78.8574	23.6042
	1494.9	11.7282	-4.41595				1494.66	46.2422	28					1494.9	41.8104	0					1494.66	17.889	45.2403						1494.66	84.9529	50.1396
	1495.16	-0.22626	11.6051				1494.93	26.3024	18					1495.16	43.5306	0					1494.93	15.9444	35.299						1494.93	11.048	54.6729
	1495.42	21.8195	49.6263				1495.19	32.363	32					1495.42	55.2521	43.668					1495.19	0	59.3579						1495.19	47.1433	77.2083
	1495.68	13.8651	37.6475				1495.45	40.4232	22					1495.69	46.9723	29.3342					1495.45	18.2924	21.4166						1495.45	21.2384	35.7412
	1495.94	1.91096	37.6687				1495.71	24.4838	32					1495.95	14.6938	63.002					1495.71	32.5862	33.4755						1495.71	41.3337	92.2766
	1496.21	21.9566	9.68994				1495.97	40.544	14					1496.21	38.414	12.6679					1495.97	34.8786	43.5341						1495.97	81.4288	96.8094
	1496.47	14.0026	35.7113				1496.23	20.6046	20					1496.47	30.1356	28.3355					1496.23	13.1724	35.5929						1496.23	63.5242	45.345
	1496.73	10.0483	25.7325				1496.5	24.6648	20					1496.73	47.8557	70.0013					1496.5	39.4648	15.6515						1496.5	139.619	135.878
	1496.99	22.0943	15.7538				1496.76	30.7251	12					1496.99	35.5773	83.6685					1496.76	19.7572	39.7103						1496.76	21.7142	38.4108
	1497.25	6.14009	43.7752				1497.02	46.7856	10					1497.25	41.2989	61.3341					1497.02	22.051	33.7688						1497.02	71.8096	60.9462
	1497.51	2.18594	49.7965				1497.28	52.8458	12					1497.52	17.0191	21.0012					1497.28	40.3432	55.8273						1497.28	43.9045	55.4789
	1497.78	22.232	21.818				1497.54	16.9063	44					1497.78	38.7407	34.668					1497.54	28.637	47.886						1497.54	0	68.0143
	1498.04	-7.72206	27.8394				1497.8	32.9666	2					1498.04	86.4609	46.3334					1497.8	16.9293	39.9444						1497.8	58.6587	76.547
	1498.3	8.32413	9.8609				1498.07	29.0271	10					1498.3	66.1826	0					1498.07	19.2231	72.0031						1498.07	51.3413	33.0824
	1498.56	6.3701	39.8823				1498.33	15.0873	0					1498.56	51.9029	29.5037					1498.33	65.5154	48.0614						1498.33	0	41.615
	1498.82	36.4163	47.9038				1498.59	39.1479	34					1498.82	23.6246	87.0002					1498.59	29.809	28.1201						1498.59	0	48.1501
	1499.08	30.4624	29.9254				1498.85	23.2081	12					1499.09	39.3462	28.5037					1498.85	56.1013	32.1784						1498.85	33.3313	26.6829
	1499.34	14.5085	11.9469				1499.11	37.2683	0					1499.35	25.0664	0					1499.11	44.3935	44.2367						1499.11	38.6625	79.2156
	1499.61	16.5548	11.9686				1499.37	31.3288	24.463					1499.61	42.7881	32.0009					1499.37	52.6872	16.2952						1499.37	0	61.7507
	1499.87	38.601	9.9902				1499.63	41.389	20.9238					1499.87	20.5085	26.0016					1499.63	12.9794	48.3535						1499.63	73.7504	62.2833
	1500.13	12.6472	40.0118				1499.9	39.4492	17.3846					1500.13	52.2302	54.0022					1499.9	13.2717	36.4117						1499.9	57.5007	76.816
	1500.39	38.6936	42.0336				1500.16	21.5098	19.8475					1500.39	41.9518	14.0027					1500.16	39.5653	26.4702						1500.16	113.25	43.3512
	1500.65	12.7399	46.0552				1500.42	43.57	24.3081					1500.65	47.6722	32.0031					1500.42	41.8575	26.5284						1500.42	65.0005	35.8837
	1500.91	20.7864	44.0769				1500.68	25.6305	42.7711					1500.92	45.3939	64.0033					1500.68	36.1511	70.5868						1500.68	104.75	64.4188
	1501.17	32.8328	16.0988				1500.94	33.6907	5.23192					1501.18	55.1157	36.0035					1500.94	44.4434	46.6449						1500.94	70.5001	30.9514
	1501.43	14.8791	20.1205				1501.2	15.7509	33.6925					1501.44	8.836	72.0034					1501.2	38.7355	50.703						1501.2	12.2506	17.4839
	1501.7	2.92578	16.1423				1501.46	29.8114	6.15526					1501.7	28.5577	26.0033					1501.46	53.0291	50.7614						1501.46	0	158.019
	1501.96	44.9722	22.1643				1501.73	37.8716	16.6161					1501.96	26.2795	74.0031					1501.73	65.3213	20.8195						1501.73	14	38.5515
	1502.22	15.0187	26.1861				1501.99	5.93179	7.07666					1502.22	0	72.0027					1501.99	57.6134	40.8775						1501.99	8	71.0839
	1502.48	17.0654	32.208				1502.25	47.9923	25.5394					1502.48	10.0769	24.0022					1502.25	21.907	20.9358						1502.25	108	91.6188
	1502.74	25.112	52.23				1502.51	20.0525	0					1502.74	50.1537	50.0016					1502.51	36.1991	32.9938						1502.51	12	68.1512
	1503	5.1586	24.252				1502.77	34.1127	27.556					1503.01	32.231	12.0009					1502.77	28.4912	35.0517						1502.77	56	114.684
	1503.26	33.2052	16.274				1503.03	40.1729	25.1119					1503.27	44.3079	0					1503.03	52.7834	21.1097						1503.03	42	57.2161
	1503.53	-0.74789	32.2961				1503.29	34.2334	16.6658					1503.53	32.3848	42.0001					1503.29	23.0769	43.1679						1503.29	32	73.751
	1503.79	5.29881	14.3181				1503.55	16.2935	16.2219					1503.79	12.4617	36.0001					1503.55	47.3689	33.2258						1503.55	52	62.2832
	1504.05	25.3456	40.3401				1503.81	14.3537	13.7779					1504.05	46.5389	0					1503.81	17.661	61.2836						1503.81	26	70.8156
	1504.31	13.3923	14.3622				1504.08	26.4142	31.3317					1504.31	32.6158	16.1259					1504.08	41.9545	45.3415						1504.08	60	89.3505
	1504.57	19.4394	48.3845				1504.34	28.4744	8.88789					1504.57	50.6926	26.2516					1504.34	34.2465	25.3996						1504.34	0	99.8827
	1504.83	21.4862	10.4066				1504.6	22.5345	14.444					1504.83	28.7695	66.3778					1504.6	50.5385	35.4574						1504.6	59.2493	44.4149
	1505.09	-18.4669	24.4288				1504.86	56.5947	0					1505.1	44.8467	18.5033					1504.86	26.8306	37.5151						1504.86	38.4993	100.947
	1505.35	41.58	24.451				1505.12	50.6552	44.3345					1505.36	48.9236	62.6286					1505.12	37.124	47.5729						1505.12	15.7544	63.4819
	1505.61	17.6272	20.4734				1505.38	40.7154	28.6675					1505.62	49.0004	22.7538					1505.38	39.416	39.6309						1505.38	53.0037	32.0142
	1505.87	1.67416	22.4957				1505.64	28.7755	27.0005					1505.88	29.0773	22.8795					1505.64	27.708	39.6886						1505.64	62.2531	22.5463
	1506.14	11.7212	22.518				1505.9	26.8357	13.3335					1506.14	41.1545	51.0044					1505.9	0	45.7463						1505.9	67.5023	21.0785
	1506.4	11.7683	18.5403				1506.16	36.8959	33.6665					1506.4	43.2313	19.1292					1506.16	20.0435	17.8039						1506.16	60.7517	85.6107
	1506.66	13.8154	42.5627				1506.43	32.9563	12.001					1506.66	23.3082	77.2539					1506.43	38.0872	29.8616						1506.43	40.0068	30.1454
	1506.92	23.8627	42.5852				1506.69	17.0165	14.334					1506.92	55.385	39.3785					1506.69	44.1307	33.9195						1506.69	73.2561	42.6775
	1507.18	5.90991	16.6077				1506.95	27.0766	14.6668					1507.18	21.4619	5.5035					1506.95	34.1742	25.977						1506.95	16.5049	51.2095
	1507.44	-8.04288	26.6302				1507.21	23.1368	20.9998					1507.44	21.5387	37.6278					1507.21	40.2177	14.0346						1507.21	89.7542	73.7416
	1507.7	16.0044	14.6527				1507.47	23.197	7.33263					1507.7	35.6159	47.752					1507.47	28.2612	34.0921						1507.47	45.0029	20.2736
	1507.96	34.0517	44.6752				1507.73	35.2574	15.6672					1507.97	11.6927	45.8761					1507.73	36.3049	24.1497						1507.73	16.2581	54.8082
	1508.22	14.0992	32.6978				1507.99	37.3175	0					1508.23	53.7695	0					1507.99	46.3484	46.2074						1507.99	61.5068	39.3401
	1508.48	10.1466	36.7205				1508.25	61.3777	16.3637					1508.49	69.8464	17.2365					1508.25	30.3919	30.2649						1508.25	58.7561	97.8723
	1508.74	20.194	44.7431				1508.51	33.4379	10.7272					1508.75	35.9232	42.4672					1508.51	22.4354	46.3224						1508.51	28.0049	72.4042
	1509.01	2.24139	18.7658				1508.77	33.498	27.0907					1509.01	0	51.6976					1508.77	46.4789	48.3798						1508.77	29.2537	76.9362
	1509.27	2.28886	40.7885				1509.03	15.5581	43.4542					1509.27	46.5741	34.928					1509.03	26.5223	46.4372						1509.03	62.5023	65.468
	1509.53	20.3364	14.8112				1509.29	31.6183	33.8177					1509.53	15.145	42.1583					1509.29	36.5658	36.4946						1509.29	59.7511	0
	1509.79	28.3839	16.834				1509.56	21.6787	28.1829					1509.79	59.7162	65.3884					1509.56	50.6095	20.552						1509.56	43.0056	59.2365
	1510.05	28.4315	34.8568				1509.82	23.7388	40.5464					1510.05	40.2874	30.6185					1509.82	40.653	48.6093						1509.82	64.2544	78.4672
	1510.31	22.4794	16.8796				1510.08	27.799	14.9097					1510.31	24.8586	39.8478					1510.08	50.6964	38.6669						1510.08	53.5026	65.6973
	1510.57	26.527	28.9026				1510.34	25.8591	37.2732					1510.57	35.4295	33.0833					1510.34	22.7399	26.7242						1510.34	26.7512	76.9279
	1510.83	8.57471	44.9255				1510.6	25.9193	31.6367					1510.83	44.0007	54.313					1510.6	38.7834	36.7814						1510.6	0	108.159
	1511.09	28.6225	40.9484				1510.86	53.9793	0					1511.09	32.5716	23.5419					1510.86	30.8269	24.8387						1510.86	76.1333	125.389
	1511.35	14.6702	-1.02866				1511.12	30.0395	25.3334					1511.35	53.1425	18.7707					1511.12	52.8703	22.8959						1511.12	54.2666	86.6188
	1511.61	26.718	16.9944				1511.38	40.0996	26.6666					1511.61	45.7137	0					1511.38	40.9138	36.9531						1511.38	52.3999	59.8495
	1511.87	42.7659	31.0174				1511.64	40.1597	0					1511.88	14.2846	54.0002					1511.64	48.9573	27.0103						1511.64	54.5332	43.0796
	1512.13	14.8137	47.0404				1511.9	14.2198	20					1512.14	62.8555	48.0004					1511.9	61.0007	27.0674						1511.9	42.6665	74.3097
	1512.39	24.8617	19.0635				1512.16	22.2799	0					1512.4	57.4291	18.0004					1512.16	33.0442	25.1246						1512.16	66.7998	29.5398
	1512.65	12.9096	17.0867				1512.42	16.3401	20					1512.66	0	74.0002					1512.42	51.0876	57.1817						1512.42	116.933	52.7699
	1512.91	12.9576	25.1098				1512.68	22.4002	30					1512.92	34.5839	0					1512.68	39.1311	39.2388						1512.68	65.0664	0
	1513.18	5.00566	41.133				1512.94	40.4603	30					1513.18	37.1677	32.8891					1512.94	43.1746	37.2959						1512.94	41.1997	56.0062
	1513.44	13.0537	17.1563				1513.21	26.5207	2					1513.44	53.7513	59.7786					1513.21	47.2183	45.353						1513.21	73.3336	83.9938
	1513.7	17.1018	7.17953				1513.47	32.5808	18					1513.7	40.3351	34.6674					1513.47	35.2617	41.41						1513.47	61.4669	0
	1513.96	15.15	15.2028				1513.73	10.6409	0					1513.96	54.9189	43.5566					1513.73	33.3051	55.467						1513.73	99.6002	60.5002
	1514.22	19.1982	5.22617				1513.99	48.701	12					1514.22	49.5025	76.4453					1513.99	43.3486	45.524						1513.99	79.7335	103.001
	1514.48	17.2464	29.2495				1514.25	42.7611	16					1514.48	22.0861	27.3343					1514.25	63.3921	43.5809						1514.25	71.8667	65.501
	1514.74	5.29466	31.2729				1514.51	18.8212	10					1514.74	62.6699	34.2226					1514.51	33.4355	47.6379						1514.51	0	70.0015
	1515	15.343	15.2964				1514.77	36.8813	4					1515	101.254	29.1114					1514.77	59.479	57.6948						1514.77	86.5889	48.5016
	1515.26	25.3913	29.3199				1515.03	24.9411	30					1515.26	41.8371	0					1515.03	23.5222	45.7517						1515.03	19.175	30.9995
	1515.52	11.4397	7.34335				1515.29	15.0012	18					1515.52	66.4207	42.0001					1515.29	41.5656	25.8086						1515.29	81.764	87.4998
	1515.78	3.48807	7.36691				1515.55	25.0612	8					1515.78	75.0015	0					1515.55	27.6091	31.8654						1515.55	64.3529	0
	1516.04	29.5365	45.3905				1515.81	29.1213	30					1516.04	67.5851	66.6668					1515.81	65.6525	29.9223						1515.81	60.9419	62.8976
	1516.3	5.58502	9.41409				1516.07	17.1814	28					1516.3	68.1686	15.3334					1516.07	37.696	37.9791						1516.07	155.531	59.7952
	1516.56	1.63354	21.4377				1516.33	15.2415	28					1516.56	46.752	0					1516.33	51.7394	24.0359						1516.33	32.1198	60.6927
	1516.82	13.6821	-2.53857				1516.59	31.3016	30					1516.82	39.3355	31.2502					1516.59	57.7828	66.0927						1516.59	58.7086	65.5903
	1517.08	27.7307	25.4851				1516.85	17.3617	22					1517.08	33.9191	52.5009					1516.85	21.8263	26.1494						1516.85	47.2972	48.4875
	1517.34	7.77937	27.5089				1517.11	51.4218	8					1517.34	76.5024	63.7508					1517.11	33.8697	50.2062						1517.11	49.8862	83.3851
	1517.6	27.828	-0.46744				1517.37	19.4818	14					1517.6	53.0859	11.0012					1517.37	45.9131	44.2628						1517.37	70.4751	86.2827
	1517.86	-8.12347	27.5564				1517.63	29.5419	18					1517.86	65.6693	56.251					1517.63	49.9566	32.3193						1517.63	61.0638	59.1799
	1518.12	9.92529	13.5803				1517.89	57.6019	10					1518.13	38.2526	41.5006					1517.89	0	44.376						1517.89	37.6525	68.0771
	1518.38	21.9741	45.6042				1518.15	21.662	8					1518.39	72.8361	30.7506					1518.15	32.2221	44.4326						1518.15	52.2413	68.9747
	1518.64	22.0229	1.62808				1518.41	41.7221	2					1518.65	49.4194	0					1518.41	38.4442	40.4892						1518.41	86.8301	89.8718
	1518.9	20.0718	23.652				1518.67	41.7819	4					1518.9	0	18.798					1518.67	36.6652	52.5458						1518.67	81.4159	64.7649
	1519.16	-5.8793	11.6761				1518.93	27.8419	10					1519.16	50.0695	65.5997					1518.93	32.8872	34.6024						1518.93	58.0045	49.662
	1519.42	6.16965	25.7001				1519.19	45.902	0					1519.43	52.139	30.4013					1519.19	43.1093	38.659						1519.19	102.593	54.5592
	1519.68	10.2186	33.7241				1519.45	23.962	0					1519.69	34.2085	65.2023					1519.45	39.3313	58.7155						1519.45	27.1819	85.4564
	1519.94	20.2674	37.7482				1519.71	46.0221	22.8009					1519.95	58.278	38.0037					1519.71	41.5534	34.7718						1519.71	55.7705	44.3535
	1520.2	26.3165	43.7723				1519.97	8.08212	23.6014					1520.21	40.3475	50.8049					1519.97	43.7753	52.8283						1519.97	86.3589	73.2502
	1520.46	16.3656	19.7965				1520.23	56.1422	22.4023					1520.46	52.4166	47.6056					1520.23	31.9974	38.8848						1520.23	42.9475	66.1475
	1520.72	12.4147	35.8207				1520.49	36.2019	17.1991					1520.72	46.4861	66.4028					1520.49	58.2183	40.9412						1520.49	101.533	81.04
	1520.98	16.4639	29.845				1520.75	28.262	0					1520.99	34.5556	47.2032					1520.75	30.4403	52.9977						1520.75	66.1218	83.9373
	1521.24	12.5129	41.8692				1521.01	20.322	11.8748					1521.25	54.6251	32.0035					1521.01	30.6623	29.0538						1521.01	48.7102	64.834
	1521.5	18.5622	33.8935				1521.27	20.382	33.7496					1521.51	48.6946	78.8041					1521.27	50.8843	31.1102						1521.27	67.2988	71.7311
	1521.76	22.6115	29.9179				1521.53	24.4421	17.6245					1521.76	58.7637	59.6042					1521.53	9.10623	43.1666						1521.53	69.8872	48.6279
	1522.02	16.6608	33.9423				1521.79	38.5018	29.4999					1522.02	64.8332	60.4042					1521.79	53.3271	37.223						1521.79	58.4728	61.5204
	1522.28	8.71017	15.9667				1522.05	34.5619	31.3747					1522.28	40.9026	83.2003					1522.05	45.5491	21.2793						1522.05	101.061	90.4172
	1522.54	26.7594	1.99109				1522.31	32.6219	9.24959					1522.54	60.9722	0					1522.31	25.771	31.3354						1522.31	65.6495	105.314
	1522.8	18.8088	18.0156				1522.57	34.6819	25.1244					1522.8	49.0416	26.3801					1522.57	41.993	41.3917						1522.57	84.2379	28.2107
	1523.06	12.8583	22.0402				1522.83	28.7419	14.9993					1523.06	67.1108	62.7598					1522.83	22.2149	23.448						1522.83	118.826	91.1074
	1523.32	20.9078	40.0648				1523.09	30.8017	22.8747					1523.32	63.1802	33.1378					1523.09	48.4358	47.5043						1523.09	85.4119	0
	1523.58	26.9572	30.0893				1523.35	26.8617	26.7496					1523.58	63.2497	113.518					1523.35	52.6576	33.5602						1523.35	0	19.3326
	1523.84	-8.99321	58.114				1523.61	28.9217	4.62444					1523.84	71.3192	37.8968					1523.61	64.8796	29.6165						1523.61	63.5992	70.6649
	1524.1	9.05643	40.1387				1523.87	20.9818	24.4993					1524.1	63.3882	42.2763					1523.87	29.1015	45.6727						1523.87	35.1984	91.9973
	1524.36	25.1061	24.1634				1524.13	37.0415	20.3748					1524.36	71.4577	16.6554					1524.13	57.3223	67.7289						1524.13	106.8	41.333
	1524.62	23.1556	4.18808				1524.39	13.1015	22.2497					1524.62	25.5272	23.0327					1524.39	7.54416	49.7848						1524.39	74.399	42.6656
	1524.88	5.20537	8.21289				1524.65	25.1615	10.1245					1524.88	33.5963	65.4116					1524.65	23.7661	37.8409						1524.65	63.9983	83.9979
	1525.14	15.2552	36.2378				1524.91	27.2212	0					1525.14	33.6657	43.7905					1524.91	21.9869	39.897						1524.91	25.5995	57.3337
	1525.4	37.3048	24.2625				1525.17	55.2812	26.0585					1525.4	19.7352	84.1674					1525.17	36.2087	57.9529						1525.17	69.1989	62.6664
	1525.66	19.3547	50.2875				1525.43	43.3412	10.1171					1525.66	59.8046	84.5459					1525.43	34.4306	38.0089						1525.43	52.7983	63.999
	1525.92	23.4046	26.3124				1525.69	17.4009	26.1753					1525.92	39.8737	44.9243					1525.69	30.6514	24.065						1525.69	20.3995	59.3347
	1526.18	27.4545	8.33734				1525.95	53.4609	28.2339					1526.18	79.9432	39.3024					1525.95	44.8732	48.1211						1525.95	105.999	30.6674
	1526.44	-0.49568	2.3624				1526.21	35.521	12.2924					1526.44	44.0126	15.6788					1526.21	43.095	38.1768						1526.21	51.5983	0
	1526.7	21.5544	36.3875				1526.47	39.581	26.351					1526.7	54.0817	76.0569					1526.47	51.3169	46.2329						1526.47	61.1978	112.543
	1526.96	17.6044	14.4125				1526.73	11.6407	14.4092					1526.96	54.1511	50.4346					1526.73	55.5376	46.2888						1526.73	80.7992	107.083
	1527.22	15.6543	36.4377				1526.99	37.7007	20.4677					1527.22	32.2206	74.8106					1526.99	45.7594	52.3446						1526.99	90.3986	111.626
	1527.48	37.7045	30.4629				1527.24	55.7603	32.526					1527.48	48.2896	81.1881					1527.24	31.9801	50.4005						1527.24	0	54.1665
	1527.73	13.7544	34.488				1527.5	47.8203	20.5845					1527.74	36.3591	81.5657					1527.5	38.2019	50.4562						1527.5	31.0022	40.7095
	1527.99	13.8047	14.5133				1527.76	23.8803	24.643					1528	56.4281	53.9411					1527.76	44.4236	2.5121						1527.76	94.0039	113.252
	1528.25	25.8549	42.5386				1528.02	37.94	18.7012					1528.26	36.4976	74.3183					1528.02	42.6443	38.568						1528.02	65.0009	5.79248
	1528.51	5.905	34.5638				1528.28	0	16.7598					1528.52	82.567	72.6953					1528.28	28.8662	54.6236						1528.28	72.0031	46.3356
	1528.77	29.9554	14.5892				1528.54	11.9621	28.8183					1528.78	44.636	73.0704					1528.54	63.0879	40.6795						1528.54	37.0048	74.8783
	1529.03	18.0055	22.6146				1528.8	49.9244	12.8765					1529.04	28.7054	77.4472					1528.8	49.3086	28.735						1528.8	72.0018	129.419
	1529.29	22.056	18.64				1529.06	37.8866	12.935					1529.29	38.7748	67.8221					1529.06	45.5303	54.7909						1529.06	25.0035	63.9613
	1529.55	4.10643	32.6656				1529.32	11.8489	2.99326					1529.55	26.8439	56.1986					1529.32	37.751	44.8467						1529.32	42.0005	76.5015
	1529.81	4.15668	44.691				1529.58	19.811	5.05177					1529.81	54.9133	36.5748					1529.58	33.9728	38.9022						1529.58	99.0022	37.0443
	1530.07	42.2072	38.7166				1529.84	17.7732	21.1103					1530.07	56.9824	84.9493					1529.84	46.1944	34.958						1529.84	68.0035	133.587
	1530.33	16.2576	-3.25787				1530.1	31.7354	19.1685					1530.33	69.0518	69.3253					1530.1	24.4151	49.0135						1530.1	35.0005	56.1271
	1530.59	-3.69179	8.76779				1530.36	45.6976	23.227					1530.59	57.1208	29.6996					1530.36	20.6368	25.0692						1530.36	106.002	16.6698
	1530.85	18.3586	22.7934				1530.62	41.6599	15.2852					1530.85	47.1902	48.0753					1530.62	32.8574	23.1246						1530.62	40.9988	55.2097
	1531.11	30.4094	18.8192				1530.88	45.6221	7.34369					1531.11	65.2593	46.4511					1530.88	45.079	45.1803						1530.88	0	79.7523
	1531.36	8.4601	24.8448				1531.14	13.5844	29.4019					1531.37	57.3287	60.8248					1531.14	87.2997	39.236						1531.14	67.8521	118.292
	1531.62	8.51065	12.8707				1531.39	21.5465	25.4604					1531.63	57.3981	89.2002					1531.39	55.5214	47.2914						1531.39	79.7035	108.835
	1531.88	30.5615	36.8965				1531.65	13.5089	13.5186					1531.89	29.4671	95.5737					1531.65	53.7419	29.3471						1531.65	65.5555	77.375
	1532.14	28.6121	10.9224				1531.91	39.471	3.57709					1532.15	51.5365	51.9488					1531.91	35.9636	37.4024						1531.91	41.407	79.9175
	1532.4	12.663	4.94833				1532.17	23.4333	17.6353					1532.41	47.6055	50.3221					1532.17	44.1842	47.458						1532.17	49.2592	48.4575
	1532.66	6.71371	28.9742				1532.43	25.3954	15.6938					1532.67	43.6749	42.697					1532.43	12.4058	39.5133						1532.43	53.1105	57
	1532.92	22.7647	35.0002				1532.69	45.3578	15.752					1532.92	57.744	67.0698					1532.69	78.6264	35.5689						1532.69	68.9626	29.5399
	1533.18	24.8155	25.0262				1532.95	23.3199	5.81047					1533.18	51.8133	45.4445					1532.95	44.848	23.6242						1532.95	44.8141	98.0825
	1533.44	0.86655	33.0523				1533.21	49.2823	15.8687					1533.44	57.8823	73.8173					1533.21	39.0685	41.6797						1533.21	62.6663	38.6222
	1533.7	16.9174	23.0784				1533.47	37.2444	15.9271					1533.7	49.9517	62.1915					1533.47	19.2901	41.735						1533.47	82.5177	71.1647
	1533.96	6.96858	9.10446				1533.73	27.2068	33.9853					1533.96	24.0208	74.564					1533.73	33.5107	43.7905						1533.73	136.37	77.7047
	1534.22	-2.98048	21.1307				1533.99	43.1689	24.0438					1534.22	50.0898	56.9379					1533.99	25.7322	67.8457						1533.99	106.221	78.2469
	1534.47	9.0705	43.1569				1534.24	19.1312	10.102					1534.48	50.1591	65.3101					1534.24	73.9528	21.9009						1534.24	38.0734	36.7869
	1534.73	5.12175	-0.8168				1534.5	37.0934	26.1605					1534.74	46.2281	55.6838					1534.5	50.1743	21.9563						1534.5	91.9249	105.329
	1534.99	3.17284	17.2094				1534.76	27.0557	26.2186					1535	72.2975	90.0557					1534.76	24.3948	48.0115						1534.76	71.7771	103.869
	1535.25	21.2242	37.2358				1535.02	37.0179	38.2771					1535.25	36.3665	48.4294					1535.02	34.6163	30.0669						1535.02	33.6285	16.4111
	1535.51	17.2753	25.2622				1535.28	24.9803	42.3353					1535.51	42.4359	48.8008					1535.28	52.8368	38.1221						1535.28	93.4807	122.951
	1535.77	9.32674	13.2887				1535.54	42.9424	26.3938					1535.77	74.5049	71.1741					1535.54	33.0585	68.1774						1535.54	57.3322	99.4934
	1536.03	21.3779	13.3151				1535.8	12.9048	14.4519					1536.03	50.5739	59.5454					1535.8	69.2788	74.2325						1535.8	93.1844	60.0328
	1536.29	25.4292	21.3416				1536.06	22.8671	20.5101					1536.29	36.6432	85.9167					1536.06	47.4993	42.2876						1536.06	43.0366	106.573
	1536.55	21.4808	21.3682				1536.32	20.8293	28.5685					1536.55	64.7122	46.2896					1536.32	45.7209	48.3429						1536.32	24.8881	35.1147
	1536.81	21.5321	1.39468				1536.58	18.7916	10.6267					1536.81	26.7816	64.6605					1536.58	43.9413	56.3979						1536.58	74.7402	103.655
	1537.06	13.5837	37.4214				1536.83	30.7538	38.6852					1537.07	52.8505	79.0331					1536.83	44.1628	36.4533						1536.83	30.5918	96.1965
	1537.32	3.63513	17.448				1537.09	20.7161	14.7433					1537.33	70.9196	65.4037					1537.09	78.3832	22.5083						1537.09	56.444	64.7362
	1537.58	33.6866	41.4747				1537.35	22.6785	10.8015					1537.59	56.9889	25.7742					1537.35	38.6036	68.5633						1537.35	78.2963	43.2756
	1537.84	33.7383	11.5015				1537.61	44.6407	18.8599					1537.84	101.058	36.1465					1537.61	44.8251	54.6185						1537.61	106.148	67.8179
	1538.1	15.7899	39.5283				1537.87	50.603	20.9181					1538.1	35.1268	62.5167					1537.87	71.0455	28.6734						1537.87	0	104.357
	1538.36	13.8414	37.5551				1538.13	46.5654	20.9762					1538.36	39.1962	72.8886					1538.13	33.2659	18.7284						1538.13	34.6357	136.897
	1538.62	31.8933	19.582				1538.39	50.5276	33.0347					1538.62	43.2651	77.2586					1538.39	47.4873	18.7836						1538.39	33.2744	19.4388
	1538.88	19.945	33.6089				1538.65	26.4899	13.0928					1538.88	41.3345	77.6285					1538.65	45.7077	42.8385						1538.65	37.9102	67.9783
	1539.13	11.9967	5.6358				1538.9	34.4523	27.151					1539.14	57.4034	0					1538.9	25.9281	38.8934						1538.9	52.5459	102.518
	1539.39	18.0486	27.6629				1539.16	16.4145	27.2094					1539.4	71.4724	74.3706					1539.16	56.1495	32.9485						1539.16	35.1846	77.0598
	1539.65	14.1004	17.6899				1539.42	12.3768	41.2675					1539.65	71.5414	94.7412					1539.42	36.3699	51.0034						1539.42	63.8203	77.5992
	1539.91	38.1523	5.71692				1539.68	10.3392	7.3257					1539.91	37.6107	71.1135					1539.68	54.5902	15.0582						1539.68	80.4561	86.1387
	1540.17	30.2043	9.74414				1539.94	30.3014	35.3841					1540.17	71.6797	71.4836					1539.94	30.8117	25.1133						1539.94	93.0947	58.6807
	1540.43	18.2563	11.7713				1540.2	42.2637	21.4423					1540.43	91.7486	77.8539					1540.2	63.032	49.1682						1540.2	67.7302	71.2198
	1540.69	22.3082	45.7984				1540.46	14.2261	31.5004					1540.69	75.8179	56.2256					1540.46	59.2523	35.2229						1540.46	52.366	61.7594
	1540.94	6.36017	27.8257				1540.72	48.1883	15.5588					1540.95	59.8869	40.5954					1540.72	37.4736	39.2777						1540.72	65.0044	52.3011
	1541.2	10.4124	-4.14694				1540.97	24.1507	19.6169					1541.21	39.9558	64.9652					1540.97	51.6939	31.3327						1540.97	59.6398	22.8403
	1541.46	20.4645	9.88034				1541.23	26.113	25.6751					1541.46	112.025	55.3367					1541.23	47.9143	49.3875						1541.23	94.2755	121.38
	1541.72	16.5166	-0.09232				1541.49	38.0754	17.7332					1541.72	42.0941	77.7061					1541.49	60.1346	33.4422						1541.49	62.9109	95.9189
	1541.98	20.5689	23.9351				1541.75	22.0376	15.7916					1541.98	76.163	86.0755					1541.75	30.3559	47.4972						1541.75	19.5493	112.461
	1542.24	10.6211	31.9626				1542.01	0	21.8497					1542.24	70.232	72.4448					1542.01	60.5762	39.5519						1542.01	66.1848	74.9999
	1542.5	32.6733	71.9901				1542.27	20	29.9079					1542.5	36.3009	44.8156					1542.27	86.7964	63.6066						1542.27	38.8202	71.5391
	1542.75	32.7256	34.0176				1542.52	16	15.966					1542.76	60.3702	109.184					1542.52	57.0167	39.6612						1542.52	53.4556	110.078
	1543.01	26.7779	24.0452				1542.78	24	26.0244					1543.02	62.4391	53.5533					1542.78	75.238	55.7159						1542.78	46.094	52.6201
	1543.27	8.83049	36.0729				1543.04	6	16.0825					1543.27	56.5081	47.9219					1543.04	27.4583	25.7708						1543.04	78.7295	111.159
	1543.53	14.8829	16.1006				1543.3	8	12.1406					1543.53	42.577	84.2923					1543.3	45.6785	51.8254						1543.3	117.365	107.698
	1543.79	32.9353	24.1283				1543.56	12	16.1987					1543.79	38.6463	44.6606					1543.56	53.8987	41.88						1543.56	0	94.2374
	1544.05	22.9877	8.15601				1543.82	42	34.2568					1544.05	52.7152	103.029					1543.82	34.1189	41.9346						1543.82	17.1987	86.7764
	1544.3	27.0402	20.1838				1544.08	48	26.3152					1544.31	44.7841	73.3971					1544.08	44.3402	63.9892						1544.08	28.4037	61.3181
	1544.56	29.093	10.2117				1544.33	22	16.3733					1544.57	88.8531	61.7668					1544.33	28.5604	64.044						1544.33	65.6025	43.8571
	1544.82	-10.8544	32.2396				1544.59	36	10.4314					1544.82	48.922	72.1347					1544.59	46.7806	56.0985						1544.59	52.8013	126.396
	1545.08	27.1982	28.2675				1544.85	30	28.4895					1545.08	80.9909	28.5025					1544.85	63.0007	48.1531						1544.85	0	52.9349
	1545.34	33.2508	26.2955				1545.11	26	10.5477					1545.34	59.0601	32.8701					1545.11	61.221	60.2076						1545.11	96.5012	85.4741
	1545.6	23.3035	20.3235				1545.37	18	24.6057					1545.6	75.1291	85.2376					1545.37	73.4412	20.2621						1545.37	35.0032	88.0131
	1545.85	25.3563	28.3515				1545.63	32	30.6641					1545.86	29.198	87.6067					1545.63	75.6624	48.3166						1545.63	43.498	54.5546
	1546.11	19.4093	28.3797				1545.88	34	10.7222					1546.11	45.2669	53.974					1545.88	37.8826	48.3713						1545.88	0	63.0935
	1546.37	3.4621	-9.59213				1546.14	26	20.7803					1546.37	47.3358	106.341					1546.14	48.1026	6.42572						1546.14	42.1666	117.632
	1546.63	23.515	14.436				1546.4	30	12.8384					1546.63	55.4047	90.7079					1546.4	38.3228	42.4802						1546.4	56.3333	86.1711
	1546.89	1.56787	30.4643				1546.66	54	26.8965					1546.89	61.4736	81.0747					1546.66	58.543	58.5346						1546.66	108.5	70.7101
	1547.14	21.6208	20.4925				1546.92	16	12.9545					1547.15	71.5425	43.4414					1546.92	66.763	34.589						1546.92	56.6665	57.2488
	1547.4	41.6738	28.5208				1547.17	36	21.0126					1547.41	69.6118	61.8079					1547.17	40.9832	22.6434						1547.17	74.8331	47.7877
	1547.66	25.7268	6.54919				1547.43	32	35.0707					1547.66	19.6806	82.1762					1547.43	51.2033	42.6978						1547.43	42.9996	58.3264
	1547.92	35.7798	2.57761				1547.69	26	29.1291					1547.92	55.7495	62.5425					1547.69	65.4245	32.7521						1547.69	85.1671	80.8679
	1548.18	21.8329	32.606				1547.95	16	17.1872					1548.18	63.8184	32.9086					1547.95	41.6446	28.8065						1547.95	31.3337	25.4066
	1548.43	13.886	24.6345				1548.21	0	19.2452					1548.44	57.8873	67.2746					1548.21	55.8646	34.8608						1548.21	57.5002	33.9453
	1548.69	23.9395	24.6631				1548.46	10.8001	9.3033					1548.7	67.9562	51.6405					1548.46	62.0847	34.9154						1548.46	31.6669	124.484
	1548.95	31.9927	52.6918				1548.72	15.6002	21.3614					1548.95	70.0251	102.006					1548.72	34.3047	38.9697						1548.72	11.8334	57.0227
	1549.21	30.0459	30.7204				1548.98	18.4002	29.4194					1549.21	50.094	92.3717					1548.98	48.5248	29.0239						1548.98	0	69.5614
	1549.47	40.0992	22.7491				1549.24	15.2003	9.47751					1549.47	64.1628	90.7372					1549.24	54.7449	43.0782						1549.24	62.5677	98.1001
	1549.73	14.1526	26.7778				1549.5	56.0004	3.53558					1549.73	92.2317	49.1027					1549.5	62.965	53.1325						1549.5	53.1354	48.6388
	1549.98	20.2059	16.8066				1549.75	54.8001	9.59363					1549.99	52.3006	91.4678					1549.75	41.1849	31.1867						1549.75	77.7029	99.1772
	1550.24	30.2594	0.83539				1550.01	33.6002	13.6517					1550.24	38.3694	81.8347					1550.01	31.405	47.241						1550.01	74.2706	103.716
	1550.5	36.3128	34.8643				1550.27	16.4002	3.70976					1550.5	28.4384	96.1995					1550.27	55.6251	37.2952						1550.27	8.83826	92.2546
	1550.76	22.3663	-7.10687				1550.53	31.1999	23.7678					1550.76	48.5072	80.5644					1550.53	45.845	39.3494						1550.53	95.4058	98.7931
	1551.01	38.4198	8.92209				1550.79	0	15.8259					1551.02	40.576	104.929					1550.79	34.0651	63.4035						1550.79	11.9735	57.3318
	1551.27	12.4734	28.9511				1551.04	44	13.8839					1551.27	66.6449	107.294					1551.04	42.285	35.4577						1551.04	40.5409	133.87
	1551.53	18.527	22.9801				1551.3	48	21.942					1551.53	42.7137	41.658					1551.3	50.505	73.5119						1551.3	57.1084	46.4086
	1551.79	18.5807	15.0092				1551.56	32	0					1551.79	46.7827	92.0223					1551.56	74.725	43.566						1551.56	99.6758	108.947
	1552.05	4.63437	43.0383				1551.82	24	8.07527					1552.05	92.8515	76.3864					1551.82	58.9449	49.6202						1551.82	88.2433	105.485
	1552.3	24.6881	45.0675				1552.07	30	14.1506					1552.31	50.9203	100.75					1552.07	79.1649	49.6743						1552.07	122.811	82.0239
	1552.56	2.74188	37.0967				1552.33	46	18.2258					1552.56	66.9892	91.1144					1552.33	61.3849	13.7284						1552.33	105.378	118.562
	1552.82	30.7957	41.126				1552.59	30	12.3011					1552.82	75.058	69.478					1552.59	53.6048	41.7825						1552.59	123.946	95.1008
	1553.08	16.8495	21.1553				1552.85	46	20.3764					1553.08	69.1269	105.842					1552.85	69.8248	43.8365						1552.85	48.5131	67.6393
	1553.33	12.9034	31.1845				1553.11	54	18.4517					1553.34	73.1957	62.205					1553.11	34.0447	29.8906						1553.11	79.0804	44.1777
	1553.59	28.9571	25.2139				1553.36	28	18.5269					1553.6	57.2646	74.5685					1553.36	34.2646	41.9444						1553.36	35.6477	74.7158
	1553.85	9.01108	33.2434				1553.62	32	34.6022					1553.85	57.3334	84.9316					1553.62	54.4846	31.9984						1553.62	48.2151	115.254
	1554.11	27.0651	1.27289				1553.88	42	14.6774					1554.11	55.4022	71.2948					1553.88	62.7044	38.0524						1553.88	28.7822	65.7925
	1554.36	11.1191	27.3025				1554.14	0	24.7527					1554.37	49.4711	99.6577					1554.14	42.9244	40.1064						1554.14	101.35	10.3309
	1554.62	19.1732	53.332				1554.39	15.1423	14.8279					1554.63	57.5399	106.019					1554.39	99.1442	52.1604						1554.39	39.9169	98.8691
	1554.88	21.2274	27.3617				1554.65	10.2886	16.9028					1554.88	65.6083	54.3814					1554.65	37.3631	36.2144						1554.65	34.4814	87.4048
	1555.14	23.2815	39.3914				1554.91	11.4309	2.97807					1555.14	45.6772	72.744					1554.91	57.5829	42.2684						1554.91	55.0486	55.9429
	1555.4	13.3357	37.4211				1555.17	26.5728	25.0534					1555.4	59.746	95.1065					1555.17	81.8029	58.3223						1555.17	9.61597	92.4813
	1555.65	9.38998	21.4509				1555.42	41.715	49.1286					1555.66	77.8148	143.469					1555.42	50.0227	46.3763						1555.42	66.1832	111.02
	1555.91	13.4443	45.4806				1555.68	38.8573	29.2038					1555.91	83.8837	79.8307					1555.68	44.2426	44.4302						1555.68	88.7504	77.5577
	1556.17	33.4983	9.51044				1555.94	0	21.279					1556.17	49.9525	84.1928					1555.94	44.4623	42.4838						1555.94	53.3173	136.096
	1556.42	27.5527	17.5404				1556.2	36	21.3543					1556.43	46.0213	72.5547					1556.2	50.6822	26.5377						1556.2	57.8844	36.6338
	1556.68	29.6071	31.5703				1556.45	30	17.4295					1556.69	56.0901	102.916					1556.45	70.9021	42.5916						1556.45	46.4517	125.172
	1556.94	19.6616	21.6004				1556.71	10	15.5044					1556.94	50.1586	77.2781					1556.71	27.1208	26.6455						1556.71	51.0159	129.707
	1557.2	15.7161	19.6304				1556.97	20	31.5796					1557.2	62.2274	101.64					1556.97	49.3406	36.6993						1556.97	59.583	34.2456
	1557.46	35.7706	35.6606				1557.23	18	7.65486					1557.46	38.2961	63.9991					1557.23	51.5605	38.7532						1557.23	20.1501	68.7837
	1557.71	23.8249	25.6906				1557.48	28	23.7301					1557.72	54.365	98.3603					1557.48	41.7802	36.8068						1557.48	20.7172	91.3217
	1557.97	21.8795	5.72076				1557.74	14	37.8053					1557.97	44.4338	84.7215					1557.74	0	36.8606						1557.74	93.2841	99.8596
	1558.23	27.9342	21.751				1558	28	17.8805					1558.23	56.5026	73.0825					1558	40.0004	24.9144						1558	21.8512	84.3978
	1558.48	23.9888	19.7813				1558.26	16	33.9554					1558.49	38.571	101.443					1558.26	60.0007	48.9682						1558.26	68.4154	76.9331
	1558.74	28.0436	29.8117				1558.51	28	24.0306					1558.74	66.6398	101.804					1558.51	70.0011	55.022						1558.51	48.9823	89.4711
	1559	16.0981	37.8419				1558.77	8	32.1058					1559	38.7086	74.1627					1558.77	54.0014	31.0755						1558.77	91.5492	52.009
	1559.26	28.1529	33.8724				1559.03	12	12.181					1559.26	58.7774	106.523					1559.03	54.0018	27.1292						1559.03	24.1161	38.5469
	1559.51	22.2077	7.90286				1559.29	32	20.2562					1559.52	46.8458	72.8835					1559.29	28.0021	37.183						1559.29	76.6831	101.085
	1559.77	10.2626	43.9334				1559.54	30	18.331					1559.77	50.9146	75.2435					1559.54	52.0025	47.2367						1559.54	63.2469	79.62
	1560.03	-1.68272	37.9638				1559.8	18	22.4062					1560.03	62.9834	85.6036					1559.8	28.0029	43.2902						1559.8	65.814	98.158
	1560.28	4.37225	11.9945				1560.06	20	12.4814					1560.29	55.0521	45.9634					1560.06	68.0032	57.3439						1560.06	48.3809	52.6958
	1560.54	24.4272	18.0252				1560.31	46	6.55659					1560.54	63.1206	56.3216					1560.31	54.0036	51.3976						1560.31	90.9475	61.2335
	1560.8	30.4823	34.0559				1560.57	38	20.6314					1560.8	69.1894	96.6811					1560.57	62.0039	37.4512						1560.57	39.5117	69.7689
	1561.06	30.5371	48.0865				1560.83	18	16.7066					1561.06	49.2581	73.0406					1560.83	50.0043	63.5047						1560.83	36.0784	88.3065
	1561.31	32.5922	6.11737				1561.09	20	22.7818					1561.32	43.3269	47.3999					1561.09	46.0046	53.5583						1561.09	48.645	32.8442
	1561.57	12.6474	20.1483				1561.34	48	16.8566					1561.57	61.3953	61.7574					1561.34	22.005	43.6119						1561.34	71.2092	89.3796
	1561.83	22.7026	62.1792				1561.6	22	14.9318					1561.83	75.4641	100.117					1561.6	92.0054	51.6656						1561.6	93.7759	61.9172
	1562.08	18.7576	12.21				1561.86	52	9.00697					1562.09	45.5328	60.4755					1561.86	44.0057	55.7189						1561.86	10.3425	86.455
	1562.34	36.8129	10.2411				1562.11	42	35.0822					1562.34	95.6013	94.8343					1562.11	42.0061	27.7725						1562.11	66.9091	102.993
	1562.6	26.8682	18.2721				1562.37	14	23.157					1562.6	53.67	75.1914					1562.37	68.0064	45.8261						1562.37	91.473	91.5277
	1562.86	34.9233	40.3031				1562.63	20	19.2321					1562.86	69.7388	63.5498					1562.63	36.0068	31.8795						1562.63	98.0397	84.0654
	1563.11	32.9787	20.3343				1562.89	6	17.3073					1563.12	59.8072	37.9083					1562.89	40.0072	35.933						1562.89	90.6061	102.603
	1563.37	9.03412	42.3655				1563.14	38	37.3821					1563.37	53.8759	102.265					1563.14	70.0075	53.9866						1563.14	117.17	107.138
	1563.63	21.0893	22.3966				1563.4	14	13.4573					1563.63	61.9446	58.6231					1563.4	56.0079	34.0399						1563.4	41.7367	75.6757
	1563.88	15.1449	20.4279				1563.66	32	21.5324					1563.89	58.0131	40.9811					1563.66	42.0082	50.0934						1563.66	68.303	144.213
	1564.14	31.2004	18.4593				1563.91	42	21.6072					1564.14	46.0818	89.3389					1563.91	24.0086	48.147						1563.91	36.8669	126.748
	1564.4	13.2558	24.4906				1564.17	30	31.6823					1564.4	48.1506	79.6951					1564.17	68.0089	50.2002						1564.17	107.433	37.2856
	1564.66	27.3114	-3.47794				1564.43	8	27.7575					1564.66	36.2189	74.0527					1564.43	60.0093	14.2537						1564.43	0	141.823
	1564.91	25.3671	32.5534				1564.68	24	25.8323					1564.91	48.2877	80.4103					1564.68	70.0097	34.3072						1564.68	66.3718	102.358
	1565.17	23.4225	14.585				1564.94	14	13.9074					1565.17	70.3564	54.7659					1564.94	54.01	16.3604						1564.94	52.7454	66.8955
	1565.43	25.4783	22.6166				1565.2	24	17.9822					1565.43	66.4248	45.1231					1565.2	36.0104	56.4139						1565.2	57.1172	99.4304
	1565.68	27.5338	32.6481				1565.45	22	28.0573					1565.69	32.4935	101.48					1565.45	48.0107	44.4671						1565.45	89.4907	97.9678
	1565.94	13.5896	16.6798				1565.71	26	14.1325					1565.94	74.5619	99.8354					1565.71	48.0111	26.5205						1565.71	99.8643	122.505
	1566.2	15.6455	28.7114				1565.97	10	16.2072					1566.2	14.6306	74.1923					1565.97	28.0114	68.5739						1565.97	62.2361	103.04
	1566.45	25.7012	16.7433				1566.23	0	12.2824					1566.46	58.6993	84.5473					1566.23	42.0118	54.6271						1566.23	44.6096	75.5775
	1566.71	15.7571	32.7751				1566.48	26.0985	12.3571					1566.71	40.7677	36.9039					1566.48	64.0121	28.6805						1566.48	122.981	94.1122
	1566.97	23.8128	4.80685				1566.74	8.1976	18.4323					1566.97	8.83643	67.2603					1566.74	50.0125	20.7337						1566.74	89.3549	102.65
	1567.22	45.8689	14.8388				1567	16.2966	24.5074					1567.23	32.9048	51.6149					1567	42.0129	38.787						1567	89.7281	111.187
	1567.48	7.92467	32.8707				1567.25	8.3952	28.5821					1567.48	48.9735	97.9712					1567.25	60.0132	76.8402						1567.25	78.1	133.722
	1567.74	23.9808	20.9027				1567.51	24.4942	2.65724					1567.74	71.0419	80.3255					1567.51	42.0136	32.8935						1567.51	80.4734	122.259
	1567.99	17.9092	32.9641				1567.77	16.5928	2.73203					1568	60.6694	90.6814					1567.77	44.0139	24.8584						1567.77	60.8452	104.794
	1568.25	23.8096	15.0003				1568.02	16.6918	20.7581					1568.25	30.5149	89.0371					1568.02	55.877	60.3129						1568.02	132.728	122.958
	1568.51	9.52663	21.4601				1568.28	38.6776	10.7501					1568.51	65.0181	113.391					1568.28	59.2279	30.3988						1568.28	17.562	63.7091
	1568.76	31.0335	15.3935				1568.54	30.3766	34.3829					1568.77	56.528	77.7467					1568.54	52.6167	33.9478						1568.54	36.511	57.4771
	1569.02	25.3423	35.9941				1568.79	24.7254	16.4801					1569.02	28.4733	38.1004					1568.79	44.6549	49.8668						1568.79	35.6284	87.2462
	1569.28	29.0233	20.9183				1569.05	45.9265	28.2324					1569.28	43.0612	56.4555					1569.05	47.9382	32.2324						1569.05	42.3157	94.624
	1569.53	6.26784	27.5587				1569.3	14.5204	22.4446					1569.54	47.1171	76.809					1569.3	53.8233	44.9934						1569.3	41.4855	77.1642
	1569.79	19.3734	28.6823				1569.56	12.7058	14.9788					1569.79	66.3068	61.164					1569.56	71.6934	34.688						1569.56	55.4819	97.5664
	1570.05	17.6189	19.9771				1569.82	16.0295	20.3605					1570.05	57.3016	67.5171					1569.82	40.0448	53.9739						1569.82	67.0313	105.609
	1570.3	21.2387	25.5684				1570.07	18.9599	23.6442					1570.3	33.6838	29.8718					1570.07	58.9619	48.354						1570.07	97.6383	94.1154
	1570.56	8.82207	8.76242				1570.33	18.8222	20.2337					1570.56	13.6713	74.2248					1570.33	47.4265	45.2796						1570.33	90.5842	66.1935
	1570.82	7.58818	12.2689				1570.59	41.6633	25.393					1570.82	56.8258	44.5792					1570.59	70.7554	45.2852						1570.59	44.6792	116.753
	1571.07	13.1957	16.6647				1570.84	23.0738	5.29968					1571.07	74.3154	48.9318					1570.84	39.7216	58.1726						1570.84	79.3503	52.5054
	1571.33	23.2332	41.5731				1571.1	6.27023	26.8044					1571.33	32.9209	53.286					1571.1	45.0379	52.2337						1571.1	73.7374	80.3944
	1571.58	2.91556	11.2813				1571.36	14.3453	24.0144					1571.59	54.4096	39.6384					1571.36	62.603	36.4723						1571.36	101.276	88.6252
	1571.84	5.00052	6.87582				1571.61	0	11.8872					1571.84	20.8989	39.9923					1571.61	38.7912	46.4872						1571.61	102.422	81.679
	1572.1	15.0543	2.142				1571.87	21.2489	12.9252					1572.1	39.7005	94.3445					1571.87	48.3503	46.353						1571.87	74.6954	118.145
	1572.35	15.8771	17.8433				1572.13	32.0724	23.2054					1572.36	58.7881	78.6982					1572.13	23.0494	31.4919						1572.13	82.5227	73.4243
	1572.61	11.6258	5.95193				1572.38	25.4168	12.1727					1572.61	50.0314	139.05					1572.38	46.7462	39.864						1572.38	42.0604	78.8036
	1572.87	35.9063	42.601				1572.64	32.4506	14.2147					1572.87	42.4166	81.4034					1572.64	26.7669	13.7142						1572.64	45.1569	75.7307
	1573.12	10.7631	19.4477				1572.9	11.5307	16.4248					1573.13	43.3784	63.755					1572.9	23.8197	36.9219						1572.9	109.456	29.2122
	1573.38	4.57845	20.8676				1573.15	19.589	11.3425					1573.38	40.0518	72.1081					1573.15	32.6071	11.854						1573.15	75.188	103.436
	1573.63	10.2995	16.8167				1573.41	25.0699	5.23863					1573.64	61.9154	94.4595					1573.41	39.946	36.0306						1573.41	66.3411	28.757
	1573.89	13.4545	27.8928				1573.66	26.1934	27.8369					1573.89	23.7095	78.8124					1573.66	54.4585	10.5361						1573.66	52.8671	96.913
	1574.15	2.95171	20.6305				1573.92	13.5799	33.0274					1574.15	0	103.163					1573.92	39.957	29.6123						1573.92	106.64	89.8127
	1574.4	3.94946	31.9543				1574.18	19.1558	6.45622					1574.41	63.9182	71.5143					1574.18	50.8974	37.2737						1574.18	60.8773	86.5449
	1574.66	9.69009	43.2938				1574.43	23.2154	18.4586					1574.66	40.4222	41.8667					1574.43	32.4995	29.4932						1574.43	52.5487	68.9207
	1574.92	15.2874	28.6547				1574.69	35.6511	21.1164					1574.92	0	48.2174					1574.69	39.5826	17.7909						1574.69	63.3348	58.9573
	1575.17	7.28989	0.19061				1574.95	34.6453	24.8379					1575.18	50.6489	96.5696					1574.95	31.1706	33.3399						1574.95	56.406	76.6646
	1575.43	17.1433	31.8318				1575.2	25.6279	10.211					1575.43	22.9471	68.9201					1575.2	47.0436	32.3089						1575.2	75.0313	87.8596
	1575.68	31.7869	9.59317				1575.46	16.9002	28.8169					1575.69	50.5499	51.2704					1575.46	32.428	45.4206						1575.46	46.7599	80.1133
	1575.94	28.3213	22.0156				1575.71	29.1237	13.9693					1575.94	14.0856	101.622					1575.71	65.9903	20.6205						1575.71	70.4398	82.0133
	1576.2	6.70976	24.9503				1575.97	29.7729	0					1576.2	40.3369	61.9722					1575.97	37.7053	19.8085						1575.97	73.9856	56.7588
	1576.45	29.477	20.0023				1576.23	27.6442	17.3809					1576.46	44.5615	88.3221					1576.23	38.092	14.8284						1576.23	8.84021	90.23
	1576.71	6.43521	21.7302				1576.48	21.7911	21.3013					1576.71	42.7042	140.673					1576.48	28.7595	29.7929						1576.48	33.8435	84.9585
	1576.97	2.65184	15.6973				1576.74	27.3862	12.4134					1576.97	31.7792	89.0232					1576.74	23.3562	40.8486						1576.74	64.8083	107.591
	1577.22	16.9831	28.256				1576.99	24.4069	3.0741					1577.22	47.7864	63.3727					1576.99	23.705	37.4661						1576.99	63.2163	90.9459
	1577.48	25.4758	27.1493				1577.25	34.2808	13.0564					1577.48	36.3618	67.7236					1577.25	36.9606	33.4729						1577.25	66.8762	52.7656
	1577.73	21.0592	20.1675				1577.51	24.8142	19.5434					1577.74	43.2938	70.0729					1577.51	40.9981	27.6156						1577.51	51.5022	100.374
	1577.99	19.5578	27.9185				1577.76	13.3773	15.4939					1577.99	43.765	84.4221					1577.76	29.8367	35.0965						1577.76	38.2618	84.0819
	1578.24	17.8285	14.5047				1578.02	24.5728	6.41811					1578.25	53.4835	68.7727					1578.02	28.6403	39.4397						1578.02	54.9615	91.7073
	1578.5	18.3576	18.5132				1578.27	9.22351	20.2076					1578.5	37.3394	75.1216					1578.27	34.2492	25.4599						1578.27	52.3798	124.411
	1578.76	5.38438	25.8848				1578.53	6.51483	9.49005					1578.76	32.2025	85.4702					1578.53	48.21	19.3306						1578.53	56.4794	48.9658
	1579.01	14.2159	18.5069				1578.79	20.3823	20.2					1579.02	30.8353	79.8204					1578.79	32.4985	24.4705						1578.79	29.3301	118.374
	1579.27	28.2477	30.105				1579.04	17.2686	21.7673					1579.27	16.7056	108.169					1579.04	22.0865	20.3044						1579.04	35.6293	95.8213
	1579.52	11.7801	26.2645				1579.3	19.2545	15.8431					1579.53	59.0415	68.5172					1579.3	39.5182	7.44009						1579.3	24.6862	109.372
	1579.78	16.1291	32.751				1579.55	9.11273	9.40929					1579.78	60.1237	84.8654					1579.55	40.2508	31.83						1579.55	29.5912	92.0486
	1580.04	18.7412	29.5269				1579.81	26.9439	10.6838					1580.04	43.348	73.2152					1579.81	8.19937	17.5076						1579.81	16.1171	85.2808
	1580.29	17.4497	18.9387				1580.06	25.8454	12.1509					1580.29	48.5201	85.5631					1580.06	31.4564	19.079						1580.06	65.3785	64.5607
	1580.55	20.9328	20.4509				1580.32	31.2447	13.6977					1580.55	33.4929	111.911					1580.32	28.1949	12.8641						1580.32	18.3693	49.3907
	1580.8	13.9853	11.6851				1580.58	13.1123	12.1953					1580.81	34.9548	86.2585					1580.58	17.1197	18.3367						1580.58	39.6632	121.421
	1581.06	15.8376	27.5338				1580.83	7.58047	21.1318					1581.06	40.102	64.6078					1580.83	18.808	25.6095						1580.83	48.2577	112.956
	1581.32	4.85806	35.7089				1581.09	18.0676	20.1312					1581.32	23.657	38.9551					1581.09	14.4676	23.5408						1581.09	32.153	69.9629
	1581.57	13.3418	19.459				1581.34	17.6227	12.2515					1581.57	37.0915	51.3024					1581.34	22.5475	26.0519						1581.34	40.999	85.6382
	1581.83	23.0859	14.2126				1581.6	10.5285	15.2305					1581.83	26.084	79.6496					1581.6	47.5607	31.7744						1581.6	41.7726	52.5645
	1582.08	19.6324	44.2946				1581.85	13.2337	13.6062					1582.09	35.2963	65.9965					1581.85	29.6994	26.5201						1581.85	83.1688	85.3458
	1582.34	9.7016	28.9954				1582.11	25.8619	27.3779					1582.34	41.1959	76.3451					1582.11	37.4606	24.8377						1582.11	60.3989	34.719
	1582.59	6.64439	30.3193				1582.37	13.9934	11.5575					1582.6	22.3159	118.692					1582.37	27.0476	27.5453						1582.37	38.6466	105.34
	1582.85	7.84547	26.4825				1582.62	24.6614	10.2744					1582.85	32.4981	63.0385					1582.62	22.7662	26.6771						1582.62	36.3525	73.6432
	1583.11	13.9626	20.5301				1582.88	16.333	10.2862					1583.11	60.7675	105.385					1582.88	19.4908	25.539						1582.88	17.5834	89.1658
	1583.36	8.78847	23.2592				1583.13	22.388	10.9472					1583.36	29.3331	137.731					1583.13	21.9208	18.8856						1583.13	29.9915	77.5048
	1583.62	24.5983	44.3796				1583.39	16.4029	6.33115					1583.62	41.3486	102.078					1583.39	19.26	30.2576						1583.39	71.0575	34.2135
	1583.87	16.8102	30.4335				1583.64	22.1859	16.7618					1583.87	58.2117	84.4252					1583.64	15.1997	17.267						1583.64	6.97021	58.2083
	1584.13	26.2238	31.6921				1583.9	21.158	9.97903					1584.13	45.3429	90.7713					1583.9	23.6615	15.6004						1583.9	40.264	70.7075
	1584.38	26.0882	33.5009				1584.16	8.46008	4.71919					1584.39	61.6642	107.117					1584.16	33.2638	22.7582						1584.16	42.2162	80.0146
	1584.64	21.2964	46.7754				1584.41	12.148	6.73589					1584.64	56.7135	137.463					1584.41	10.0926	12.6759						1584.41	24.7437	66.3416
	1584.89	20.4915	38.4558				1584.67	11.7336	17.2843					1584.9	73.8124	143.808					1584.67	20.2874	21.9539						1584.67	52.2678	69.0481
	1585.15	30.035	39.4452				1584.92	16.7137	6.83441					1585.15	54.1147	98.1538					1584.92	34.0623	19.9207						1584.92	61.2692	82.696
	1585.4	36.2051	16.8663				1585.18	26.2623	15.9249					1585.41	32.296	98.4992					1585.18	26.0506	13.7533						1585.18	32.5284	48.2346
	1585.66	42.8818	29.3701				1585.43	18.7418	25.7482					1585.66	28.473	80.8459					1585.43	15.0799	23.5908						1585.43	63.1716	88.2485
	1585.91	24.1423	32.2582				1585.69	14.6776	19.9259					1585.92	67.7912	115.191					1585.69	48.573	5.95927						1585.69	63.2731	70.1089
	1586.17	29.0782	34.2625				1585.94	6.80734	12.5353					1586.17	74.264	87.5359					1585.94	12.874	9.96094						1585.94	90.3719	74.6807
	1586.43	28.422	21.4789				1586.2	27.1228	5.93056					1586.43	83.6804	105.881					1586.2	20.9973	25.4409						1586.2	47.6212	81.2415
	1586.68	33.1719	16.3441				1586.45	20.1923	15.9342					1586.68	81.3775	130.225					1586.45	17.7792	22.9897						1586.45	64.6708	90.9297
	1586.94	67.3153	51.3539				1586.71	20.3093	5.60374					1586.94	124.548	120.57					1586.71	16.6804	54.1993						1586.71	88.6176	84.1283
	1587.19	50.0089	35.1784				1586.97	60.3866	49.7314					1587.19	86.941	60.9142					1586.97	58.3012	13.655						1586.97	92.4921	82.8781
	1587.45	26.6736	26.1306				1587.22	34.1532	28.9528					1587.45	71.7573	55.2586					1587.22	21.6787	24.4824						1587.22	102.027	67.476
	1587.7	26.705	27.174				1587.48	3.88724	6.51224					1587.71	79.4719	115.603					1587.48	27.4271	35.1343						1587.48	66.3386	48.1813
	1587.96	15.8171	25.5716				1587.73	0	12.4798					1587.96	78.3209	65.9467					1587.73	22.094	39.258						1587.73	61.0726	74.1271
	1588.21	23.7351	26.036				1587.99	6.9054	10.1676					1588.22	76.6874	114.291					1587.99	23.7357	32.8554						1587.99	51.9409	96.4705
	1588.47	26.1267	33.5395				1588.24	10.4034	18.5388					1588.47	66.3111	60.6344					1588.24	22.5023	28.2937						1588.24	52.6808	56.8123
	1588.72	15.5925	43.9544				1588.5	27.5939	15.6168					1588.73	48.2067	68.978					1588.5	19.478	16.411						1588.5	60.7111	14.9716
	1588.98	14.4372	26.7101				1588.75	22.9891	8.92859					1588.98	66.1771	109.322					1588.75	0	17.434						1588.75	34.2581	27.8275
	1589.23	16.8114	17.7354				1589.01	0	13.0752					1589.24	52.7801	81.6648					1589.01	0	10.8112						1589.01	56.5155	69.0872
	1589.49	19.7556	23.8011				1589.26	10.2468	7.66992					1589.49	43.5634	66.0081					1589.26	9.45389	16.3867						1589.26	38.0072	66.1879
	1589.74	17.3538	14.3114				1589.52	24.6802	8.22021					1589.75	45.6631	76.3511					1589.52	24.5242	16.4468						1589.52	8.94556	61.629
	1590	19.2667	19.028				1589.77	18.5222	12.9061					1590	30.6396	132.694					1589.77	32.5024	17.0459						1589.77	44.5836	64.0165
	1590.25	9.51067	29.2459				1590.03	17.17	23.304					1590.26	29.9402	129.037					1590.03	13.6736	8.26997						1590.03	44.3953	58.8329
	1590.51	1.6826	25.6443				1590.28	20.6828	15.655					1590.51	23.7477	41.3797					1590.28	6.99649	-3.50125						1590.28	44.3236	67.1888
[truncated: 1,660 more rows]

## Sheet: Figure 9
Panel a	X-ray diffraction pattern of SP-CoV2								Panel b	X-ray diffraction pattern of FP1-CoV								Panel c	X-ray diffraction pattern of FP2-CoV								Panel d	X-ray diffraction pattern of FP1-CoV2								Panel e	X-ray diffraction pattern of NSP6-p

## Sheet: Figure 10
Panel a	SH-SY5Y cell cytotoxicity - 24 hrs.							Panel b	SH-SY5Y cell cytotoxicity - 72 hrs.						Panel c	Hep-G2 cell cytotoxicity - 24 hrs.						Panel c	Hep-G2 cell cytotoxicity - 24 hrs.
	monomer							monomer							monomer							monomer
		Technical replicates							Technical replicates							Technical replicates							Technical replicates
	Conc.	1	2	3	4				1	2	3	4				1	2	3	4				1	2	3	4
	0	0.505	0.484	0.559	0.613			0	0.8335	0.814	0.829	0.839			0	0.7848	0.6739	0.7879	0.7049			0	1.003	0.978	1.001	0.959
	1.4	0.495	0.471	0.546	0.6069			1.4	0.8019	0.7823	0.8118	0.89			1.4	0.764	0.688	0.724	0.725			1.4	0.9574	0.9354	0.899	0.9768
	5.62	0.512	0.4991	0.5081	0.6091			5.62	0.81	0.78	0.79	0.7884			5.62	0.723	0.655	0.699	0.778			5.62	0.9319	0.8058	0.9927	0.9103
	11.25	0.501	0.49	0.5151	0.594			11.25	0.7937	0.7884	0.7624	0.7534			11.25	0.7213	0.7037	0.7195	0.7205			11.25	1.011	0.801	0.991	0.9638
	22.5	0.515	0.502	0.537	0.568			22.5	0.809	0.786	0.8094	0.7684			22.5	0.721	0.704	0.717	0.713			22.5	0.9299	0.893	0.881	0.9234
	45	0.49	0.481	0.501	0.5716			45	0.798	0.803	0.7561	0.77			45	0.71	0.689	0.7017	0.6841			45	1.043	0.838	0.811	0.903
	90	0.471	0.493	0.483	0.554			90	0.7793	0.7799	0.7449	0.7939			90	0.699	0.6332	0.6949	0.7278			90	0.907	0.907	0.897	0.94
	180	0.491	0.471	0.532	0.5845			180	0.7622	0.731	0.797	0.769			180	0.74	0.609	0.71	0.739			180	0.887	0.8538	0.922	0.911
	aggregate							aggregate							aggregate							aggregate
		Technical replicates							Technical replicates							Technical replicates							Technical replicates
	Conc.	1	2	3	4				1	2	3	4				1	2	3	4				1	2	3	4
	0	0.505	0.484	0.559	0.613			0	0.8335	0.814	0.829	0.839			0	0.7848	0.6739	0.7879	0.7049			0	1.003	0.978	1.001	0.959
	1.4	0.5	0.4694	0.5831	0.601			1.4	0.806	0.809	0.7677	0.8594			1.4	0.6944	0.7184	0.634	0.711			1.4	0.8097	0.901	0.9011	0.9121
	5.62	0.499	0.493	0.534	0.537			5.62	0.821	0.739	0.754	0.778			5.62	0.6794	0.7317	0.6845	0.6837			5.62	0.8715	0.876	0.9049	0.9029
	11.25	0.486	0.495	0.51	0.564			11.25	0.8099	0.69194	0.70174	0.7956			11.25	0.7011	0.7032	0.6719	0.641			11.25	0.816	0.7937	0.798	0.789
	22.5	0.499	0.516	0.495	0.5542			22.5	0.716	0.6894	0.7244	0.785			22.5	0.7019	0.699	0.6873	0.721			22.5	0.901	0.801	0.8011	0.7905
	45	0.482	0.543	0.5346	0.483			45	0.7237	0.7028	0.715	0.7915			45	0.653	0.721	0.6906	0.721			45	0.817	0.8084	0.7033	0.7963
	90	0.482	0.506	0.514	0.575			90	0.699	0.711	0.731	0.731			90	0.6482	0.6784	0.7007	0.7031			90	0.805	0.757	0.744	0.74
	180	0.469	0.4958	0.4448	0.5309			180	0.7064	0.7057	0.7059	0.715			180	0.6479	0.6971	0.7096	0.7109			180	0.736	0.7238	0.7214	0.736

[truncated: 3 more sheets: Supp. figure 1, Supp. figure 4, Supp. figure 5]
