# Supplementary material for: Amyloidogenic proteins in the SARS-CoV and SARS-CoV-2 proteomes
Source: Nat Commun. 2023 Feb 20;14:945. doi: 10.1038/s41467-023-36234-4 (PMC9940680; doi:10.1038/s41467-023-36234-4)
Supplement: Supplementary file 6 — Source Data [file 41467_2023_36234_MOESM6_ESM.zip › Source data/APR Prediction in SARS-CoV proteins using Fold amyloid.xlsx]

## Sheet: Spike
Num	Res	Fold	Value
1	M	f	25.903
2	F	f	26.223
3	I	f	26.05
4	F	f	26.158
5	L	f	26.158
6	L	f	26.088
7	F	f	24.614
8	L	f	24.614
9	T	f	23.504
10	L	f	21.706
11	T		20.056
12	S		19.732
13	G		18.142
14	S		19.252
15	D		19.096
16	L		19.88
17	D		20.946
18	R		21.426
19	C		20.316
20	T		22.27
21	T		21.546
22	F		20.324
23	D		21.148
24	D		21.032
25	V		19.574
26	Q		19.578
27	A		19.794
28	P		20.194
29	N		20.31
30	Y		20.178
31	T		21.036
32	Q		21.3
33	H		19.752
34	T		19.428
35	S		20.546
36	S		20.408
37	M		19.868
38	R		21.016
39	G		22.564
40	V		22.786
41	Y		22.066
42	Y		22.126
43	P		20.832
44	D		20.788
45	E		21.038
46	I		21.758
47	F		21.914
48	R		21.904
49	S		20.724
50	D		20.36
51	T		21.34
52	L	f	22.774
53	Y	f	23.254
54	L	f	23.138
55	T	f	21.548
56	Q	f	21.434
57	D	f	21.798
58	L	f	22.908
59	F	f	22.548
60	L	f	24.502
61	P	f	24.616
62	F	f	22.818
63	Y	f	21.444
64	S	f	22.744
65	N		21.27
66	V		19.506
67	T		21.304
68	G		21.95
69	F		21.126
70	H		22.306
71	T		22.582
72	I		21.49
73	N		21.108
74	H		22.582
75	T		20.862
76	F		20.862
77	G		20.004
78	N		20.828
79	P		20.534
80	V		20.598
81	I		22.336
82	P		22.384
83	F		21.08
84	K		19.36
85	D		21.016
86	G		20.766
87	I		22.668
88	Y		23.164
89	F		23.72
90	A		22.54
91	A		20.846
92	T		18.944
93	E		18.604
94	K		18.324
95	S		19.148
96	N		20.442
97	V		21.114
98	V		20.898
99	R	f	22.896
100	G	f	22.896
101	W	f	23.546
102	V	f	22.762
103	F	f	22.978
104	G		21.244
105	S		21.422
106	T		19.684
107	M		19.96
108	N		19.856
109	N		19.532
110	K		18.414
111	S		18.354
112	Q		19.442
113	S		21.05
114	V		22.554
115	I		23.85
116	I		23.91
117	I		22.822
118	N		21.318
119	N		20.138
120	S		18.694
121	T		19.782
122	N		20.87
123	V	f	22.374
124	V	f	22.618
125	I	f	22.898
126	R	f	22.816
127	A	f	21.728
128	C	f	22.022
129	N		21.308
130	F		22.402
131	E		22.402
132	L		22.186
133	C		20.448
134	D		20.442
135	N		20.806
136	P		21.538
137	F		22.034
138	F		23.122
139	A		23.274
140	V		21.372
141	S		19.422
142	K		20.408
143	P		19.044
144	M		19.368
145	G		19.68
146	T		20.156
147	Q		19.536
148	T		20.076
149	H		21.078
150	T	f	22.374
151	M	f	23.848
152	I	f	22.986
153	F	f	22.722
154	D	f	21.736
155	N	f	22.03
156	A		20.292
157	F		21.514
158	N		21.778
159	C		23.236
160	T		21.292
161	F		22.78
162	E		23.218
163	Y		22.894
164	I		20.94
165	S		21.426
166	D		21.676
167	A		20.172
168	F		21.606
169	S		21.606
170	L		22.414
171	D		20.616
172	V		20.47
173	S		18.932
174	E		19.088
175	K		17.724
176	S		17.784
177	G		19.728
178	N		19.728
179	F		20.434
180	K		22.084
181	H		22.592
182	L		20.648
183	R	f	22.55
184	E	f	22.992
185	F	f	23.356
186	V	f	22.684
187	F	f	22.89
188	K		20.988
189	N		19.684
190	K		17.67
191	D		19.572
192	G		20.946
193	F	f	22.598
194	L	f	23.902
195	Y	f	25.666
196	V	f	23.764
197	Y	f	22.114
198	K	f	22.114
199	G		21.174
200	Y		19.474
201	Q		21.082
202	P		21.142
203	I		20.742
204	D		21.682
205	V		22.402
206	V		20.742
207	R		22.332
208	D		21.032
209	L		19.884
210	P		19.1
211	S		21.054
212	G		19.68
213	F		20.156
214	N		21.59
215	T		21.702
216	L		19.752
217	K		21.196
218	P		22.67
219	I		21.132
220	F		22.67
221	K		22.67
222	L		22.6
223	P		20.586
224	L		22.194
225	G		20.82
226	I		22.476
227	N		21.366
228	I		21.642
229	T		21.936
230	N		22.444
231	F		21.28
232	R	f	22.46
233	A	f	23.834
234	I	f	22.36
235	L	f	22.132
236	T	f	23.59
237	A	f	22.086
238	F		20.5
239	S		20.516
240	P		20.384
241	A		18.43
242	Q		19.934
243	D		22.144
244	I		21.588
245	W		21.704
246	G		21.86
247	T		20.696
248	S		18.978
249	A		19.534
250	A		20.758
251	A	f	22.556
252	Y	f	23.364
253	F	f	22.808
254	V	f	24.016
255	G	f	23.902
256	Y	f	22
257	L		20.7
258	K		21.24
259	P		20.016
260	T		20.38
261	T	f	21.81
262	F	f	23.396
263	M	f	22.968
264	L	f	24.192
265	K	f	22.238
266	Y		20.766
267	D		19.392
268	E		19.28
269	N		18.056
270	G		19.716
271	T		20.186
272	I		19.97
273	T		20.526
274	D		21.35
275	A		19.69
276	V		20.432
277	D		20.588
278	C		20.456
279	S		19.368
280	Q		19.372
281	N		19.74
282	P		20.08
283	L		19.726
284	A		21.1
285	E		21.148
286	L		20.78
287	K		20.44
288	C		21.734
289	S		20.196
290	V		20.3
291	K		21.032
292	S		20.886
293	F		21.242
294	E		21.19
295	I		21.086
296	D		19.072
297	K		20.722
298	G		20.766
299	I		21.13
300	Y		21.558
301	Q		21.774
302	T		20.33
303	S		20.58
304	N		20.94
305	F		21.764
306	R		22.912
307	V		22.7
308	V		20.902
309	P		20.118
310	S		18.814
311	G		18.814
312	D		20.114
313	V		20.682
314	V	f	22.696
315	R	f	22.7
316	F	f	21.612
317	P	f	21.968
318	N	f	21.724
319	I		19.986
320	T		21.572
321	N		22.578
322	L		20.922
323	C		22.396
324	P		22.12
325	F		20.54
326	G		20.622
327	E		22.572
328	V		20.834
329	F		21.39
330	N		21.86
331	A		20.608
332	T		20.608
333	K		20.396
334	F		20.056
335	P		20.88
336	S		22.532
337	V		21.074
338	Y		23.284
339	A		23.138
340	W		22.558
341	E		20.906
342	R		20.462
343	K		19.908
344	K		20.054
345	I		19.546
346	S		20.716
347	N		21.968
348	C		20.804
349	V		20.648
350	A		22.136
351	D		21.07
352	Y		21.07
353	S	f	22.164
354	V	f	23.868
355	L	f	22.38
356	Y	f	22.38
357	N	f	21.556
358	S	f	21.92
359	T	f	22.17
360	F	f	22.11
361	F	f	22.434
362	S	f	23.908
363	T	f	22.006
364	F		21.274
365	K		22.822
366	C		22.282
367	Y		21.632
368	G		21.736
369	V		21.01
370	S		19.786
371	A		19.898
372	T		20.184
373	K		20.244
374	L		19.748
375	N		20.858
376	D	f	22.028
377	L	f	22.392
378	C	f	22.332
379	F	f	22.548
380	S	f	22.262
381	N	f	22.744
382	V		21.286
383	Y		21.13
384	A		21.07
385	D		21.72
386	S		21.32
387	F		22.128
388	V		22.18
389	V		21.964
390	K		20.01
391	G		18.706
392	D		18.706
393	D		19.378
394	V		19.802
395	R		21.462
396	Q		21.958
397	I		20.658
398	A		19.874
399	P		19.874
400	G		18.694
401	Q		18.138
402	T		19.438
403	G		21.158
404	V		21.29
405	I		20.81
406	A		22.574
407	D		21.486
408	Y		21.53
409	N		21.086
410	Y		22.676
411	K		20.976
412	L		20.76
413	P		19.056
414	D		20.958
415	D		20.85
416	F		20.786
417	M	f	22.008
418	G	f	23.312
419	C	f	22.948
420	V	f	21.962
421	L	f	24.236
422	A	f	23.23
423	W	f	22.406
424	N	f	21.54
425	T		21.26
426	R		20.706
427	N		20.49
428	I		20.506
429	D		20.262
430	A		20.202
431	T		19.022
432	S		18.962
433	T		18.682
434	G		19.906
435	N		19.966
436	Y		21.19
437	N		21.302
438	Y	f	22.79
439	K	f	21.81
440	Y	f	23.298
441	R	f	23.184
442	Y	f	23.856
443	L	f	23.014
444	R	f	22.23
445	H		20.578
446	G		20.578
447	K		20.578
448	L		19.72
449	R		21.734
450	P		21.692
451	F		20.826
452	E		20.102
453	R		21.758
454	D		19.96
455	I		20.166
456	S		20.746
457	N		20.75
458	V		21.044
459	P		21.044
460	F		20.832
461	S		19.528
462	P		19.464
463	D		17.562
464	G		17.41
465	K		18.628
466	P		19.108
467	C		19.172
468	T		19.124
469	P		19.616
470	P		19.984
471	A		19.72
472	L		20.938
473	N	f	22.638
474	C	f	24.356
475	Y	f	22.77
476	W	f	24.144
477	P	f	23.138
478	L	f	21.434
479	N		20.924
480	D		20.86
481	Y		21.224
482	G		22.712
483	F		23.192
484	Y		21.968
485	T		22.508
486	T		20.494
487	T		20.45
488	G		19.91
489	I		21.134
490	G		21.018
491	Y		21.082
492	Q		21.126
493	P	f	21.91
494	Y	f	21.51
495	R	f	22.45
496	V	f	23.75
497	V	f	23.636
498	V	f	23.068
499	L	f	23.718
500	S	f	22.424
501	F	f	22.71
502	E	f	22.71
503	L	f	22.77
504	L		21.312
505	N		21.306
506	A		20.212
507	P		19.102
508	A		20.19
509	T		20.916
510	V		20.852
511	C		20.36
512	G		19.932
513	P		20.218
514	K		19.152
515	L		19.692
516	S		19.688
517	T		21.226
518	D		21.296
519	L		21.192
520	I		20.928
521	K		21.292
522	N		20.924
523	Q		20.568
524	C		20.732
525	V	f	22.47
526	N	f	22.322
527	F	f	23.054
528	N	f	21.966
529	F	f	21.69
530	N		21.326
531	G		21.59
532	L		19.576
533	T		19.84
534	G		19.84
535	T		19.554
536	G		20.664
537	V		21.204
538	L		20.728
539	T		20.944
540	P		19.796
541	S		18.258
542	S		18.502
543	K		20.452
544	R		20.66
545	F		20.508
546	Q		22.41
547	P		22.05
548	F		20.46
549	Q		22.05
550	Q		21.986
551	F		20.756
552	G		20.392
553	R		21.332
554	D		19.534
555	V		19.594
556	S		20.824
557	D		21.304
558	F		20
559	T		20
560	D		21.304
561	S		20.074
562	V		19.594
563	R		19.598
564	D		19.494
565	P		18.67
566	K		18.102
567	T		18.112
568	S		19.768
569	E		21.306
570	I		20.826
571	L		22.33
572	D		22.476
573	I		20.82
574	S		20.452
575	P		20.608
576	C		20.902
577	S		20.686
578	F		20.622
579	G		20.704
580	G		20.704
581	V		20.054
582	S		21.774
583	V		22.314
584	I		21.014
585	T		20.798
586	P		19.974
587	G		18.53
588	T		18.546
589	N		18.698
590	A		18.914
591	S		18.444
592	S		19.532
593	E		19.532
594	V		20.68
595	A	f	22.114
596	V	f	23.808
597	L	f	22.868
598	Y	f	22.372
599	Q	f	22.372
600	D		20.998
601	V		20.516
602	N		20.632
603	C		20.632
604	T		20.632
605	D		20.572
606	V		19.83
607	S		19.846
608	T		21.506
609	A		21.064
610	I		21.404
611	H		20.924
612	A		20.792
613	D		20.722
614	Q		20.34
615	L		19.848
616	T		20.344
617	P		22.194
618	A		21.328
619	W		22.508
620	R		24.208
621	I		23.868
622	Y		22.134
623	S		21.35
624	T		19.906
625	G		18.418
626	N		19.566
627	N		21.04
628	V		21.464
629	F		21.728
630	Q		21.876
631	T		21.068
632	Q		19.054
633	A		19.912
634	G		21.022
635	C		22.318
636	L		21.762
637	I		22.318
638	G		21.106
639	A		20.378
640	E		20.022
641	H		20.082
642	V		20.066
643	D		20.212
644	T		21.054
645	S		19.76
646	Y		20.982
647	E		20.502
648	C		22.006
649	D		20.306
650	I		21.956
651	P		20.674
652	I		21.17
653	G		19.45
654	A		21.106
655	G		20.668
656	I		21.224
657	C		20.884
658	A		22.648
659	S		21.85
660	Y		21.108
661	H	f	21.916
662	T	f	21.916
663	V	f	21.802
664	S	f	22.53
665	L	f	22.774
666	L	f	21.626
667	R	f	21.95
668	S		20.516
669	T		19.29
670	S		18.618
671	Q		18.618
672	K		19.798
673	S		20.946
674	I		21.078
675	V	f	22.73
676	A	f	23.054
677	Y	f	22.876
678	T	f	21.728
679	M	f	22.822
680	S		21.058
681	L		21.074
682	G		19.592
683	A		19.592
684	D		18.158
685	S		19.878
686	S		19.878
687	I		21.582
688	A		21.582
689	Y		21.642
690	S		20.198
691	N		20.182
692	N		20.138
693	T		20.478
694	I		21.922
695	A		21.71
696	I		21.71
697	P		20.266
698	T		21.724
699	N		20.22
700	F	f	21.876
701	S	f	21.552
702	I	f	22.996
703	S	f	21.522
704	I	f	21.846
705	T		20.196
706	T		21.344
707	E		21.166
708	V		20.69
709	M		21.514
710	P		21.66
711	V		21.838
712	S		20.852
713	M		20.9
714	A		20.076
715	K		20.076
716	T		19.898
717	S		19.402
718	V		20.572
719	D		20.308
720	C	f	21.634
721	N	f	22.034
722	M	f	23.694
723	Y	f	23.694
724	I	f	23.418
725	C	f	21.936
726	G		20.388
727	D		19.208
728	S		17.996
729	T		19.278
730	E		19.774
731	C		19.834
732	A		20.944
733	N	f	22.524
734	L	f	22.892
735	L	f	22.76
736	L	f	24.248
737	Q	f	22.598
738	Y		21.164
739	G		21.528
740	S		22.386
741	F		21.162
742	C		21.586
743	T		23.02
744	Q		21.282
745	L		20.784
746	N		20.8
747	R		22.026
748	A		20.592
749	L		20.316
750	S		21.252
751	G		21.252
752	I		20.158
753	A		20.012
754	A		20.436
755	E		18.776
756	Q		19.004
757	D		18.724
758	R		19.194
759	N		19.554
760	T		19.564
761	R		20.144
762	E	f	21.882
763	V	f	21.898
764	F	f	21.538
765	A	f	22.832
766	Q	f	21.58
767	V		19.99
768	K		20.976
769	Q		22.316
770	M		21.064
771	Y		21.492
772	K		21.132
773	T		20.13
774	P		20.016
775	T		20.016
776	L		21.24
777	K		23.19
778	Y		22.65
779	F		21
780	G	f	22.902
781	G	f	21.414
782	F	f	21.414
783	N	f	21.63
784	F	f	22.054
785	S	f	21.76
786	Q	f	23.134
787	I		21.184
788	L		21.028
789	P		20.668
790	D		20.598
791	P		19.06
792	L		19.06
793	K		19.54
794	P		19.588
795	T		18.722
796	K		18.826
797	R		20.776
798	S		21.956
799	F		21.914
800	I		21.19
801	E	f	22.624
802	D	f	22.26
803	L	f	22.554
804	L	f	22.76
805	F	f	22.812
806	N	f	22.526
807	K	f	21.416
808	V		21.052
809	T		21.332
810	L		21.28
811	A		20.472
812	D		19.932
813	A		20.296
814	G		21.282
815	F		21.334
816	M		21.202
817	K		22.966
818	Q		20.952
819	Y		19.48
820	G		20.65
821	E		21.876
822	C		20.112
823	L		20.172
824	G		21.822
825	D		20.816
826	I		19.722
827	N		20.506
828	A		20.506
829	R		20.436
830	D		21.88
831	L		22.606
832	I		22.378
833	C		22.742
834	A		21.204
835	Q		21.498
836	K		20.492
837	F		19.936
838	N		21.162
839	G		21.59
840	L		20.94
841	T		22.314
842	V		22.378
843	L		20.792
844	P		21.902
845	P		22.188
846	L		21.078
847	L		21.074
848	T		21.07
849	D		20.962
850	D		21.032
851	M		21.048
852	I		21.544
853	A		23.248
854	A		22.246
855	Y		21.082
856	T		21.082
857	A		22.176
858	A		21.776
859	L		21.452
860	V		20.896
861	S		20.88
862	G		19.786
863	T		18.962
864	A		19.302
865	T		19.302
866	A		21.036
867	G		21.02
868	W		22.494
869	T		21.938
870	F		22.494
871	G		20.22
872	A		20.236
873	G		18.778
874	A		20.428
875	A		20.296
876	L	f	22.016
877	Q	f	21.524
878	I	f	22.982
879	P	f	21.888
880	F	f	23.006
881	A	f	21.71
882	M	f	23.188
883	Q	f	21.73
884	M	f	22.938
885	A	f	22.18
886	Y	f	23.77
887	R	f	22.504
888	F	f	21.948
889	N	f	21.904
890	G		21.12
891	I		20.47
892	G		20.734
893	V		21.158
894	T		19.714
895	Q		21.078
896	N		21.364
897	V		22.588
898	L		22.234
899	Y		22.234
900	E		21.294
901	N		19.756
902	Q		18.416
903	K		20.066
904	Q		20.346
905	I		20.198
906	A		20.51
907	N		22.1
908	Q		20.656
909	F		20.212
910	N		20.492
911	K		21.788
912	A		19.99
913	I		20.138
914	S		21.746
915	Q		21.614
916	I		19.964
917	Q		19.964
918	E		21.19
919	S		20.01
920	L		20.126
921	T		20.596
922	T		20.596
923	T		19.486
924	S		19.502
925	T		20.612
926	A		20.072
927	L		19.968
928	G		21.078
929	K		20.946
930	L		19.356
931	Q		20.72
932	D		21.972
933	V		20.598
934	V		20.598
935	N		20.814
936	Q		20.006
937	N		19.066
938	A		19.346
939	Q		20.572
940	A		20.572
941	L		20.556
942	N		21.782
943	T		22.59
944	L		21.052
945	V		21.2
946	K		22.31
947	Q		20.876
948	L		19.728
949	S		19.892
950	S		21.482
951	N		19.832
952	F		20.172
953	G		21.676
954	A		21.616
955	I		19.818
956	S		21.182
957	S		22.276
958	V		20.832
959	L		20.676
960	N		22.18
961	D		22.466
962	I		21.032
963	L		21.54
964	S		23.13
965	R		21.47
966	L		19.932
967	D		21.08
968	K		20.366
969	V		19.272
970	E		19.282
971	A		20.534
972	E		19.594
973	V		21.244
974	Q		20.748
975	I	f	21.462
976	D	f	21.748
977	R	f	23.044
978	L	f	21.864
979	I	f	21.804
980	T	f	21.804
981	G	f	21.804
982	R		20.508
983	L		20.184
984	Q		21.834
985	S		21.474
986	L		20.364
987	Q	f	21.704
988	T	f	22.852
989	Y	f	21.742
990	V	f	21.742
991	T	f	21.626
992	Q	f	21.512
993	Q	f	21.868
994	L	f	22.112
995	I	f	22.244
996	R	f	22.376
997	A		20.796
998	A		20.796
999	E		20.796
1000	I		20.796
1001	R		20.456
1002	A		20.942
1003	S		19.498
1004	A		20.364
1005	N		20.364
1006	L		20.704
1007	A		20.688
1008	A		20.524
1009	T		20.416
1010	K		20.076
1011	M		19.59
1012	S		20.332
1013	E		21.584
1014	C		21.692
1015	V		21.476
1016	L		21.83
1017	G		20.764
1018	Q		19.512
1019	S		18.646
1020	K		20.01
1021	R		19.646
1022	V		21.444
1023	D		22.614
1024	F		21.83
1025	C		20.578
1026	G		20.518
1027	K		20.268
1028	G		19.908
1029	Y	f	21.558
1030	H	f	22.988
1031	L	f	23.204
1032	M	f	23.454
1033	S	f	22.596
1034	F		21.37
1035	P		20.384
1036	Q		20.724
1037	A		18.774
1038	A		19.632
1039	P		19.208
1040	H		20.016
1041	G		20.824
1042	V	f	22.774
1043	V	f	23.502
1044	F	f	24.424
1045	L	f	24.424
1046	H	f	23.6
1047	V	f	23.35
1048	T	f	23.064
1049	Y	f	22.206
1050	V		21.058
1051	P		20.942
1052	S		19.248
1053	Q		18.668
1054	E		18.88
1055	R		20.678
1056	N		20.794
1057	F		21.264
1058	T		21.036
1059	T		20.824
1060	A		19.366
1061	P		20.546
1062	A		21.288
1063	I		21.654
1064	C		21.66
1065	H		21.104
1066	E		19.496
1067	G		18.77
1068	K		19.612
1069	A		21.556
1070	Y		21.62
1071	F		22.292
1072	P		21.806
1073	R		20.042
1074	E		19.392
1075	G		21.342
1076	V		21.922
1077	F		23.866
1078	V		24.142
1079	F		22.778
1080	N		21.304
1081	G		20.156
1082	T		20.416
1083	S	f	22.154
1084	W	f	23.874
1085	F	f	23.874
1086	I	f	24.082
1087	T	f	22.592
1088	Q		20.854
1089	R		21.148
1090	N	f	22.622
1091	F	f	22.414
1092	F	f	21.694
1093	S	f	21.842
1094	P	f	21.548
1095	Q		21.254
1096	I		21.578
1097	I		22.054
1098	T		21.69
1099	T		20.246
1100	D		19.066
1101	N		20.54
1102	T		21.364
1103	F		21.52
1104	V		21.244
1105	S		20.98
1106	G		20.248
1107	N		18.944
1108	C		20.092
1109	D	f	21.456
1110	V	f	22.9
1111	V	f	21.618
1112	I	f	23.278
1113	G	f	23.634
1114	I	f	22.546
1115	I		21.102
1116	N		21.642
1117	N		21.286
1118	T		21.33
1119	V		21.114
1120	Y		20.902
1121	D		22.012
1122	P		21.072
1123	L		19.372
1124	Q		19.382
1125	P		20.968
1126	E		19.378
1127	L		19.17
1128	D		21.12
1129	S		21.162
1130	F		19.582
1131	K		19.592
1132	E		21.026
1133	E		19.072
1134	L		19.072
1135	D		20.766
1136	K		22.71
1137	Y		21.172
1138	F		21.388
1139	K		22.198
1140	N		20.974
1141	H		19.176
1142	T		19.128
1143	S		18.912
1144	P		19.354
1145	D		18.874
1146	V		20.308
1147	D		20.244
1148	L		20.244
1149	G		20.6
1150	D		20.756
1151	I		19.106
1152	S		20.826
1153	G		21.042
1154	I		19.878
1155	N		19.878
1156	A		21.242
1157	S		20.886
1158	V		20.886
1159	V		22.05
1160	N		22.258
1161	I		21.006
1162	Q		19.712
1163	K		21.156
1164	E		19.496
1165	I		19.856
1166	D		21.394
1167	R		21.6
1168	L		19.95
1169	N		21.254
1170	E		21.026
1171	V		19.488
1172	A		19.488
1173	K		21.068
1174	N		19.98
1175	L		19.494
1176	N		19.598
1177	E		20.972
1178	S		21.042
1179	L		20.826
1180	I		22.406
1181	D		22.614
1182	L		21.034
1183	Q		20.964
1184	E		20.904
1185	L		19.366
1186	G		20.706
1187	K		20.706
1188	Y		19.48
1189	E		21.244
1190	Q		22.852
1191	Y		21.2
1192	I	f	23.404
1193	K	f	23.044
1194	W	f	23.554
1195	P	f	23.598
1196	W	f	24.85
1197	Y	f	24.85
1198	V	f	26.436
1199	W	f	24.162
1200	L	f	24.412
1201	G	f	24.768
1202	F	f	23.05
1203	I	f	21.4
1204	A	f	23.05
1205	G	f	22.756
1206	L	f	21.592
1207	I	f	22.756
1208	A	f	24.12
1209	I	f	24.012
1210	V	f	23.656
1211	M	f	23.64
1212	V	f	23.64
1213	T	f	23.926
1214	I	f	24.034
1215	L	f	23.952
1216	L	f	24.694
1217	C	f	24.516
1218	C	f	23.406
1219	M	f	21.972
1220	T	f	21.972
1221	S	f	21.972
1222	C		20.646
1223	C		21.388
1224	S		22.822
1225	C		21.652
1226	L		20.37
1227	K		20.71
1228	G		20.71
1229	A		19.276
1230	C		20.446
1231	S		20.446
1232	C		20.106
1233	G		20.106
1234	S		21.172
1235	C		20.002
1236	C		22.016
1237	K		21.86
1238	F		20.648
1239	D		19.426
1240	E		19.374
1241	D		17.576
1242	D		17.586
1243	S		17.58
1244	E		18.884
1245	P		20.474
1246	V		20.37
1247	L		20.3
1248	K		21.6
1249	G		20.348
1250	V		20.348
1251	K		21.158
1252	L		22.922
1253	H		22.098
1254	Y		23.205
1255	T		22.487

## Sheet: Envelope
Num	Res	Fold	Value
1	M		22.98
2	Y		24.03
3	S		24.01
4	F		22.684
5	V		20.99
6	S		20.844
7	E		19.37
8	E		18.006
9	T		18.33
10	G		19.91
11	T	f	21.56
12	L	f	22.384
13	I	f	22.66
14	V	f	22.336
15	N	f	22.05
16	S	f	21.98
17	V	f	22.266
18	L	f	24.004
19	L	f	25.438
20	F	f	24.63
21	L	f	24.994
22	A	f	24.708
23	F	f	24.058
24	V	f	24.422
25	V	f	25.516
26	F	f	25.152
27	L	f	25.152
28	L	f	24.328
29	V	f	23.964
30	T	f	22.87
31	L	f	22.94
32	A	f	23.226
33	I	f	23.226
34	L	f	22.132
35	T	f	23.226
36	A	f	22.29
37	L	f	22.29
38	R	f	23.032
39	L	f	23.032
40	C	f	23.146
41	A	f	23.644
42	Y	f	23.276
43	C	f	22.27
44	C	f	23.434
45	N	f	23.034
46	I	f	22.028
47	V	f	22.11
48	N	f	22.05
49	V	f	21.98
50	S	f	21.98
51	L	f	21.816
52	V		20.516
53	K		20.84
54	P		20.554
55	T		20.954
56	V	f	22.206
57	Y	f	23.906
58	V	f	23.582
59	Y	f	23.002
60	S	f	22.602
61	R		21.35
62	V		19.862
63	K		21.296
64	N		20.788
65	L		19.64
66	N		19.744
67	S		19.538
68	S		17.888
69	E		18.976
70	G		18.824
71	V		18.668
72	P		20.248
73	D		21.898
74	L		21.898
75	L		23.015
76	V		24.883

## Sheet: Membrane
Num	Res	Fold	Value
1	M		20.707
2	A		20.152
3	D		19.544
4	N		18.542
5	G		19.706
6	T		20.186
7	I		21.274
8	T		21.344
9	V		20.874
10	E		20.804
11	E		20.376
12	L		19.436
13	K		21.016
14	Q		22.596
15	L		21.016
16	L		21.328
17	E	f	23.178
18	Q	f	21.804
19	W	f	21.804
20	N	f	23.098
21	L	f	24.394
22	V	f	22.12
23	I	f	23.858
24	G	f	23.858
25	F	f	24.508
26	L	f	24.438
27	F	f	24.994
28	L	f	25.254
29	A	f	25.324
30	W	f	24.852
31	I	f	24.852
32	M	f	25.946
33	L	f	24.096
34	L	f	24.39
35	Q	f	23.404
36	F	f	23.518
37	A	f	22.084
38	Y	f	21.936
39	S		20.706
40	N		20.426
41	R		19.446
42	N		21.244
43	R	f	22.618
44	F	f	23.598
45	L	f	25.042
46	Y	f	25.978
47	I	f	24.076
48	I	f	24.076
49	K	f	23.676
50	L	f	23.97
51	V	f	23.9
52	F	f	26.062
53	L	f	26.062
54	W	f	26.348
55	L	f	26.608
56	L	f	25.022
57	W	f	24.112
58	P	f	23.002
59	V	f	23.002
60	T		21.284
61	L	f	22.502
62	A	f	23.152
63	C	f	23.976
64	F	f	23.976
65	V	f	23.976
66	L	f	23.25
67	A	f	22.6
68	A	f	23
69	V	f	22.134
70	Y	f	23.298
71	R	f	23.018
72	I	f	23.928
73	N	f	23.528
74	W	f	23.284
75	V	f	21.564
76	T		21.288
77	G		20.734
78	G		19.926
79	I		21.106
80	A	f	21.662
81	I	f	23.204
82	A	f	22.04
83	M	f	22.766
84	A	f	22.766
85	C	f	23.574
86	I	f	22.032
87	V	f	23.126
88	G	f	23.386
89	L	f	23.94
90	M	f	24.226
91	W	f	24.442
92	L	f	24.556
93	S	f	25.028
94	Y	f	24.118
95	F	f	23.024
96	V	f	23.024
97	A	f	23.274
98	S	f	22.044
99	F	f	22.33
100	R	f	23.788
101	L	f	24.128
102	F	f	22.898
103	A	f	22.654
104	R	f	21.788
105	T		19.99
106	R		20.976
107	S	f	22.466
108	M	f	22.142
109	W	f	23.372
110	S	f	23.432
111	F	f	21.954
112	N		19.75
113	P		20.074
114	E		18.336
115	T		19.78
116	N		21.366
117	I	f	22.946
118	L	f	22.682
119	L	f	23.77
120	N	f	22.114
121	V	f	22.114
122	P		21.248
123	L		20.972
124	R		20.148
125	G		21.804
126	T		21.518
127	I		21.274
128	V		22.058
129	T		21.582
130	R		21.512
131	P		21.69
132	L		21.22
133	M		20.652
134	E		20.658
135	S		20.658
136	E		20.48
137	L	f	22.13
138	V	f	21.914
139	I	f	22.4
140	G	f	22.114
141	A	f	22.47
142	V	f	22.47
143	I	f	23.254
144	I	f	22.698
145	R	f	22.256
146	G	f	22.186
147	H		21.25
148	L		22.008
149	R		22.564
150	M		21.642
151	A		20.914
152	G		20.346
153	H		20.454
154	S		19.898
155	L		20.682
156	G		21.042
157	R		20.886
158	C		20.956
159	D		21.068
160	I		20.344
161	K		20.712
162	D		20.716
163	L		19.108
164	P		19.066
165	K		20.726
166	E		19.616
167	I		20.916
168	T		21.36
169	V		21.83
170	A		20.326
171	T		20.57
172	S		19.746
173	R		20.84
174	T		20.516
175	L	f	22.064
176	S	f	23.044
177	Y	f	22.616
178	Y	f	22.616
179	K	f	22.4
180	L		21.192
181	G		19.644
182	A		19.956
183	S		19.09
184	Q		20.454
185	R		19.898
186	V		20.222
187	G		19.858
188	T		19.29
189	D		17.926
190	S		19.94
191	G		19.956
192	F		20.452
193	A		22
194	A		22.276
195	Y		21.046
196	N	f	22.254
197	R	f	22.482
198	Y	f	22.438
199	R	f	22.162
200	I	f	21.654
201	G	f	21.654
202	N		20.982
203	Y		20.912
204	K		21.188
205	L		21.452
206	N		19.748
207	T		20.558
208	D		19.464
209	H		19.188
210	A		18.864
211	G		19.08
212	S		18.218
213	N		17.938
214	D		19.658
215	N		19.998
216	I		21.372
217	A	f	22.962
218	L	f	24.05
219	L	f	22.754
220	V	f	23.47
221	Q	f	22.84

## Sheet: Nucleocapsid
Num	Res	Fold	Value
1	M	20.14
2	S	19.727
3	D	19.204
4	N	17.726
5	G	17.934
6	P	18.09
7	Q	18.09
8	S	18.514
9	N	19.234
10	Q	19.026
11	R	19.366
12	S	19.154
13	A	19.514
14	P	20.45
15	R	20.774
16	I	22.232
17	T	22.168
18	F	21.384
19	G	19.728
20	G	19.728
21	P	17.774
22	T	17.99
23	D	18.53
24	S	18.526
25	T	18.262
26	D	18.478
27	N	18.686
28	N	18.422
29	Q	18.362
30	N	18.086
31	G	18.594
32	G	18.446
33	R	18.17
34	N	18.726
35	G	19.51
36	A	18.79
37	R	18.626
38	P	19.05
39	K	19.278
40	Q	19.278
41	R	19.278
42	R	19.59
43	P	19.166
44	Q	20.032
45	G	19.312
46	L	19.524
47	P	19.376
48	N	19.916
49	N	18.822
50	T	18.974
51	A	20.972
52	S	f 22.710
53	W	f 22.710
54	F	f 22.710
55	T	f 24.144
56	A	f 22.410
57	L	20.82
58	T	21.202
59	Q	20.646
60	H	19.108
61	G	18.638
62	K	18.284
63	E	19.012
64	E	19.796
65	L	21.698
66	R	21.692
67	F	22.406
68	P	20.756
69	R	20.396
70	G	18.382
71	Q	19.682
72	G	18.962
73	V	20.682
74	P	20.534
75	I	21.074
76	N	19.986
77	T	20.138
78	N	18.418
79	S	18.206
80	G	17.726
81	P	17.51
82	D	17.718
83	D	19.438
84	Q	19.374
85	I	21.078
86	G	f 22.782
87	Y	f 23.142
88	Y	f 22.206
89	R	f 22.762
90	R	f 21.538
91	A	20.558
92	T	20.558
93	R	21.138
94	R	21.366
95	V	20.826
96	R	20.042
97	G	19.318
98	G	17.954
99	D	17.282
100	G	18.824
101	K	18.936
102	M	18.946
103	K	20.596
104	E	20.7
105	L	19.222
106	S	19.894
107	P	f 22.098
108	R	f 22.212
109	W	f 24.010
110	Y	f 25.710
111	F	f 26.690
112	Y	f 26.066
113	Y	f 24.302
114	L	f 22.828
115	G	21.064
116	T	19.364
117	G	17.784
118	P	18.34
119	E	18.016
120	A	19.666
121	S	19.666
122	L	21.36
123	P	20.804
124	Y	21.144
125	G	19.77
126	A	19.818
127	N	18.124
128	K	18.124
129	E	19.288
130	G	20.376
131	I	f 22.538
132	V	f 23.832
133	W	f 24.388
134	V	f 23.208
135	A	f 21.914
136	T	19.64
137	E	18.832
138	G	19.926
139	A	19.662
140	L	20.132
141	N	20.196
142	T	19.752
143	P	18.162
144	K	18.808
145	D	19.988
146	H	19.924
147	I	20.352
148	G	21.076
149	T	20.43
150	R	18.774
151	N	19.05
152	P	18.786
153	N	18.278
154	N	18.558
155	N	19.05
156	A	19.314
157	A	20.402
158	T	21.776
159	V	21.644
160	L	22.738
161	Q	22.262
162	L	21.322
163	P	19.672
164	Q	19.788
165	G	18.678
166	T	20.264
167	T	19.904
168	L	20.016
169	P	19.476
170	K	20.95
171	G	21.064
172	F	21.556
173	Y	21.514
174	A	21.514
175	E	19.716
176	G	18.736
177	S	18.18
178	R	18.11
179	G	18.326
180	G	18.534
181	S	18.306
182	Q	18.522
183	A	18.738
184	S	19.306
185	S	19.098
186	R	18.758
187	S	18.758
188	S	19.326
189	S	18.758
190	R	19.326
191	S	19.11
192	R	19.17
193	G	18.602
194	N	19.17
195	S	18.662
196	R	18.878
197	N	19.142
198	S	18.99
199	T	18.206
200	P	18.146
201	G	18.146
202	S	18.39
203	S	18.326
204	R	18.602
205	G	18.602
206	N	18.45
207	S	18.222
208	P	19.006
209	A	20.272
210	R	20.612
211	M	20.764
212	A	20.208
213	S	19.424
214	G	17.882
215	G	17.396
216	G	17.72
217	E	18.276
218	T	19.926
219	A	20.482
220	L	f 22.062
221	A	f 23.172
222	L	f 24.266
223	L	f 24.266
224	L	f 23.770
225	L	f 22.904
226	D	f 22.904
227	R	f 21.530
228	L	20.304
229	N	21.894
230	Q	21.18
231	L	19.746
232	E	19.582
233	S	20.522
234	K	19.088
235	V	19.018
236	S	18.914
237	G	18.802
238	K	17.862
239	G	18.07
240	Q	18.494
241	Q	18.806
242	Q	18.806
243	Q	18.806
244	G	18.922
245	Q	19.862
246	T	19.978
247	V	20.09
248	T	19.778
249	K	19.454
250	K	18.646
251	S	18.662
252	A	18.62
253	A	19.064
254	E	19.064
255	A	18.62
256	S	18.176
257	K	18.17
258	K	18.398
259	P	18.606
260	R	18.606
261	Q	19.278
262	K	19.754
263	R	19.526
264	T	19.642
265	A	19.642
266	T	19.282
267	K	20.506
268	Q	20.226
269	Y	21.05
270	N	21.478
271	V	21.478
272	T	20.27
273	Q	22.008
274	A	20.644
275	F	20.888
276	G	21.248
277	R	20.692
278	R	18.742
279	G	18.812
280	P	18.452
281	E	18.208
282	Q	18.632
283	T	18.568
284	Q	18.774
285	G	20.364
286	N	19.824
287	F	19.46
288	G	19.884
289	D	19.668
290	Q	19.304
291	D	21.024
292	L	21.748
293	I	21.748
294	R	21.688
295	Q	20.578
296	G	18.918
297	T	19.898
298	D	19.586
299	Y	20.508
300	K	22.242
301	H	22.246
302	W	20.906
303	P	22.514
304	Q	22.148
305	I	20.298
306	A	22.248
307	Q	22.38
308	F	20.724
309	A	20.384
310	P	20.516
311	S	18.718
312	A	18.718
313	S	20.668
314	A	f 22.466
315	F	f 21.910
316	F	f 23.236
317	G	f 22.896
318	M	f 21.666
319	S	21.372
320	R	21.372
321	I	21.372
322	G	21.226
323	M	21.806
324	E	20.626
325	V	20.69
326	T	19.364
327	P	19.294
328	S	18.47
329	G	20.204
330	T	f 21.790
331	W	f 22.114
332	L	f 23.878
333	T	f 24.260
334	Y	f 21.986
335	H	20.892
336	G	22.072
337	A	20.42
338	I	21.148
339	K	21.208
340	L	20.712
341	D	19.104
342	D	19.052
343	K	17.466
344	D	17.83
345	P	19.784
346	Q	19.784
347	F	19.784
348	K	19.996
349	D	20.936
350	N	20.642
351	V	f 22.180
352	I	f 23.770
353	L	f 23.770
354	L	f 22.518
355	N	f 21.720
356	K	f 21.790
357	H	20.2
358	I	20.48
359	D	22.132
360	A	21.322
361	Y	20.142
362	K	22.096
363	T	21.604
364	F	19.904
365	P	20.332
366	P	19.862
367	T	17.912
368	E	17.96
369	P	18.008
370	K	17.528
371	K	17.57
372	D	17.618
373	K	17.618
374	K	17.618
375	K	18.098
376	K	18.046
377	T	18.004
378	D	18.448
379	E	18.76
380	A	18.284
381	Q	19.874
382	P	19.868
383	L	19.736
384	P	20.096
385	Q	20.456
386	R	18.918
387	Q	18.966
388	K	18.966
389	K	18.246
390	Q	18.362
391	P	19.614
392	T	20.042
393	V	21.268
394	T	22.854
395	L	22.378
396	L	21.57
397	P	21.586
398	A	19.996
399	A	19.888
400	D	19.884
401	M	19.388
402	D	20.846
403	D	21.002
404	F	20.244
405	S	20.608
406	R	22.198
407	Q	20.608
408	L	20.668
409	Q	20.1
410	N	21.218
411	S	19.784
412	M	19.36
413	S	19.64
414	G	19.64
415	A	18.654
416	S	18.498
417	A	18.714
418	D	18.698
419	S	18.906
420	T	18.906
421	Q	19.28
422	A	19.643

## Sheet: ORF3a
Num	Res	Fold	Value
1	M	f	22.53
2	D	f	23.693
3	L	f	23.918
4	F	f	23.16
5	M	f	25.114
6	R	f	25.478
7	F	f	24.004
8	F	f	24.112
9	T	f	23.328
10	L	f	21.53
11	G		21.236
12	S		21.236
13	I		20.142
14	T		20.566
15	A		20.414
16	Q		20.058
17	P		19.63
18	V		20.794
19	K		20.43
20	I		20.642
21	D		19.834
22	N		19.938
23	A		18.282
24	S		18.778
25	P		18.718
26	A		18.702
27	S		19.85
28	T		20.708
29	V		20.708
30	H		21.032
31	A		21.048
32	T		20.224
33	A		21.022
34	T		20.53
35	I		21.64
36	P		21.508
37	L		21.524
38	Q		20.02
39	A		21.606
40	S		20.02
41	L		21.61
42	P		21.054
43	F	f	23.112
44	G	f	23.112
45	W	f	24.412
46	L	f	24.118
47	V	f	24.118
48	I	f	23.208
49	G	f	22.114
50	V	f	22.764
51	A	f	22.694
52	F	f	23.25
53	L	f	23.25
54	A	f	24.708
55	V	f	23.118
56	F	f	21.684
57	Q	f	21.684
58	S		20.86
59	A		18.958
60	T		20.254
61	K	f	21.758
62	I	f	21.758
63	I	f	22.868
64	A	f	23.032
65	L	f	21.424
66	N		20.488
67	K		22.206
68	R		20.98
69	W	f	22.354
70	Q	f	22.798
71	L	f	23.664
72	A	f	23.154
73	L	f	22.842
74	Y		21.192
75	K	f	22.65
76	G	f	21.424
77	F	f	21.674
78	Q	f	23.282
79	F	f	24.564
80	I	f	22.826
81	C	f	24.052
82	N	f	23.688
83	L	f	23.618
84	L	f	23.986
85	L	f	25.724
86	L	f	25.438
87	F	f	24.328
88	V	f	24.398
89	T	f	24.512
90	I	f	22.714
91	Y	f	22.272
92	S	f	23.382
93	H	f	23.312
94	L	f	23.198
95	L	f	24.346
96	L	f	23.98
97	V	f	22.886
98	A		21.236
99	A		21.128
100	G		19.834
101	M		19.834
102	E		19.702
103	A	f	21.716
104	Q	f	21.824
105	F	f	23.518
106	L	f	24.612
107	Y	f	25.952
108	L	f	24.494
109	Y	f	24.494
110	A	f	24.45
111	L	f	24.564
112	I	f	24.814
113	Y	f	25.908
114	F	f	24.682
115	L	f	24.244
116	Q	f	24.2
117	C	f	22.462
118	I		21.368
119	N	f	22.226
120	A	f	21.728
121	C	f	21.728
122	R	f	23.172
123	I	f	24.158
124	I	f	23.66
125	M	f	24.158
126	R	f	24.712
127	C	f	24.642
128	W	f	24.382
129	L	f	25.872
130	C	f	24.702
131	W	f	23.71
132	K	f	22.172
133	C		21.106
134	K		18.944
135	S		19.108
136	K		17.89
137	N		19.428
138	P		20.862
139	L	f	22.514
140	L	f	22.298
141	Y	f	22.79
142	D	f	21.416
143	A	f	21.53
144	N	f	21.78
145	Y	f	23.084
146	F	f	23.81
147	V	f	25.808
148	C	f	24.966
149	W	f	23.492
150	H	f	23.05
151	T	f	22.044
152	H	f	21.534
153	N		20.672
154	Y	f	21.896
155	D	f	22.256
156	Y	f	23.7
157	C	f	22
158	I	f	23.704
159	P	f	22.216
160	Y		21.15
161	N		20.794
162	S		21.27
163	V		19.566
164	T		19.83
165	D		21.334
166	T		21.334
167	I		22.158
168	V		22.638
169	V		22.168
170	T		20.448
171	E		19.144
172	G		17.78
173	D		18.96
174	G		19.106
175	I		19.646
176	S		19.65
177	T		19.762
178	P		19.692
179	K		19.588
180	L		19.118
181	K		19.114
182	E		20.766
183	D		19.54
184	Y		21.148
185	Q		21.078
186	I		21.018
187	G		21.018
188	G		20.81
189	Y		19.16
190	S		19.22
191	E		20.004
192	D		19.162
193	R		19.162
194	H		19.092
195	S		20.396
196	G		19.724
197	V		18.862
198	K		20.41
199	D	f	21.774
200	Y	f	21.774
201	V	f	23.026
202	V	f	23.888
203	V	f	22.124
204	H	f	22.524
205	G	f	23.174
206	Y	f	22.35
207	F	f	21.498
208	T	f	22.862
209	E	f	22.862
210	V	f	22.612
211	Y	f	22.496
212	Y	f	24.076
213	Q	f	22.782
214	L		21.234
215	E		20.01
216	S		20.01
217	T		20.08
218	Q		20.55
219	I		20.874
220	T		20.394
221	T		20.51
222	D		18.79
223	T		19.97
224	G		19.5
225	I		19.716
226	E		19.732
227	N		20.272
228	A		20.566
229	T	f	22.51
230	F	f	23.954
231	F	f	25.412
232	I	f	25.148
233	F	f	23.246
234	N	f	22.882
235	K	f	22.526
236	L		20.624
237	V		20.408
238	K		20.36
239	D		18.774
240	P		17.686
241	P		18.938
242	N		19.302
243	V		20.958
244	Q		21.816
245	I		22.08
246	H		22.436
247	T		22.072
248	I		20.352
249	D		19.646
250	G		19.322
251	S		17.602
252	S		18.906
253	G		19.462
254	V		19.522
255	A		19.37
256	N		19.926
257	P		20.104
258	A		19.608
259	M		19.396
260	D		21.052
261	P		22.26
262	I		20.778
263	Y		20.788
264	D		20.788
265	E		19.608
266	P		18.384
267	T		18.864
268	T		19.334
269	T		19.486
270	T		20.31
271	S		19.834
272	V		20.944
273	P		21.227
274	L		22.24

## Sheet: ORF3b
Num	Res	Fold	Value
1	M		22.357
2	M		21.72
3	P		21.338
4	T	f	21.446
5	T	f	21.918
6	L	f	22.41
7	F	f	21.87
8	A	f	21.87
9	G		21.142
10	T		20.848
11	H		20.832
12	I	f	22.374
13	T	f	22.374
14	M	f	21.992
15	T	f	21.636
16	T	f	22.86
17	V	f	22.24
18	Y	f	23.42
19	H	f	23.42
20	I	f	23.42
21	T	f	21.872
22	V		21.374
23	S		21.374
24	Q		21.258
25	I	f	21.544
26	Q	f	21.544
27	L	f	22.77
28	S	f	22.7
29	L	f	22.388
30	L	f	22.102
31	K	f	22.426
32	V		21.332
33	T		21.696
34	A		22.008
35	F		21.566
36	Q		21.45
37	H		21.17
38	Q		19.372
39	N		19.06
40	S		18.25
41	K		18.366
42	K		18.63
43	T		18.526
44	T		20.064
45	K		21.316
46	L	f	22.14
47	V	f	23.32
48	V	f	24.858
49	I	f	23.992
50	L	f	24.348
51	R	f	22.984
52	I	f	21.804
53	G		20.578
54	T		21.158
55	Q		21.088
56	V		21.2
57	L		21.2
58	K		22.318
59	T		21.17
60	M		21.17
61	S	f	22.822
62	L	f	23.824
63	Y	f	22.838
64	M	f	24.342
65	A	f	22.908
66	I		21.208
67	S		19.778
68	P		21.236
69	K		20.056
70	F		20.38
71	T		20.532
72	T		22.07
73	S		20.272
74	L		21.382
75	S	f	21.764
76	L	f	21.66
77	H	f	21.66
78	K	f	23.094
79	L	f	21.868
80	L	f	21.486
81	Q	f	23.024
82	T	f	22.738
83	L	f	22.738
84	V	f	22.426
85	L	f	23.428
86	K	f	23.428
87	M	f	22.986
88	L	f	21.552
89	H	f	21.656
90	S		20.33
91	S		20.33
92	S		19.948
93	L		19.948
94	T		21.382
95	S		22.816
96	L		21.278
97	L		21.278
98	K		21.984
99	T		21.118
100	H		21.01
101	R		22.18
102	M		21.752
103	C		22.594
104	K		22.35
105	Y		21.232
106	T		20.166
107	Q		20.594
108	S		19.386
109	T		20.496
110	A		20.496
111	L		20.35
112	Q	f	21.46
113	E	f	22.554
114	L	f	22.624
115	L	f	22.624
116	I	f	22.978
117	Q	f	23.602
118	Q	f	23.672
119	W	f	22.376
120	I	f	23.966
121	Q	f	25.084
122	F	f	24.352
123	M	f	22.848
124	M	f	23.208
125	S	f	21.978
126	R		21.22
127	R		21.328
128	R	f	22.762
129	L	f	22.534
130	L	f	23.032
131	A	f	23.898
132	C	f	23.53
133	L	f	21.992
134	C	f	22.358
135	K		21.188
136	H		19.65
137	K		19.732
138	K		19.836
139	V		19.454
140	S		19.618
141	T		21.156
142	N		21.074
143	L		21.398
144	C		21.78
145	T		21.72
146	H		22.084
147	S		21.586
148	F		21.158
149	R		20.348
150	K		20.556
151	K		19.906
152	Q		19.906
153	V		20.465
154	R		21.397

## Sheet: ORF6
Num	Res	Fold	Value
1	M	f	24.573
2	F	f	24.77
3	H	f	24.602
4	L	f	23.12
5	V	f	23.12
6	D	f	22.622
7	F	f	22.336
8	Q	f	21.512
9	V	f	23.172
10	T	f	21.714
11	I		21.36
12	A	f	21.716
13	E	f	22.826
14	I	f	22.826
15	L	f	23.99
16	I	f	25.64
17	I	f	25.462
18	I	f	24.596
19	M	f	23.416
20	R	f	23.71
21	T	f	22.774
22	F	f	22.952
23	R	f	22.724
24	I	f	23.904
25	A	f	24.164
26	I	f	23.656
27	W	f	23.586
28	N	f	23.09
29	L	f	22.734
30	D	f	22.18
31	V	f	23.624
32	I	f	22.19
33	I	f	22.346
34	S	f	22.702
35	S	f	22.346
36	I	f	21.41
37	V	f	21.618
38	R	f	23.052
39	Q	f	23.346
40	L	f	22.094
41	F		21.374
42	K		22.6
43	P		21.49
44	L		19.588
45	T		19.588
46	K		19.8
47	K		19.914
48	N		19.59
49	Y		19.548
50	S		21.086
51	E		20.87
52	L		19.166
53	D		19.02
54	D		19.02
55	E		17.434
56	E		18.916
57	P		18.926
58	M		20.506
59	E		20.496
60	L		22.196
61	D		20.718
62	Y		21.532
63	P		20.257

## Sheet: ORF7a
Num	Res	Fold	Value
1	M	f	22.733
2	K	f	23.477
3	I	f	23.854
4	I	f	24.326
5	L	f	25.864
6	F	f	24.684
7	L	f	24.614
8	T	f	24.684
9	L	f	24.034
10	I	f	24.398
11	V	f	24.398
12	F	f	22.964
13	T	f	22.526
14	S		21.232
15	C		20.868
16	E	f	22.092
17	L	f	22.798
18	Y	f	23.28
19	H	f	23.634
20	Y	f	22.054
21	Q	f	21.572
22	E	f	22.014
23	C		21.034
24	V		20.61
25	R		21.08
26	G		20.338
27	T		20.338
28	T		21.204
29	V		22.854
30	L		22.426
31	L		21.956
32	K		20.656
33	E		20.288
34	P		18.702
35	C		18.806
36	P		18.736
37	S		19.212
38	G		19.694
39	T		19.7
40	Y		19.484
41	E		19.76
42	G		19.436
43	N		17.736
44	S		19.68
45	P		20.602
46	F		20.39
47	H		21.824
48	P		22.316
49	L		20.362
50	A		19.716
51	D		19.764
52	N		20.128
53	K		20.128
54	F		21.718
55	A		21.982
56	L		23.152
57	T		21.678
58	C		21.338
59	T		20.228
60	S		20.61
61	T		21.342
62	H		21.358
63	F	f	23.156
64	A	f	23.172
65	F	f	23.532
66	A	f	22.074
67	C	f	21.578
68	A		19.564
69	D		19.548
70	G		19.05
71	T		19.416
72	R		19.896
73	H	f	21.66
74	T	f	21.544
75	Y	f	22.41
76	Q	f	22.272
77	L	f	22.288
78	R		21.308
79	A		21.1
80	R		20.814
81	S		20.246
82	V		19.754
83	S		19.082
84	P		20.516
85	K		21.166
86	L		22.67
87	F		23.39
88	I		23.702
89	R		22.122
90	Q		20.178
91	E		19.822
92	E		19.462
93	V		19.462
94	Q		19.462
95	Q		21.042
96	E		21.442
97	L		21.234
98	Y		20.874
99	S	f	22.454
100	P	f	22.818
101	L	f	22.704
102	F	f	24.208
103	L	f	25.508
104	I	f	24.414
105	V	f	22.956
106	A	f	22.956
107	A	f	22.6
108	L	f	23.25
109	V	f	24.344
110	F	f	25.508
111	L	f	25.508
112	I	f	25.426
113	L	f	25.426
114	C	f	24.316
115	F	f	24.316
116	T	f	22.778
117	I	f	22.28
118	K		20.378
119	R		20.378
120	K		18.728
121	T		18.992
122	E		18.313

## Sheet: ORF7b
Num	Res	Fold	Value
1	M		20.257
2	N		21.532
3	E		21.188
4	L		21.296
5	T	f	22.74
6	L	f	22.73
7	I	f	23.094
8	D	f	24.318
9	F	f	24.318
10	Y	f	23.88
11	L	f	25.834
12	C	f	25.47
13	F	f	24.262
14	L	f	24.626
15	A	f	24.994
16	F	f	24.63
17	L	f	24.994
18	L	f	26.088
19	F	f	25.438
20	L	f	25.438
21	V	f	25.508
22	L	f	25.036
23	I	f	25.036
24	M	f	25.392
25	L	f	25.462
26	I	f	25.756
27	I	f	26.488
28	F	f	26.852
29	W	f	25.348
30	F	f	25.278
31	S	f	23.334
32	L	f	22.78
33	E		21.19
34	I		21.034
35	Q		21.034
36	D		21.034
37	L		19.384
38	E		19.024
39	E		20.246
40	P		19.136
41	C		19.178
42	T		20.472
43	K		21.233
44	V		20.47

## Sheet: ORF8a
Num	Res	Fold	Value
1	M	f	22.617
2	K	f	23.302
3	L	f	23.784
4	L	f	23.606
5	I	f	25.144
6	V	f	24.034
7	L	f	23.666
8	T	f	23.666
9	C	f	22.518
10	I	f	22.518
11	S	f	23.26
12	L	f	22.194
13	C	f	21.756
14	S	f	23.26
15	C	f	22.892
16	I	f	22.15
17	C	f	23.298
18	T	f	23.38
19	V	f	22.084
20	V	f	21.586
21	Q	f	22.328
22	R	f	21.52
23	C		20.372
24	A		20.224
25	S		19.552
26	N		18.334
27	K		18.7
28	P		19.848
29	H		21.222
30	V		21.18
31	L		21.176
32	E		20.318
33	D		20.236
34	P		18.698
35	C		19.992
36	K		20.356
37	V		21.214
38	Q		20.637
39	H		21.627

[truncated: 18 more sheets: ORF8b, ORF9b, ORF14, nsp1, nsp2, nsp3, nsp4, nsp5, nsp6, nsp7, nsp8, nsp9, nsp10, nsp12, nsp13, nsp14, nsp15, nsp16]
