# Supplementary material for: Amyloidogenic proteins in the SARS-CoV and SARS-CoV-2 proteomes
Source: Nat Commun. 2023 Feb 20;14:945. doi: 10.1038/s41467-023-36234-4 (PMC9940680; doi:10.1038/s41467-023-36234-4)
Supplement: Supplementary file 6 — Source Data [file 41467_2023_36234_MOESM6_ESM.zip › Source data/APR Prediction in SARS-CoV proteins using MetAmyl.xlsx]

## Sheet: spike
Hot spots :
Begin	End	NHSA	Max value	Sequence
61	76	0.016	0.6585	PFYSNVTGFHTINHTF
87	92	0.0174	0.6234	IYFAAT
97	107	0.0127	0.6378	VVRGWVFGSTM
111	130	0.0267	0.6986	SQSVIIINNSTNVVIRACNF
146	153	0.012	0.6263	TQTHTMIF
159	173	0.0152	0.6923	CTFEYISDAFSLDVS
191	207	0.0093	0.6598	DGFLYVYKGYQPIDVVR
211	216	0.0032	0.6092	SGFNTL
224	229	0.0214	0.6274	LGINIT
231	239	0.0142	0.6381	FRAILTAFS
249	259	0.014	0.6258	AAAYFVGYLKP
271	276	0.0198	0.6258	TITDAV
287	295	0.0167	0.6459	KCSVKSFEI
298	311	0.006	0.6257	GIYQTSNFRVVPSG
313	323	0.0019	0.6129	VVRFPNITNLC
328	339	0.0036	0.6271	VFNATKFPSVYA
344	374	0.0179	0.7155	KISNCVADYSVLYNSTFFSTFKCYGVSATKL
377	394	0.0196	0.6641	LCFSNVYADSFVVKGDDV
399	408	0.0154	0.644	PGQTGVIADY
419	424	0.0118	0.6178	CVLAWN
428	433	0.0024	0.6084	IDATST
456	461	0.009	0.615	SNVPFS
482	503	0.0213	0.6666	GFYTTTGIGYQPYRVVVLSFEL
509	514	0.0058	0.6118	TVCGPK
523	530	0.0441	0.6977	QCVNFNFN
532	540	0.0295	0.6435	LTGTGVLTP
573	586	0.0282	0.7008	ISPCSFGGVSVITP
594	612	0.0211	0.693	VAVLYQDVNCTDVSTAIHA
624	633	0.0054	0.6326	TGNNVFQTQA
637	646	0.0059	0.6299	IGAEHVDTSY
659	667	0.0104	0.6329	SYHTVSLLR
672	679	0.0501	0.6923	KSIVAYTM
685	690	0.0017	0.6077	SSIAYS
700	706	0.0484	0.6719	FSISITT
708	725	0.0041	0.623	VMPVSMAKTSVDCNMYIC
738	745	0.0067	0.614	YGSFCTQL
763	768	0.0485	0.6545	VFAQVK
783	788	0.0047	0.6107	NFSQIL
804	812	0.0136	0.6242	LFNKVTLAD
837	843	0.0127	0.6312	FNGLTVL
851	865	0.0098	0.6344	MIAAYTAALVSGTAT
888	900	0.0282	0.6691	FNGIGVTQNVLYE
912	917	0.0069	0.6129	AISQIQ
919	927	0.0178	0.6446	SLTTTSTAL
929	934	0.0245	0.6305	KLQDVV
940	945	0.0174	0.6234	ALNTLV
951	963	0.0149	0.6498	NFGAISSVLNDIL
973	980	0.0147	0.6262	VQIDRLIT
985	995	0.0489	0.6863	SLQTYVTQQLI
1011	1019	0.0097	0.6224	MSECVLGQS
1038	1053	0.0278	0.6474	APHGVVFLHVTYVPSQ
1057	1063	0.0052	0.6129	FTTAPAI
1074	1087	0.0098	0.6402	EGVFVFNGTSWFIT
1101	1119	0.0297	0.6747	NTFVSGNCDVVIGIINNTV
1141	1146	0.0052	0.6112	HTSPDV
1153	1163	0.0284	0.7269	GINASVVNIQK
1197	1227	0.0257	0.6978	YVWLGFIAGLIAIVMVTILLCCMTSCCSCLK
1230	1237	0.0172	0.6301	CSCGSCCK
1245	1255	0.0048	0.6207	PVLKGVKLHYT

## Sheet: Envelope
Hot spots :
Begin	End	NHSA	Max value	Sequence
1	6	0.0397	0.6457	MYSFVS
9	63	0.0228	0.6899	TGTLIVNSVLLFLAFVVFLLVTLAILTALRLCAYCCNIVNVSLVKPTVYVYSRVK

## Sheet: Membrane
Hot spots :
Begin	End	NHSA	Max value	Sequence
4	9	0.0235	0.6295	NGTITV
20	27	0.0197	0.6334	NLVIGFLF
34	39	0.0996	0.7056	LQFAYS
42	53	0.0158	0.6532	NRFLYIIKLVFL
59	72	0.0101	0.6495	VTLACFVLAAVYRI
74	81	0.0231	0.6488	WVTGGIAI
83	101	0.0119	0.6439	MACIVGLMWLSYFVASFRL
117	132	0.0117	0.6424	ILLNVPLRGTIVTRPL
135	147	0.0295	0.6684	SELVIGAVIIRGH
166	172	0.0197	0.6327	EITVATS
191	196	0.0619	0.6679	GFAAYN
215	221	0.024	0.6377	NIALLVQ

## Sheet: nucleocapsid
Hot spots :
Begin	End	NHSA	Max value	Sequence
13	18	0.0128	0.6188	APRITF
50	59	0.008	0.6362	TASWFTALTQ
109	114	0.0003	0.6063	WYFYYL
129	136	0.038	0.6647	EGIVWVAT
156	162	0.011	0.6214	AATVLQL
233	240	0.0047	0.6134	SKVSGKGQ
242	252	0.0229	0.6552	QQGQTVTKKSA
266	276	0.0146	0.6406	TKQYNVTQAFG
333	338	0.0111	0.6171	TYHGAI
347	356	0.0031	0.6147	FKDNVILLNK
389	397	0.0057	0.6142	KQPTVTLLP

## Sheet: orf3a
Hot spots :
Begin	End	NHSA	Max value	Sequence
7	16	0.0221	0.6367	FFTLGSITAQ
27	36	0.0105	0.6248	STVHATATIP
45	67	0.0196	0.6616	WLVIGVAFLAVFQSATKIIALNK
76	97	0.0249	0.6936	GFQFICNLLLLFVTIYSHLLLV
103	119	0.0164	0.6981	AQFLYLYALIYFLQCIN
143	152	0.0139	0.627	ANYFVCWHTH
161	174	0.0279	0.6769	NSVTDTIVVTEGDG
185	190	0.0062	0.6122	QIGGYS
196	213	0.0474	0.7096	GVKDYVVVHGYFTEVYYQ
216	221	0.048	0.654	STQITT
229	237	0.0245	0.6794	TFFIFNKLV
242	248	0.0493	0.6876	NVQIHTI
250	255	0.0143	0.6203	GSSGVA
267	274	0.0509	0.6992	TTTTSVPL

## Sheet: orf3b
Hot spots :
Begin	End	NHSA	Max value	Sequence
3	37	0.0245	0.7031	PTTLFAGTHITMTTVYHITVSQIQLSLLKVTAFQH
43	61	0.0272	0.6921	TTKLVVILRIGTQVLKTMS
67	76	0.016	0.6365	SPKFTTSLSL
79	87	0.0172	0.6297	LLQTLVLKM
116	121	0.0878	0.6938	IQQWIQ
137	148	0.0126	0.6603	KKVSTNLCTHSF

## Sheet: orf6
Hot spots :
Begin	End	NHSA	Max value	Sequence
4	26	0.0217	0.741	LVDFQVTIAEILIIIMRTFRIAI
28	41	0.0633	0.7672	NLDVIISSIVRQLF

## Sheet: orf7a
Hot spots :
Begin	End	NHSA	Max value	Sequence
3	17	0.0405	0.6856	IILFLTLIVFTSCEL
23	32	0.0164	0.6468	CVRGTTVLLK
56	64	0.0128	0.6246	LTCTSTHFA
100	118	0.0149	0.6443	PLFLIVAALVFLILCFTIK

## Sheet: orf7b
Hot spots :
Begin	End	NHSA	Max value	Sequence
5	12	0.0122	0.6335	TLIDFYLC
18	35	0.0101	0.645	LFLVLIMLIIFWFSLEIQ

## Sheet: orf8a
Hot spots :
Begin	End	NHSA	Max value	Sequence
1	24	0.0488	0.7184	MKLLIVLTCISLCSCICTVVQRCA

[truncated: 19 more sheets: orf8b, orf9b, orf14, nsp1, nsp2, nsp3, nsp4, nsp5, nsp6, nsp7, nsp8, nsp9, nsp10, nsp11, nsp12, nsp13, nsp14, nsp15, nsp16]
