# Supplementary material for: Amyloidogenic proteins in the SARS-CoV and SARS-CoV-2 proteomes
Source: Nat Commun. 2023 Feb 20;14:945. doi: 10.1038/s41467-023-36234-4 (PMC9940680; doi:10.1038/s41467-023-36234-4)
Supplement: Supplementary file 6 — Source Data [file 41467_2023_36234_MOESM6_ESM.zip › Source data/APR Prediction in SARS-CoV-2 proteins using MetAmyl.xlsx]

## Sheet: spike
Hot spots :
Begin	End	NHSA	Max value	Sequence
1	20	0.0167	0.6736	MFVFLVLLPLVSSQCVNLTT
28	33	0.0241	0.6301	YTNSFT
42	52	0.0238	0.6588	VFRSSVLHSTQ
58	73	0.014	0.6471	FFSNVTWFHAIHVSGT
88	97	0.0179	0.6389	DGVYFASTEK
105	110	0.0159	0.6219	IFGTTL
114	121	0.0381	0.6583	TQSLLIVN
124	132	0.0621	0.692	TNVVIKVCE
139	145	0.0105	0.6188	PFLGVYY
166	176	0.0172	0.6467	CTFEYVSQPFL
192	205	0.0054	0.6401	FVFKNIDGYFKIYS
226	236	0.0025	0.6208	LVDLPIGINIT
262	272	0.0146	0.6715	AAAYYVGYLQP
284	289	0.0198	0.6258	TITDAV
302	308	0.0359	0.6498	TLKSFTV
311	336	0.0046	0.6406	GIYQTSNFRVQPTESIVRFPNITNLC
347	352	0.0072	0.6132	FASVYA
357	384	0.0144	0.7155	RISNCVADYSVLYNSASFSTFKCYGVSP
390	409	0.0138	0.656	LCFTNVYADSFVIRGDEVRQ
428	437	0.0201	0.6568	DFTGCVIAWN
443	448	0.0187	0.6247	SKVGGN
472	477	0.0209	0.6269	IYQAGS
495	500	0.0051	0.6111	YGFQPT
507	517	0.0417	0.6666	PYRVVVLSFEL
523	528	0.0058	0.6118	TVCGPK
534	544	0.0183	0.6701	VKNKCVNFNFN
546	554	0.0303	0.6435	LTGTGVLTE
583	600	0.0217	0.7008	EILDITPCSFGGVSVITP
605	622	0.0194	0.693	SNQVAVLYQDVNCTEVPV
635	645	0.0169	0.6402	VYSTGSNVFQT
651	660	0.0017	0.6116	IGAEHVNNSY
670	675	0.0048	0.6108	ICASYQ
687	697	0.0326	0.692	VASQSIIAYTM
703	708	0.0025	0.6085	NSVAYS
717	727	0.0442	0.6963	NFTISVTTEIL
729	744	0.0167	0.6508	VSMTKTSVDCTMYICG
756	763	0.0067	0.614	YGSFCTQL
767	772	0.0325	0.6385	LTGIAV
776	786	0.0135	0.6545	KNTQEVFAQVK
801	806	0.0047	0.6107	NFSQIL
822	830	0.0136	0.6242	LFNKVTLAD
855	861	0.0127	0.6312	FNGLTVL
869	875	0.0219	0.6356	MIAQYTS
879	885	0.0236	0.6441	AGTITSG
906	918	0.0282	0.6691	FNGIGVTQNVLYE
939	944	0.0284	0.6344	SSTASA
947	952	0.0245	0.6305	KLQDVV
958	963	0.0174	0.6234	ALNTLV
969	981	0.0149	0.6498	NFGAISSVLNDIL
991	998	0.0147	0.6262	VQIDRLIT
1003	1013	0.0489	0.6863	SLQTYVTQQLI
1029	1037	0.0097	0.6224	MSECVLGQS
1056	1071	0.0237	0.6474	APHGVVFLHVTYVPAQ
1075	1081	0.0052	0.6129	FTTAPAI
1092	1107	0.0155	0.6545	EGVFVSNGTHWFVTQR
1119	1137	0.0313	0.6929	NTFVSGNCDVVIGIVNNTV
1159	1164	0.0052	0.6112	HTSPDV
1171	1181	0.0284	0.7269	GINASVVNIQK
1221	1255	0.0236	0.6978	IAGLIAIVMVTIMLCCMTSCCSCLKGCCSCGSCCK
1263	1273	0.0048	0.6207	PVLKGVKLHYT

## Sheet: envelope
Hot spots :
Begin	End	NHSA	Max value	Sequence
1	6	0.0397	0.6457	MYSFVS
9	63	0.0198	0.6899	TGTLIVNSVLLFLAFVVFLLVTLAILTALRLCAYCCNIVNVSLVKPSFYVYSRVK

## Sheet: membrane
Hot spots :
Begin	End	NHSA	Max value	Sequence
5	10	0.0235	0.6295	NGTITV
21	40	0.0118	0.6978	NLVIGFLFLTWICLLQFAYA
43	52	0.0063	0.6167	NRFLYIIKLI
60	82	0.0084	0.6495	VTLACFVLAAVYRINWITGGIAI
92	102	0.0135	0.6307	WLSYFIASFRL
118	123	0.0021	0.6081	ILLNVP
136	145	0.0329	0.6684	SELVIGAVIL
167	173	0.0197	0.6327	EITVATS
187	197	0.0065	0.6327	VAGDSGFAAYS
208	213	0.0069	0.6129	TDHSSS
216	222	0.024	0.6377	NIALLVQ

## Sheet: necleocapsid
Hot spots :
Begin	End	NHSA	Max value	Sequence
12	17	0.0128	0.6188	APRITF
49	58	0.008	0.6362	TASWFTALTQ
108	113	0.0003	0.6063	WYFYYL
128	135	0.0318	0.6711	DGIIWVAT
154	162	0.0185	0.6377	NAAIVLQLP
241	251	0.0229	0.6552	QQGQTVTKKSA
265	275	0.0155	0.6406	TKAYNVTQAFG
332	337	0.0319	0.6379	TYTGAI
346	355	0.0112	0.6337	FKDQVILLNK
387	396	0.0196	0.6424	KKQQTVTLLP
412	417	0.0275	0.6335	SSADST

## Sheet: orf3a
Hot spots :
Begin	End	NHSA	Max value	Sequence
6	17	0.0343	0.6653	RIFTIGTVTLKQ
31	36	0.0034	0.6094	ATATIP
43	67	0.0202	0.6616	FGWLIVGVALLAVFQSASKIITLKK
72	97	0.0193	0.708	ALSKGVHFVCNLLLLFVTVYSHLLLV
109	125	0.0226	0.6602	YALVYFLQSINFVRIIM
153	158	0.0216	0.6276	CYDYCI
160	172	0.0719	0.7133	YNSVTSSIVITSG
185	191	0.0094	0.6231	QIGGYTE
196	207	0.0243	0.6604	GVKDCVVLHSYF
211	216	0.0828	0.6888	YYQLYS
220	237	0.0238	0.7188	STDTGVEHVTFFIYNKIV
243	249	0.0606	0.6876	HVQIHTI
251	260	0.0151	0.6363	GSSGVVNPVM
268	275	0.0509	0.6992	TTTTSVPL

## Sheet: orf3b
Hot spots :
Begin	End	NHSA	Max value	Sequence
8	22	0.0848	0.7331	AGILIVTTIVYLTIV

## Sheet: orf6
Hot spots :
Begin	End	NHSA	Max value	Sequence
4	41	0.0182	0.741	LVDFQVTIAEILLIIMRTFKVSIWNLDYIINLIIKNLS

## Sheet: orf7a
Hot spots :
Begin	End	NHSA	Max value	Sequence
3	15	0.0057	0.6191	IILFLALITLATC
23	32	0.0164	0.6468	CVRGTTVLLK
35	40	0.0045	0.6105	CSSGTY
55	66	0.0177	0.6834	ALTCFSTQFAFA
69	77	0.0246	0.6601	DGVKHVYQL
93	115	0.028	0.6906	VQELYSPIFLIVAAIVFITLCFT

## Sheet: orf7b
Hot spots :
Begin	End	NHSA	Max value	Sequence
2	12	0.0087	0.6335	IELSLIDFYLC
18	31	0.0132	0.645	LFLVLIMLIIFWFS

## Sheet: orf8
Hot spots :
Begin	End	NHSA	Max value	Sequence
1	17	0.0354	0.696	MKFLVFLGIITTVAAFH
20	33	0.005	0.6345	CSLQSCTQHQPYVV
37	42	0.0042	0.6102	CPIHFY
46	51	0.0061	0.6121	YIRVGA
57	67	0.0049	0.6213	LIELCVDEAGS
71	91	0.0139	0.6555	IQYIDIGNYTVSCLPFTINCQ
95	105	0.0417	0.6619	LGSLVVRCSFY
113	121	0.0163	0.653	DVRVVLDFI

[truncated: 19 more sheets: orf9b, orf10, orf14, nsp1, nsp2, nsp3, nsp4, nsp5, nsp6, nsp7, nsp8, nsp9, nsp10, nsp11, nsp12, nsp13, nsp14, nsp15, nsp16]
