# Supplementary material for: Amyloidogenic proteins in the SARS-CoV and SARS-CoV-2 proteomes
Source: Nat Commun. 2023 Feb 20;14:945. doi: 10.1038/s41467-023-36234-4 (PMC9940680; doi:10.1038/s41467-023-36234-4)
Supplement: Supplementary file 6 — Source Data [file 41467_2023_36234_MOESM6_ESM.zip › Source data/Cleavage site prediction in SARS-CoV-2 proteins using NetChop.xlsx]

## Sheet: Spike
pos	AA	C	score	Ident
----	----	----	----------	----------------
1	M	.	0.41638	SpikeGP_CO
2	F	S	0.950521	SpikeGP_CO
3	V	.	0.644963	SpikeGP_CO
4	F	S	0.954772	SpikeGP_CO
5	L	S	0.969548	SpikeGP_CO
6	V	.	0.646095	SpikeGP_CO
7	L	.	0.878016	SpikeGP_CO
8	L	S	0.926267	SpikeGP_CO
9	P	.	0.078534	SpikeGP_CO
10	L	.	0.042594	SpikeGP_CO
11	V	.	0.20204	SpikeGP_CO
12	S	.	0.802264	SpikeGP_CO
13	S	.	0.449791	SpikeGP_CO
14	Q	.	0.432751	SpikeGP_CO
15	C	.	0.825173	SpikeGP_CO
16	V	.	0.846251	SpikeGP_CO
17	N	.	0.240121	SpikeGP_CO
18	L	S	0.966579	SpikeGP_CO
19	T	.	0.127306	SpikeGP_CO
20	T	.	0.603423	SpikeGP_CO
21	R	S	0.95819	SpikeGP_CO
22	T	.	0.346542	SpikeGP_CO
23	Q	.	0.483931	SpikeGP_CO
24	L	.	0.711118	SpikeGP_CO
25	P	.	0.081671	SpikeGP_CO
26	P	.	0.031966	SpikeGP_CO
27	A	.	0.044302	SpikeGP_CO
28	Y	S	0.946756	SpikeGP_CO
29	T	.	0.400504	SpikeGP_CO
30	N	.	0.852099	SpikeGP_CO
31	S	.	0.489281	SpikeGP_CO
32	F	.	0.870045	SpikeGP_CO
33	T	.	0.258528	SpikeGP_CO
34	R	S	0.953687	SpikeGP_CO
35	G	.	0.690187	SpikeGP_CO
36	V	S	0.900449	SpikeGP_CO
37	Y	.	0.546853	SpikeGP_CO
38	Y	S	0.946167	SpikeGP_CO
39	P	.	0.041565	SpikeGP_CO
40	D	.	0.102303	SpikeGP_CO
41	K	.	0.11141	SpikeGP_CO
42	V	.	0.465641	SpikeGP_CO
43	F	.	0.784531	SpikeGP_CO
44	R	S	0.908762	SpikeGP_CO
45	S	.	0.670018	SpikeGP_CO
46	S	.	0.46442	SpikeGP_CO
47	V	.	0.825733	SpikeGP_CO
48	L	.	0.456041	SpikeGP_CO
49	H	.	0.81761	SpikeGP_CO
50	S	.	0.294032	SpikeGP_CO
51	T	.	0.451842	SpikeGP_CO
52	Q	.	0.341807	SpikeGP_CO
53	D	S	0.971808	SpikeGP_CO
54	L	.	0.460142	SpikeGP_CO
55	F	.	0.380307	SpikeGP_CO
56	L	S	0.963077	SpikeGP_CO
57	P	.	0.153588	SpikeGP_CO
58	F	.	0.051229	SpikeGP_CO
59	F	S	0.926538	SpikeGP_CO
60	S	.	0.592735	SpikeGP_CO
61	N	.	0.129496	SpikeGP_CO
62	V	S	0.965482	SpikeGP_CO
63	T	.	0.640746	SpikeGP_CO
64	W	S	0.956811	SpikeGP_CO
65	F	.	0.608567	SpikeGP_CO
66	H	S	0.974566	SpikeGP_CO
67	A	S	0.902466	SpikeGP_CO
68	I	.	0.527115	SpikeGP_CO
69	H	.	0.073119	SpikeGP_CO
70	V	.	0.829955	SpikeGP_CO
71	S	.	0.373419	SpikeGP_CO
72	G	.	0.657237	SpikeGP_CO
73	T	.	0.150492	SpikeGP_CO
74	N	.	0.070439	SpikeGP_CO
75	G	.	0.152794	SpikeGP_CO
76	T	.	0.173687	SpikeGP_CO
77	K	.	0.294014	SpikeGP_CO
78	R	.	0.782827	SpikeGP_CO
79	F	S	0.941914	SpikeGP_CO
80	D	.	0.674791	SpikeGP_CO
81	N	.	0.321501	SpikeGP_CO
82	P	.	0.065896	SpikeGP_CO
83	V	.	0.029435	SpikeGP_CO
84	L	.	0.836055	SpikeGP_CO
85	P	.	0.317491	SpikeGP_CO
86	F	.	0.25244	SpikeGP_CO
87	N	.	0.105622	SpikeGP_CO
88	D	S	0.963978	SpikeGP_CO
89	G	.	0.141661	SpikeGP_CO
90	V	.	0.677616	SpikeGP_CO
91	Y	.	0.19127	SpikeGP_CO
92	F	S	0.946707	SpikeGP_CO
93	A	S	0.919678	SpikeGP_CO
94	S	.	0.125219	SpikeGP_CO
95	T	.	0.052054	SpikeGP_CO
96	E	.	0.341787	SpikeGP_CO
97	K	.	0.660072	SpikeGP_CO
98	S	.	0.473668	SpikeGP_CO
99	N	.	0.205093	SpikeGP_CO
100	I	.	0.217717	SpikeGP_CO
101	I	.	0.390211	SpikeGP_CO
102	R	S	0.95439	SpikeGP_CO
103	G	.	0.658996	SpikeGP_CO
104	W	S	0.95602	SpikeGP_CO
105	I	.	0.130433	SpikeGP_CO
106	F	S	0.944566	SpikeGP_CO
107	G	S	0.921957	SpikeGP_CO
108	T	.	0.602081	SpikeGP_CO
109	T	.	0.165723	SpikeGP_CO
110	L	.	0.46155	SpikeGP_CO
111	D	.	0.246553	SpikeGP_CO
112	S	.	0.320379	SpikeGP_CO
113	K	.	0.16046	SpikeGP_CO
114	T	.	0.054643	SpikeGP_CO
115	Q	S	0.966706	SpikeGP_CO
116	S	.	0.510897	SpikeGP_CO
117	L	.	0.878529	SpikeGP_CO
118	L	.	0.405932	SpikeGP_CO
119	I	.	0.840262	SpikeGP_CO
120	V	S	0.931958	SpikeGP_CO
121	N	.	0.283476	SpikeGP_CO
122	N	.	0.804616	SpikeGP_CO
123	A	S	0.913333	SpikeGP_CO
124	T	.	0.11683	SpikeGP_CO
125	N	.	0.148941	SpikeGP_CO
126	V	.	0.555348	SpikeGP_CO
127	V	.	0.12449	SpikeGP_CO
128	I	.	0.810076	SpikeGP_CO
129	K	.	0.230204	SpikeGP_CO
130	V	.	0.729297	SpikeGP_CO
131	C	S	0.924173	SpikeGP_CO
132	E	.	0.762489	SpikeGP_CO
133	F	S	0.953628	SpikeGP_CO
134	Q	.	0.346877	SpikeGP_CO
135	F	S	0.959314	SpikeGP_CO
136	C	.	0.702738	SpikeGP_CO
137	N	.	0.163918	SpikeGP_CO
138	D	S	0.980661	SpikeGP_CO
139	P	.	0.040733	SpikeGP_CO
140	F	.	0.053988	SpikeGP_CO
141	L	.	0.64863	SpikeGP_CO
142	G	.	0.800181	SpikeGP_CO
143	V	S	0.961107	SpikeGP_CO
144	Y	.	0.859576	SpikeGP_CO
145	Y	.	0.641501	SpikeGP_CO
146	H	S	0.933264	SpikeGP_CO
147	K	.	0.296047	SpikeGP_CO
148	N	.	0.060591	SpikeGP_CO
149	N	.	0.050546	SpikeGP_CO
150	K	.	0.650992	SpikeGP_CO
151	S	.	0.164876	SpikeGP_CO
152	W	S	0.90394	SpikeGP_CO
153	M	.	0.107437	SpikeGP_CO
154	E	S	0.935765	SpikeGP_CO
155	S	.	0.851346	SpikeGP_CO
156	E	.	0.421405	SpikeGP_CO
157	F	.	0.890161	SpikeGP_CO
158	R	.	0.860055	SpikeGP_CO
159	V	.	0.353646	SpikeGP_CO
160	Y	.	0.881599	SpikeGP_CO
161	S	.	0.584289	SpikeGP_CO
162	S	.	0.802189	SpikeGP_CO
163	A	.	0.856024	SpikeGP_CO
164	N	.	0.09939	SpikeGP_CO
165	N	.	0.436646	SpikeGP_CO
166	C	.	0.892194	SpikeGP_CO
167	T	.	0.182418	SpikeGP_CO
168	F	S	0.925937	SpikeGP_CO
169	E	.	0.60296	SpikeGP_CO
170	Y	.	0.582087	SpikeGP_CO
171	V	.	0.74353	SpikeGP_CO
172	S	.	0.245339	SpikeGP_CO
173	Q	S	0.980186	SpikeGP_CO
174	P	.	0.105018	SpikeGP_CO
175	F	.	0.04588	SpikeGP_CO
176	L	S	0.926186	SpikeGP_CO
177	M	S	0.904006	SpikeGP_CO
178	D	.	0.84494	SpikeGP_CO
179	L	.	0.561118	SpikeGP_CO
180	E	.	0.063108	SpikeGP_CO
181	G	.	0.229041	SpikeGP_CO
182	K	.	0.116775	SpikeGP_CO
183	Q	.	0.269902	SpikeGP_CO
184	G	.	0.72509	SpikeGP_CO
185	N	.	0.033236	SpikeGP_CO
186	F	S	0.94482	SpikeGP_CO
187	K	.	0.32449	SpikeGP_CO
188	N	.	0.134892	SpikeGP_CO
189	L	S	0.974708	SpikeGP_CO
190	R	.	0.885865	SpikeGP_CO
191	E	.	0.664573	SpikeGP_CO
192	F	.	0.881852	SpikeGP_CO
193	V	.	0.128441	SpikeGP_CO
194	F	S	0.96531	SpikeGP_CO
195	K	.	0.579491	SpikeGP_CO
196	N	.	0.263103	SpikeGP_CO
197	I	S	0.941514	SpikeGP_CO
198	D	.	0.660792	SpikeGP_CO
199	G	.	0.236986	SpikeGP_CO
200	Y	.	0.222863	SpikeGP_CO
201	F	.	0.866082	SpikeGP_CO
202	K	.	0.304677	SpikeGP_CO
203	I	.	0.303155	SpikeGP_CO
204	Y	.	0.822384	SpikeGP_CO
205	S	.	0.794497	SpikeGP_CO
206	K	.	0.407858	SpikeGP_CO
207	H	.	0.410895	SpikeGP_CO
208	T	.	0.31556	SpikeGP_CO
209	P	.	0.186987	SpikeGP_CO
210	I	.	0.049911	SpikeGP_CO
211	N	.	0.164431	SpikeGP_CO
212	L	S	0.934358	SpikeGP_CO
213	V	S	0.925039	SpikeGP_CO
214	R	.	0.833014	SpikeGP_CO
215	D	.	0.50247	SpikeGP_CO
216	L	.	0.682271	SpikeGP_CO
217	P	.	0.096662	SpikeGP_CO
218	Q	.	0.053029	SpikeGP_CO
219	G	.	0.055983	SpikeGP_CO
220	F	S	0.959049	SpikeGP_CO
221	S	.	0.173256	SpikeGP_CO
222	A	.	0.41877	SpikeGP_CO
223	L	.	0.638416	SpikeGP_CO
224	E	.	0.599192	SpikeGP_CO
225	P	.	0.097537	SpikeGP_CO
226	L	.	0.07641	SpikeGP_CO
227	V	.	0.159278	SpikeGP_CO
228	D	.	0.892644	SpikeGP_CO
229	L	.	0.875304	SpikeGP_CO
230	P	.	0.056033	SpikeGP_CO
231	I	.	0.038109	SpikeGP_CO
232	G	.	0.227178	SpikeGP_CO
233	I	S	0.93227	SpikeGP_CO
234	N	.	0.144675	SpikeGP_CO
235	I	S	0.913317	SpikeGP_CO
236	T	.	0.696806	SpikeGP_CO
237	R	.	0.74248	SpikeGP_CO
238	F	S	0.969545	SpikeGP_CO
239	Q	S	0.964028	SpikeGP_CO
240	T	.	0.527909	SpikeGP_CO
241	L	.	0.866247	SpikeGP_CO
242	L	S	0.928301	SpikeGP_CO
243	A	S	0.940742	SpikeGP_CO
244	L	.	0.747488	SpikeGP_CO
245	H	.	0.604378	SpikeGP_CO
246	R	S	0.977823	SpikeGP_CO
247	S	.	0.371193	SpikeGP_CO
248	Y	.	0.733487	SpikeGP_CO
249	L	.	0.766127	SpikeGP_CO
250	T	.	0.288188	SpikeGP_CO
251	P	.	0.124913	SpikeGP_CO
252	G	.	0.028372	SpikeGP_CO
253	D	.	0.368681	SpikeGP_CO
254	S	.	0.071585	SpikeGP_CO
255	S	.	0.149952	SpikeGP_CO
256	S	.	0.121762	SpikeGP_CO
257	G	.	0.145622	SpikeGP_CO
258	W	.	0.750205	SpikeGP_CO
259	T	.	0.070433	SpikeGP_CO
260	A	.	0.66796	SpikeGP_CO
261	G	.	0.220408	SpikeGP_CO
262	A	.	0.84211	SpikeGP_CO
263	A	.	0.8625	SpikeGP_CO
264	A	.	0.763363	SpikeGP_CO
265	Y	.	0.806423	SpikeGP_CO
266	Y	S	0.947953	SpikeGP_CO
267	V	S	0.946892	SpikeGP_CO
268	G	.	0.548472	SpikeGP_CO
269	Y	.	0.824149	SpikeGP_CO
270	L	.	0.531265	SpikeGP_CO
271	Q	.	0.519508	SpikeGP_CO
272	P	.	0.490353	SpikeGP_CO
273	R	.	0.463317	SpikeGP_CO
274	T	.	0.214559	SpikeGP_CO
275	F	S	0.936933	SpikeGP_CO
276	L	.	0.603794	SpikeGP_CO
277	L	S	0.960483	SpikeGP_CO
278	K	.	0.628412	SpikeGP_CO
279	Y	.	0.848726	SpikeGP_CO
280	N	.	0.665831	SpikeGP_CO
281	E	.	0.858808	SpikeGP_CO
282	N	.	0.216113	SpikeGP_CO
283	G	.	0.29642	SpikeGP_CO
284	T	.	0.062098	SpikeGP_CO
285	I	.	0.423966	SpikeGP_CO
286	T	.	0.153142	SpikeGP_CO
287	D	S	0.961128	SpikeGP_CO
288	A	.	0.457395	SpikeGP_CO
289	V	.	0.265796	SpikeGP_CO
290	D	.	0.530657	SpikeGP_CO
291	C	.	0.704932	SpikeGP_CO
292	A	.	0.520932	SpikeGP_CO
293	L	.	0.406389	SpikeGP_CO
294	D	.	0.544584	SpikeGP_CO
295	P	.	0.03751	SpikeGP_CO
296	L	.	0.049656	SpikeGP_CO
297	S	.	0.066868	SpikeGP_CO
298	E	.	0.727818	SpikeGP_CO
299	T	.	0.136068	SpikeGP_CO
300	K	.	0.453053	SpikeGP_CO
301	C	.	0.349796	SpikeGP_CO
302	T	.	0.093304	SpikeGP_CO
303	L	.	0.818065	SpikeGP_CO
304	K	.	0.386486	SpikeGP_CO
305	S	.	0.497523	SpikeGP_CO
306	F	S	0.938039	SpikeGP_CO
307	T	.	0.039328	SpikeGP_CO
308	V	.	0.396141	SpikeGP_CO
309	E	S	0.920887	SpikeGP_CO
310	K	.	0.661014	SpikeGP_CO
311	G	.	0.103748	SpikeGP_CO
312	I	.	0.48068	SpikeGP_CO
313	Y	.	0.61995	SpikeGP_CO
314	Q	.	0.770979	SpikeGP_CO
315	T	S	0.95713	SpikeGP_CO
316	S	.	0.789598	SpikeGP_CO
317	N	.	0.153969	SpikeGP_CO
318	F	S	0.914085	SpikeGP_CO
319	R	.	0.558093	SpikeGP_CO
320	V	.	0.397697	SpikeGP_CO
321	Q	.	0.810829	SpikeGP_CO
322	P	.	0.285301	SpikeGP_CO
323	T	.	0.027679	SpikeGP_CO
324	E	.	0.706747	SpikeGP_CO
325	S	.	0.459489	SpikeGP_CO
326	I	.	0.427631	SpikeGP_CO
327	V	.	0.809383	SpikeGP_CO
328	R	.	0.704864	SpikeGP_CO
329	F	S	0.985916	SpikeGP_CO
330	P	.	0.111014	SpikeGP_CO
331	N	.	0.033697	SpikeGP_CO
332	I	S	0.944574	SpikeGP_CO
333	T	.	0.57452	SpikeGP_CO
334	N	.	0.196081	SpikeGP_CO
335	L	.	0.892022	SpikeGP_CO
336	C	.	0.778203	SpikeGP_CO
337	P	.	0.112567	SpikeGP_CO
338	F	.	0.038883	SpikeGP_CO
339	G	.	0.166367	SpikeGP_CO
340	E	S	0.937124	SpikeGP_CO
341	V	.	0.44719	SpikeGP_CO
342	F	.	0.749925	SpikeGP_CO
343	N	.	0.584557	SpikeGP_CO
344	A	.	0.891596	SpikeGP_CO
345	T	.	0.496272	SpikeGP_CO
346	R	.	0.501707	SpikeGP_CO
347	F	.	0.850324	SpikeGP_CO
348	A	S	0.961347	SpikeGP_CO
349	S	.	0.285142	SpikeGP_CO
350	V	.	0.256851	SpikeGP_CO
351	Y	S	0.971116	SpikeGP_CO
352	A	S	0.95768	SpikeGP_CO
353	W	.	0.675419	SpikeGP_CO
354	N	.	0.046191	SpikeGP_CO
355	R	S	0.967622	SpikeGP_CO
356	K	.	0.469049	SpikeGP_CO
357	R	.	0.468664	SpikeGP_CO
358	I	S	0.968766	SpikeGP_CO
359	S	.	0.37138	SpikeGP_CO
360	N	.	0.286757	SpikeGP_CO
361	C	.	0.266782	SpikeGP_CO
362	V	S	0.956071	SpikeGP_CO
363	A	.	0.594514	SpikeGP_CO
364	D	.	0.595447	SpikeGP_CO
365	Y	.	0.850448	SpikeGP_CO
366	S	.	0.496009	SpikeGP_CO
367	V	.	0.655965	SpikeGP_CO
368	L	S	0.91187	SpikeGP_CO
369	Y	.	0.820788	SpikeGP_CO
370	N	.	0.420247	SpikeGP_CO
371	S	.	0.492922	SpikeGP_CO
372	A	S	0.926401	SpikeGP_CO
373	S	.	0.041001	SpikeGP_CO
374	F	S	0.960483	SpikeGP_CO
375	S	.	0.355546	SpikeGP_CO
376	T	.	0.059919	SpikeGP_CO
377	F	S	0.962591	SpikeGP_CO
378	K	.	0.393422	SpikeGP_CO
379	C	.	0.821635	SpikeGP_CO
380	Y	S	0.922069	SpikeGP_CO
381	G	.	0.054721	SpikeGP_CO
382	V	.	0.496908	SpikeGP_CO
383	S	.	0.127706	SpikeGP_CO
384	P	.	0.10958	SpikeGP_CO
385	T	.	0.031195	SpikeGP_CO
386	K	.	0.224027	SpikeGP_CO
387	L	S	0.979409	SpikeGP_CO
388	N	.	0.395272	SpikeGP_CO
389	D	.	0.892585	SpikeGP_CO
390	L	.	0.746554	SpikeGP_CO
391	C	.	0.294693	SpikeGP_CO
392	F	S	0.973074	SpikeGP_CO
393	T	.	0.622459	SpikeGP_CO
394	N	.	0.250805	SpikeGP_CO
395	V	.	0.77247	SpikeGP_CO
396	Y	S	0.939487	SpikeGP_CO
397	A	.	0.498276	SpikeGP_CO
398	D	S	0.965455	SpikeGP_CO
399	S	.	0.117622	SpikeGP_CO
400	F	.	0.812217	SpikeGP_CO
401	V	.	0.133058	SpikeGP_CO
402	I	S	0.932721	SpikeGP_CO
403	R	S	0.930829	SpikeGP_CO
404	G	.	0.132358	SpikeGP_CO
405	D	.	0.867518	SpikeGP_CO
406	E	.	0.069246	SpikeGP_CO
407	V	.	0.772357	SpikeGP_CO
408	R	.	0.633772	SpikeGP_CO
409	Q	.	0.291242	SpikeGP_CO
410	I	.	0.849183	SpikeGP_CO
411	A	.	0.600161	SpikeGP_CO
412	P	.	0.043409	SpikeGP_CO
413	G	.	0.033101	SpikeGP_CO
414	Q	.	0.329087	SpikeGP_CO
415	T	.	0.06601	SpikeGP_CO
416	G	.	0.309774	SpikeGP_CO
417	K	.	0.056143	SpikeGP_CO
418	I	.	0.877751	SpikeGP_CO
419	A	.	0.843189	SpikeGP_CO
420	D	S	0.964676	SpikeGP_CO
421	Y	.	0.732284	SpikeGP_CO
422	N	.	0.087159	SpikeGP_CO
423	Y	S	0.909344	SpikeGP_CO
424	K	.	0.086522	SpikeGP_CO
425	L	.	0.867591	SpikeGP_CO
426	P	.	0.118678	SpikeGP_CO
427	D	.	0.114051	SpikeGP_CO
428	D	.	0.280674	SpikeGP_CO
429	F	S	0.903685	SpikeGP_CO
430	T	.	0.067993	SpikeGP_CO
431	G	.	0.295422	SpikeGP_CO
432	C	.	0.358075	SpikeGP_CO
433	V	.	0.093487	SpikeGP_CO
434	I	S	0.968632	SpikeGP_CO
435	A	.	0.841804	SpikeGP_CO
436	W	.	0.719665	SpikeGP_CO
437	N	.	0.328465	SpikeGP_CO
438	S	S	0.93747	SpikeGP_CO
439	N	.	0.363459	SpikeGP_CO
440	N	.	0.13334	SpikeGP_CO
441	L	.	0.271456	SpikeGP_CO
442	D	.	0.097199	SpikeGP_CO
443	S	.	0.20744	SpikeGP_CO
444	K	.	0.141737	SpikeGP_CO
445	V	.	0.187546	SpikeGP_CO
446	G	.	0.807038	SpikeGP_CO
447	G	.	0.568531	SpikeGP_CO
448	N	.	0.459071	SpikeGP_CO
449	Y	S	0.958291	SpikeGP_CO
450	N	.	0.686395	SpikeGP_CO
451	Y	S	0.956151	SpikeGP_CO
452	L	S	0.902838	SpikeGP_CO
453	Y	S	0.959531	SpikeGP_CO
454	R	S	0.98033	SpikeGP_CO
455	L	.	0.49972	SpikeGP_CO
456	F	.	0.62564	SpikeGP_CO
457	R	.	0.889709	SpikeGP_CO
458	K	.	0.837448	SpikeGP_CO
459	S	.	0.362823	SpikeGP_CO
460	N	.	0.069667	SpikeGP_CO
461	L	.	0.665007	SpikeGP_CO
462	K	.	0.226078	SpikeGP_CO
463	P	.	0.059133	SpikeGP_CO
464	F	.	0.08353	SpikeGP_CO
465	E	.	0.787364	SpikeGP_CO
466	R	S	0.944211	SpikeGP_CO
467	D	.	0.215598	SpikeGP_CO
468	I	.	0.431843	SpikeGP_CO
469	S	.	0.280117	SpikeGP_CO
470	T	.	0.512751	SpikeGP_CO
471	E	.	0.647352	SpikeGP_CO
472	I	.	0.516841	SpikeGP_CO
473	Y	.	0.787456	SpikeGP_CO
474	Q	.	0.86996	SpikeGP_CO
475	A	.	0.572342	SpikeGP_CO
476	G	.	0.22279	SpikeGP_CO
477	S	.	0.116604	SpikeGP_CO
478	T	.	0.106113	SpikeGP_CO
479	P	.	0.221185	SpikeGP_CO
480	C	.	0.061317	SpikeGP_CO
481	N	.	0.117566	SpikeGP_CO
482	G	.	0.289871	SpikeGP_CO
483	V	.	0.50864	SpikeGP_CO
484	E	.	0.445761	SpikeGP_CO
485	G	.	0.590958	SpikeGP_CO
486	F	S	0.935184	SpikeGP_CO
487	N	.	0.124475	SpikeGP_CO
488	C	S	0.933541	SpikeGP_CO
489	Y	.	0.776477	SpikeGP_CO
490	F	.	0.850492	SpikeGP_CO
491	P	.	0.057452	SpikeGP_CO
492	L	.	0.121174	SpikeGP_CO
493	Q	.	0.726772	SpikeGP_CO
494	S	S	0.901652	SpikeGP_CO
495	Y	.	0.885438	SpikeGP_CO
496	G	.	0.084948	SpikeGP_CO
497	F	.	0.691211	SpikeGP_CO
498	Q	.	0.524213	SpikeGP_CO
499	P	.	0.486026	SpikeGP_CO
500	T	.	0.036849	SpikeGP_CO
501	N	.	0.102683	SpikeGP_CO
502	G	.	0.817364	SpikeGP_CO
503	V	.	0.452836	SpikeGP_CO
504	G	.	0.082237	SpikeGP_CO
505	Y	S	0.927759	SpikeGP_CO
506	Q	.	0.670595	SpikeGP_CO
507	P	.	0.227841	SpikeGP_CO
508	Y	.	0.109311	SpikeGP_CO
509	R	.	0.547781	SpikeGP_CO
510	V	S	0.928414	SpikeGP_CO
511	V	.	0.77598	SpikeGP_CO
512	V	.	0.749164	SpikeGP_CO
513	L	S	0.98386	SpikeGP_CO
514	S	.	0.376328	SpikeGP_CO
515	F	S	0.968619	SpikeGP_CO
516	E	.	0.572996	SpikeGP_CO
517	L	S	0.949082	SpikeGP_CO
518	L	.	0.5734	SpikeGP_CO
519	H	.	0.30353	SpikeGP_CO
520	A	.	0.387297	SpikeGP_CO
521	P	.	0.11017	SpikeGP_CO
522	A	.	0.033526	SpikeGP_CO
523	T	.	0.069523	SpikeGP_CO
524	V	.	0.863096	SpikeGP_CO
525	C	.	0.164617	SpikeGP_CO
526	G	.	0.073841	SpikeGP_CO
527	P	.	0.031093	SpikeGP_CO
528	K	.	0.025177	SpikeGP_CO
529	K	.	0.2285	SpikeGP_CO
530	S	S	0.947952	SpikeGP_CO
531	T	.	0.496703	SpikeGP_CO
532	N	.	0.072955	SpikeGP_CO
533	L	.	0.345208	SpikeGP_CO
534	V	.	0.660323	SpikeGP_CO
535	K	.	0.091496	SpikeGP_CO
536	N	.	0.447519	SpikeGP_CO
537	K	.	0.376622	SpikeGP_CO
538	C	.	0.519364	SpikeGP_CO
539	V	S	0.959597	SpikeGP_CO
540	N	.	0.482853	SpikeGP_CO
541	F	S	0.977911	SpikeGP_CO
542	N	.	0.326328	SpikeGP_CO
543	F	S	0.970114	SpikeGP_CO
544	N	.	0.140392	SpikeGP_CO
545	G	.	0.413724	SpikeGP_CO
546	L	.	0.874285	SpikeGP_CO
547	T	.	0.062201	SpikeGP_CO
548	G	.	0.751137	SpikeGP_CO
549	T	.	0.220362	SpikeGP_CO
550	G	.	0.125261	SpikeGP_CO
551	V	.	0.601496	SpikeGP_CO
552	L	.	0.672269	SpikeGP_CO
553	T	.	0.22395	SpikeGP_CO
554	E	S	0.929499	SpikeGP_CO
555	S	.	0.058915	SpikeGP_CO
556	N	.	0.063959	SpikeGP_CO
557	K	.	0.455589	SpikeGP_CO
558	K	.	0.115345	SpikeGP_CO
559	F	.	0.671931	SpikeGP_CO
560	L	S	0.961166	SpikeGP_CO
561	P	.	0.042672	SpikeGP_CO
562	F	.	0.157207	SpikeGP_CO
563	Q	.	0.691718	SpikeGP_CO
564	Q	S	0.925801	SpikeGP_CO
565	F	.	0.73974	SpikeGP_CO
566	G	.	0.497051	SpikeGP_CO
567	R	.	0.755623	SpikeGP_CO
568	D	.	0.191016	SpikeGP_CO
569	I	.	0.727412	SpikeGP_CO
570	A	.	0.501507	SpikeGP_CO
571	D	.	0.78637	SpikeGP_CO
572	T	.	0.123396	SpikeGP_CO
573	T	.	0.114367	SpikeGP_CO
574	D	.	0.763625	SpikeGP_CO
575	A	.	0.170027	SpikeGP_CO
576	V	.	0.745003	SpikeGP_CO
577	R	.	0.250451	SpikeGP_CO
578	D	.	0.839908	SpikeGP_CO
579	P	.	0.087817	SpikeGP_CO
580	Q	.	0.071686	SpikeGP_CO
581	T	.	0.068461	SpikeGP_CO
582	L	S	0.977628	SpikeGP_CO
583	E	.	0.389455	SpikeGP_CO
584	I	.	0.88693	SpikeGP_CO
585	L	.	0.680977	SpikeGP_CO
586	D	.	0.53533	SpikeGP_CO
587	I	.	0.579567	SpikeGP_CO
588	T	.	0.168248	SpikeGP_CO
589	P	.	0.058573	SpikeGP_CO
590	C	.	0.162625	SpikeGP_CO
591	S	.	0.279339	SpikeGP_CO
592	F	S	0.932428	SpikeGP_CO
593	G	.	0.070845	SpikeGP_CO
594	G	.	0.089078	SpikeGP_CO
595	V	.	0.65959	SpikeGP_CO
596	S	.	0.130762	SpikeGP_CO
597	V	.	0.740839	SpikeGP_CO
598	I	.	0.485868	SpikeGP_CO
599	T	.	0.518968	SpikeGP_CO
600	P	.	0.100932	SpikeGP_CO
601	G	.	0.057766	SpikeGP_CO
602	T	.	0.266585	SpikeGP_CO
603	N	.	0.171056	SpikeGP_CO
604	T	.	0.680129	SpikeGP_CO
605	S	.	0.35681	SpikeGP_CO
606	N	.	0.119757	SpikeGP_CO
607	Q	.	0.378987	SpikeGP_CO
608	V	S	0.905779	SpikeGP_CO
609	A	.	0.766179	SpikeGP_CO
610	V	.	0.70212	SpikeGP_CO
611	L	.	0.776484	SpikeGP_CO
612	Y	S	0.941504	SpikeGP_CO
613	Q	.	0.646928	SpikeGP_CO
614	D	S	0.953259	SpikeGP_CO
615	V	.	0.40812	SpikeGP_CO
616	N	.	0.272739	SpikeGP_CO
617	C	.	0.639225	SpikeGP_CO
618	T	.	0.16613	SpikeGP_CO
619	E	.	0.334416	SpikeGP_CO
620	V	.	0.467128	SpikeGP_CO
621	P	.	0.054531	SpikeGP_CO
622	V	.	0.120393	SpikeGP_CO
623	A	.	0.558771	SpikeGP_CO
624	I	.	0.802153	SpikeGP_CO
625	H	.	0.650961	SpikeGP_CO
626	A	.	0.588683	SpikeGP_CO
627	D	.	0.780005	SpikeGP_CO
628	Q	.	0.109536	SpikeGP_CO
629	L	.	0.736282	SpikeGP_CO
630	T	.	0.044435	SpikeGP_CO
631	P	.	0.511188	SpikeGP_CO
632	T	.	0.035502	SpikeGP_CO
633	W	S	0.964896	SpikeGP_CO
634	R	.	0.889208	SpikeGP_CO
635	V	.	0.845406	SpikeGP_CO
636	Y	S	0.975706	SpikeGP_CO
637	S	.	0.756677	SpikeGP_CO
638	T	.	0.084088	SpikeGP_CO
639	G	.	0.628631	SpikeGP_CO
640	S	.	0.377377	SpikeGP_CO
641	N	.	0.136545	SpikeGP_CO
642	V	.	0.407861	SpikeGP_CO
643	F	.	0.865579	SpikeGP_CO
644	Q	.	0.632347	SpikeGP_CO
645	T	.	0.650276	SpikeGP_CO
646	R	S	0.965362	SpikeGP_CO
647	A	.	0.624314	SpikeGP_CO
648	G	.	0.49857	SpikeGP_CO
649	C	.	0.449192	SpikeGP_CO
650	L	.	0.518872	SpikeGP_CO
651	I	.	0.255884	SpikeGP_CO
652	G	.	0.40173	SpikeGP_CO
653	A	S	0.933712	SpikeGP_CO
654	E	.	0.326986	SpikeGP_CO
655	H	.	0.576162	SpikeGP_CO
656	V	.	0.71251	SpikeGP_CO
657	N	.	0.224459	SpikeGP_CO
658	N	.	0.58972	SpikeGP_CO
659	S	.	0.201789	SpikeGP_CO
660	Y	.	0.703358	SpikeGP_CO
661	E	.	0.702706	SpikeGP_CO
662	C	.	0.517676	SpikeGP_CO
663	D	.	0.547523	SpikeGP_CO
664	I	.	0.254229	SpikeGP_CO
665	P	.	0.040645	SpikeGP_CO
666	I	.	0.029817	SpikeGP_CO
667	G	.	0.444844	SpikeGP_CO
668	A	.	0.886928	SpikeGP_CO
669	G	.	0.054124	SpikeGP_CO
670	I	.	0.331248	SpikeGP_CO
671	C	.	0.432711	SpikeGP_CO
672	A	S	0.951354	SpikeGP_CO
673	S	.	0.258903	SpikeGP_CO
674	Y	.	0.694891	SpikeGP_CO
675	Q	.	0.553828	SpikeGP_CO
676	T	.	0.621262	SpikeGP_CO
677	Q	S	0.917046	SpikeGP_CO
678	T	.	0.173573	SpikeGP_CO
679	N	.	0.304927	SpikeGP_CO
680	S	.	0.273908	SpikeGP_CO
681	P	.	0.05801	SpikeGP_CO
682	R	.	0.059512	SpikeGP_CO
683	R	.	0.706461	SpikeGP_CO
684	A	S	0.909782	SpikeGP_CO
685	R	.	0.884915	SpikeGP_CO
686	S	.	0.10707	SpikeGP_CO
687	V	.	0.631929	SpikeGP_CO
688	A	.	0.614738	SpikeGP_CO
689	S	.	0.232337	SpikeGP_CO
690	Q	.	0.864648	SpikeGP_CO
691	S	.	0.162907	SpikeGP_CO
692	I	.	0.609158	SpikeGP_CO
693	I	.	0.70527	SpikeGP_CO
694	A	S	0.929927	SpikeGP_CO
695	Y	S	0.954417	SpikeGP_CO
696	T	.	0.498282	SpikeGP_CO
697	M	S	0.974534	SpikeGP_CO
698	S	.	0.301562	SpikeGP_CO
699	L	.	0.790636	SpikeGP_CO
700	G	.	0.129502	SpikeGP_CO
701	A	.	0.865748	SpikeGP_CO
702	E	.	0.115637	SpikeGP_CO
703	N	.	0.184236	SpikeGP_CO
704	S	.	0.287616	SpikeGP_CO
705	V	.	0.749266	SpikeGP_CO
706	A	.	0.211823	SpikeGP_CO
707	Y	S	0.973305	SpikeGP_CO
708	S	.	0.541685	SpikeGP_CO
709	N	.	0.231739	SpikeGP_CO
710	N	.	0.256564	SpikeGP_CO
711	S	.	0.142782	SpikeGP_CO
712	I	.	0.621161	SpikeGP_CO
713	A	.	0.090067	SpikeGP_CO
714	I	.	0.776214	SpikeGP_CO
715	P	.	0.274796	SpikeGP_CO
716	T	.	0.063267	SpikeGP_CO
717	N	.	0.333837	SpikeGP_CO
718	F	S	0.981473	SpikeGP_CO
719	T	.	0.088762	SpikeGP_CO
720	I	.	0.801309	SpikeGP_CO
721	S	.	0.32757	SpikeGP_CO
722	V	S	0.945972	SpikeGP_CO
723	T	.	0.290945	SpikeGP_CO
724	T	.	0.789104	SpikeGP_CO
725	E	.	0.602463	SpikeGP_CO
726	I	.	0.417685	SpikeGP_CO
727	L	.	0.80105	SpikeGP_CO
728	P	.	0.040689	SpikeGP_CO
729	V	.	0.108042	SpikeGP_CO
730	S	.	0.284579	SpikeGP_CO
731	M	.	0.810732	SpikeGP_CO
732	T	.	0.290985	SpikeGP_CO
733	K	.	0.289016	SpikeGP_CO
734	T	.	0.395949	SpikeGP_CO
735	S	.	0.571849	SpikeGP_CO
736	V	.	0.411934	SpikeGP_CO
737	D	.	0.864742	SpikeGP_CO
738	C	.	0.869392	SpikeGP_CO
739	T	.	0.710079	SpikeGP_CO
740	M	.	0.846819	SpikeGP_CO
741	Y	.	0.785866	SpikeGP_CO
742	I	S	0.90389	SpikeGP_CO
743	C	.	0.734215	SpikeGP_CO
744	G	.	0.142109	SpikeGP_CO
745	D	.	0.887346	SpikeGP_CO
746	S	.	0.042536	SpikeGP_CO
747	T	.	0.217021	SpikeGP_CO
748	E	.	0.139311	SpikeGP_CO
749	C	S	0.941357	SpikeGP_CO
750	S	.	0.707449	SpikeGP_CO
751	N	.	0.237427	SpikeGP_CO
752	L	.	0.606695	SpikeGP_CO
753	L	.	0.758196	SpikeGP_CO
754	L	S	0.928685	SpikeGP_CO
755	Q	.	0.790197	SpikeGP_CO
756	Y	.	0.880265	SpikeGP_CO
757	G	.	0.771797	SpikeGP_CO
758	S	.	0.169165	SpikeGP_CO
759	F	.	0.744567	SpikeGP_CO
760	C	.	0.694641	SpikeGP_CO
761	T	.	0.550256	SpikeGP_CO
762	Q	.	0.851131	SpikeGP_CO
763	L	.	0.679844	SpikeGP_CO
764	N	.	0.400095	SpikeGP_CO
765	R	S	0.964743	SpikeGP_CO
766	A	.	0.544555	SpikeGP_CO
767	L	S	0.9397	SpikeGP_CO
768	T	.	0.101305	SpikeGP_CO
769	G	.	0.233221	SpikeGP_CO
770	I	.	0.713321	SpikeGP_CO
771	A	.	0.095026	SpikeGP_CO
772	V	.	0.648767	SpikeGP_CO
773	E	.	0.628512	SpikeGP_CO
774	Q	.	0.186211	SpikeGP_CO
775	D	S	0.928112	SpikeGP_CO
776	K	.	0.053265	SpikeGP_CO
777	N	.	0.172223	SpikeGP_CO
778	T	.	0.163033	SpikeGP_CO
779	Q	.	0.558774	SpikeGP_CO
780	E	.	0.822663	SpikeGP_CO
781	V	.	0.316016	SpikeGP_CO
782	F	.	0.861471	SpikeGP_CO
783	A	.	0.408264	SpikeGP_CO
784	Q	.	0.056839	SpikeGP_CO
785	V	.	0.877219	SpikeGP_CO
786	K	.	0.517897	SpikeGP_CO
787	Q	.	0.552423	SpikeGP_CO
788	I	.	0.38897	SpikeGP_CO
789	Y	.	0.852139	SpikeGP_CO
790	K	.	0.161976	SpikeGP_CO
791	T	.	0.307498	SpikeGP_CO
792	P	.	0.114595	SpikeGP_CO
793	P	.	0.023729	SpikeGP_CO
794	I	.	0.054213	SpikeGP_CO
795	K	.	0.371737	SpikeGP_CO
796	D	S	0.91611	SpikeGP_CO
797	F	.	0.854753	SpikeGP_CO
798	G	.	0.195597	SpikeGP_CO
799	G	.	0.336176	SpikeGP_CO
800	F	.	0.899809	SpikeGP_CO
801	N	.	0.042658	SpikeGP_CO
802	F	S	0.972824	SpikeGP_CO
803	S	.	0.493767	SpikeGP_CO
804	Q	.	0.476894	SpikeGP_CO
805	I	.	0.374806	SpikeGP_CO
806	L	.	0.847697	SpikeGP_CO
807	P	.	0.04198	SpikeGP_CO
808	D	.	0.039402	SpikeGP_CO
809	P	.	0.026754	SpikeGP_CO
810	S	.	0.03213	SpikeGP_CO
811	K	.	0.033499	SpikeGP_CO
812	P	.	0.039741	SpikeGP_CO
813	S	.	0.034742	SpikeGP_CO
814	K	.	0.078717	SpikeGP_CO
815	R	S	0.983091	SpikeGP_CO
816	S	.	0.41535	SpikeGP_CO
817	F	.	0.528057	SpikeGP_CO
818	I	.	0.814553	SpikeGP_CO
819	E	.	0.872189	SpikeGP_CO
820	D	.	0.89993	SpikeGP_CO
821	L	.	0.815827	SpikeGP_CO
822	L	.	0.448722	SpikeGP_CO
823	F	.	0.271307	SpikeGP_CO
824	N	.	0.342645	SpikeGP_CO
825	K	.	0.515908	SpikeGP_CO
826	V	.	0.7274	SpikeGP_CO
827	T	.	0.172538	SpikeGP_CO
828	L	S	0.963486	SpikeGP_CO
829	A	.	0.311821	SpikeGP_CO
830	D	S	0.960441	SpikeGP_CO
831	A	.	0.492502	SpikeGP_CO
832	G	.	0.07702	SpikeGP_CO
833	F	.	0.049645	SpikeGP_CO
834	I	.	0.656405	SpikeGP_CO
835	K	.	0.55148	SpikeGP_CO
836	Q	.	0.866239	SpikeGP_CO
837	Y	S	0.968637	SpikeGP_CO
838	G	.	0.185025	SpikeGP_CO
839	D	.	0.857673	SpikeGP_CO
840	C	.	0.098779	SpikeGP_CO
841	L	.	0.889421	SpikeGP_CO
842	G	.	0.069893	SpikeGP_CO
843	D	.	0.347983	SpikeGP_CO
844	I	.	0.192688	SpikeGP_CO
845	A	.	0.558811	SpikeGP_CO
846	A	.	0.885346	SpikeGP_CO
847	R	.	0.86351	SpikeGP_CO
848	D	.	0.714478	SpikeGP_CO
849	L	.	0.420644	SpikeGP_CO
850	I	.	0.25634	SpikeGP_CO
851	C	.	0.400377	SpikeGP_CO
852	A	.	0.362607	SpikeGP_CO
853	Q	S	0.914531	SpikeGP_CO
854	K	.	0.362096	SpikeGP_CO
855	F	S	0.948586	SpikeGP_CO
856	N	.	0.224688	SpikeGP_CO
857	G	.	0.446166	SpikeGP_CO
858	L	S	0.91826	SpikeGP_CO
859	T	.	0.050591	SpikeGP_CO
860	V	.	0.527784	SpikeGP_CO
861	L	.	0.804524	SpikeGP_CO
862	P	.	0.285865	SpikeGP_CO
863	P	.	0.030834	SpikeGP_CO
864	L	.	0.051506	SpikeGP_CO
865	L	S	0.900977	SpikeGP_CO
866	T	.	0.324673	SpikeGP_CO
867	D	S	0.932256	SpikeGP_CO
868	E	.	0.555419	SpikeGP_CO
869	M	.	0.376747	SpikeGP_CO
870	I	.	0.790357	SpikeGP_CO
871	A	.	0.72821	SpikeGP_CO
872	Q	.	0.867095	SpikeGP_CO
873	Y	.	0.879125	SpikeGP_CO
874	T	.	0.442612	SpikeGP_CO
875	S	.	0.826884	SpikeGP_CO
876	A	.	0.563659	SpikeGP_CO
877	L	.	0.542544	SpikeGP_CO
878	L	.	0.880163	SpikeGP_CO
879	A	.	0.786298	SpikeGP_CO
880	G	.	0.438334	SpikeGP_CO
881	T	.	0.103225	SpikeGP_CO
882	I	.	0.368228	SpikeGP_CO
883	T	.	0.205202	SpikeGP_CO
884	S	.	0.757602	SpikeGP_CO
885	G	.	0.647904	SpikeGP_CO
886	W	S	0.958827	SpikeGP_CO
887	T	.	0.046895	SpikeGP_CO
888	F	S	0.928164	SpikeGP_CO
889	G	.	0.60122	SpikeGP_CO
890	A	.	0.29309	SpikeGP_CO
891	G	.	0.151795	SpikeGP_CO
892	A	.	0.675263	SpikeGP_CO
893	A	.	0.139397	SpikeGP_CO
894	L	.	0.711776	SpikeGP_CO
895	Q	.	0.181778	SpikeGP_CO
896	I	S	0.963395	SpikeGP_CO
897	P	.	0.044432	SpikeGP_CO
898	F	.	0.090196	SpikeGP_CO
899	A	.	0.770236	SpikeGP_CO
900	M	.	0.877512	SpikeGP_CO
901	Q	S	0.917566	SpikeGP_CO
902	M	S	0.987191	SpikeGP_CO
903	A	.	0.785071	SpikeGP_CO
904	Y	S	0.977331	SpikeGP_CO
905	R	S	0.926297	SpikeGP_CO
906	F	S	0.970338	SpikeGP_CO
907	N	.	0.321565	SpikeGP_CO
908	G	.	0.523167	SpikeGP_CO
909	I	.	0.247806	SpikeGP_CO
910	G	.	0.05139	SpikeGP_CO
911	V	.	0.811756	SpikeGP_CO
912	T	.	0.392608	SpikeGP_CO
913	Q	S	0.905983	SpikeGP_CO
914	N	.	0.658692	SpikeGP_CO
915	V	.	0.833214	SpikeGP_CO
916	L	.	0.613948	SpikeGP_CO
917	Y	S	0.928795	SpikeGP_CO
918	E	.	0.715126	SpikeGP_CO
919	N	.	0.098563	SpikeGP_CO
920	Q	.	0.878806	SpikeGP_CO
921	K	.	0.097953	SpikeGP_CO
922	L	.	0.390884	SpikeGP_CO
923	I	.	0.896992	SpikeGP_CO
924	A	.	0.832569	SpikeGP_CO
925	N	.	0.535645	SpikeGP_CO
926	Q	.	0.765981	SpikeGP_CO
927	F	.	0.673606	SpikeGP_CO
928	N	.	0.153213	SpikeGP_CO
929	S	.	0.732414	SpikeGP_CO
930	A	.	0.293913	SpikeGP_CO
931	I	.	0.050066	SpikeGP_CO
932	G	.	0.199509	SpikeGP_CO
933	K	.	0.080875	SpikeGP_CO
934	I	.	0.415805	SpikeGP_CO
935	Q	.	0.605394	SpikeGP_CO
936	D	S	0.952302	SpikeGP_CO
937	S	.	0.051535	SpikeGP_CO
938	L	.	0.581061	SpikeGP_CO
939	S	.	0.076864	SpikeGP_CO
940	S	.	0.434936	SpikeGP_CO
941	T	.	0.08613	SpikeGP_CO
942	A	.	0.776177	SpikeGP_CO
943	S	.	0.468405	SpikeGP_CO
944	A	.	0.34378	SpikeGP_CO
945	L	.	0.138335	SpikeGP_CO
946	G	.	0.147329	SpikeGP_CO
947	K	.	0.118653	SpikeGP_CO
948	L	.	0.58845	SpikeGP_CO
949	Q	.	0.550873	SpikeGP_CO
950	D	.	0.793378	SpikeGP_CO
951	V	.	0.326972	SpikeGP_CO
952	V	.	0.543908	SpikeGP_CO
953	N	.	0.452854	SpikeGP_CO
954	Q	.	0.702551	SpikeGP_CO
955	N	.	0.251612	SpikeGP_CO
956	A	.	0.601569	SpikeGP_CO
957	Q	.	0.539882	SpikeGP_CO
958	A	.	0.680422	SpikeGP_CO
959	L	S	0.924259	SpikeGP_CO
960	N	.	0.213909	SpikeGP_CO
961	T	.	0.249061	SpikeGP_CO
962	L	.	0.164551	SpikeGP_CO
963	V	.	0.697461	SpikeGP_CO
964	K	.	0.52408	SpikeGP_CO
965	Q	.	0.396918	SpikeGP_CO
966	L	S	0.931725	SpikeGP_CO
967	S	.	0.566067	SpikeGP_CO
968	S	.	0.771286	SpikeGP_CO
969	N	.	0.093467	SpikeGP_CO
970	F	.	0.667417	SpikeGP_CO
971	G	.	0.348785	SpikeGP_CO
972	A	.	0.143514	SpikeGP_CO
973	I	.	0.237101	SpikeGP_CO
974	S	.	0.508543	SpikeGP_CO
975	S	.	0.306201	SpikeGP_CO
976	V	.	0.787641	SpikeGP_CO
977	L	S	0.915834	SpikeGP_CO
978	N	.	0.52617	SpikeGP_CO
979	D	.	0.874622	SpikeGP_CO
980	I	.	0.129356	SpikeGP_CO
981	L	.	0.809064	SpikeGP_CO
982	S	.	0.30956	SpikeGP_CO
983	R	S	0.904319	SpikeGP_CO
984	L	.	0.114989	SpikeGP_CO
985	D	.	0.815914	SpikeGP_CO
986	K	.	0.063478	SpikeGP_CO
987	V	.	0.401525	SpikeGP_CO
988	E	.	0.637684	SpikeGP_CO
989	A	.	0.569307	SpikeGP_CO
990	E	.	0.317683	SpikeGP_CO
991	V	.	0.353382	SpikeGP_CO
992	Q	.	0.547705	SpikeGP_CO
993	I	.	0.709586	SpikeGP_CO
994	D	S	0.937856	SpikeGP_CO
995	R	.	0.703078	SpikeGP_CO
996	L	.	0.826342	SpikeGP_CO
997	I	.	0.707384	SpikeGP_CO
998	T	.	0.447143	SpikeGP_CO
999	G	.	0.644011	SpikeGP_CO
1000	R	.	0.770407	SpikeGP_CO
1001	L	.	0.623238	SpikeGP_CO
1002	Q	.	0.784928	SpikeGP_CO
1003	S	.	0.492943	SpikeGP_CO
1004	L	S	0.941083	SpikeGP_CO
1005	Q	.	0.653049	SpikeGP_CO
1006	T	.	0.616838	SpikeGP_CO
1007	Y	.	0.8029	SpikeGP_CO
1008	V	.	0.690441	SpikeGP_CO
1009	T	.	0.650313	SpikeGP_CO
1010	Q	S	0.934013	SpikeGP_CO
1011	Q	.	0.810344	SpikeGP_CO
1012	L	.	0.661828	SpikeGP_CO
1013	I	.	0.311197	SpikeGP_CO
1014	R	S	0.91312	SpikeGP_CO
1015	A	.	0.866534	SpikeGP_CO
1016	A	.	0.858715	SpikeGP_CO
1017	E	.	0.164816	SpikeGP_CO
1018	I	.	0.557881	SpikeGP_CO
1019	R	.	0.67127	SpikeGP_CO
1020	A	.	0.548045	SpikeGP_CO
1021	S	S	0.902041	SpikeGP_CO
1022	A	.	0.659299	SpikeGP_CO
1023	N	.	0.044864	SpikeGP_CO
1024	L	.	0.850816	SpikeGP_CO
1025	A	.	0.497602	SpikeGP_CO
1026	A	.	0.198572	SpikeGP_CO
1027	T	.	0.130716	SpikeGP_CO
1028	K	.	0.123206	SpikeGP_CO
1029	M	.	0.790976	SpikeGP_CO
1030	S	.	0.597827	SpikeGP_CO
1031	E	.	0.873769	SpikeGP_CO
1032	C	.	0.415466	SpikeGP_CO
1033	V	.	0.591915	SpikeGP_CO
1034	L	.	0.504097	SpikeGP_CO
1035	G	.	0.077964	SpikeGP_CO
1036	Q	.	0.295963	SpikeGP_CO
1037	S	.	0.156158	SpikeGP_CO
1038	K	.	0.232686	SpikeGP_CO
1039	R	.	0.742557	SpikeGP_CO
1040	V	S	0.93477	SpikeGP_CO
1041	D	.	0.723595	SpikeGP_CO
1042	F	.	0.734873	SpikeGP_CO
1043	C	.	0.070205	SpikeGP_CO
1044	G	.	0.652092	SpikeGP_CO
1045	K	.	0.204939	SpikeGP_CO
1046	G	.	0.454562	SpikeGP_CO
1047	Y	S	0.956035	SpikeGP_CO
1048	H	.	0.172319	SpikeGP_CO
1049	L	.	0.888516	SpikeGP_CO
1050	M	S	0.953454	SpikeGP_CO
1051	S	.	0.117711	SpikeGP_CO
1052	F	.	0.895708	SpikeGP_CO
1053	P	.	0.035097	SpikeGP_CO
1054	Q	.	0.047037	SpikeGP_CO
1055	S	.	0.402052	SpikeGP_CO
1056	A	S	0.970801	SpikeGP_CO
1057	P	.	0.050122	SpikeGP_CO
1058	H	.	0.030923	SpikeGP_CO
1059	G	.	0.080568	SpikeGP_CO
1060	V	S	0.960245	SpikeGP_CO
1061	V	.	0.318416	SpikeGP_CO
1062	F	S	0.979808	SpikeGP_CO
1063	L	.	0.885943	SpikeGP_CO
1064	H	.	0.818032	SpikeGP_CO
1065	V	S	0.941912	SpikeGP_CO
1066	T	.	0.301162	SpikeGP_CO
1067	Y	.	0.50328	SpikeGP_CO
1068	V	.	0.605859	SpikeGP_CO
1069	P	.	0.203258	SpikeGP_CO
1070	A	.	0.036614	SpikeGP_CO
1071	Q	.	0.062402	SpikeGP_CO
1072	E	S	0.978845	SpikeGP_CO
1073	K	.	0.396746	SpikeGP_CO
1074	N	.	0.153749	SpikeGP_CO
1075	F	S	0.933414	SpikeGP_CO
1076	T	.	0.099597	SpikeGP_CO
1077	T	.	0.223823	SpikeGP_CO
1078	A	.	0.804624	SpikeGP_CO
1079	P	.	0.151878	SpikeGP_CO
1080	A	.	0.039699	SpikeGP_CO
1081	I	.	0.64703	SpikeGP_CO
1082	C	.	0.825048	SpikeGP_CO
1083	H	.	0.513201	SpikeGP_CO
1084	D	.	0.064213	SpikeGP_CO
1085	G	.	0.068778	SpikeGP_CO
1086	K	.	0.360886	SpikeGP_CO
1087	A	.	0.293029	SpikeGP_CO
1088	H	.	0.398982	SpikeGP_CO
1089	F	.	0.351101	SpikeGP_CO
1090	P	.	0.069795	SpikeGP_CO
1091	R	.	0.102385	SpikeGP_CO
1092	E	.	0.439122	SpikeGP_CO
1093	G	.	0.77589	SpikeGP_CO
1094	V	.	0.393204	SpikeGP_CO
1095	F	.	0.116864	SpikeGP_CO
1096	V	S	0.971262	SpikeGP_CO
1097	S	.	0.570719	SpikeGP_CO
1098	N	.	0.534942	SpikeGP_CO
1099	G	.	0.325288	SpikeGP_CO
1100	T	.	0.574718	SpikeGP_CO
1101	H	.	0.574683	SpikeGP_CO
1102	W	.	0.564937	SpikeGP_CO
1103	F	.	0.597458	SpikeGP_CO
1104	V	.	0.877271	SpikeGP_CO
1105	T	.	0.511174	SpikeGP_CO
1106	Q	S	0.983408	SpikeGP_CO
1107	R	S	0.986586	SpikeGP_CO
1108	N	.	0.269426	SpikeGP_CO
1109	F	.	0.824839	SpikeGP_CO
1110	Y	.	0.542953	SpikeGP_CO
1111	E	.	0.80329	SpikeGP_CO
1112	P	.	0.174157	SpikeGP_CO
1113	Q	.	0.038078	SpikeGP_CO
1114	I	.	0.273159	SpikeGP_CO
1115	I	S	0.924131	SpikeGP_CO
1116	T	.	0.561044	SpikeGP_CO
1117	T	.	0.704143	SpikeGP_CO
1118	D	S	0.964278	SpikeGP_CO
1119	N	.	0.539056	SpikeGP_CO
1120	T	.	0.276697	SpikeGP_CO
1121	F	.	0.250239	SpikeGP_CO
1122	V	.	0.788911	SpikeGP_CO
1123	S	.	0.639463	SpikeGP_CO
1124	G	.	0.568312	SpikeGP_CO
1125	N	.	0.137139	SpikeGP_CO
1126	C	.	0.210188	SpikeGP_CO
1127	D	.	0.724566	SpikeGP_CO
1128	V	.	0.283382	SpikeGP_CO
1129	V	.	0.49009	SpikeGP_CO
1130	I	.	0.617208	SpikeGP_CO
1131	G	.	0.295275	SpikeGP_CO
1132	I	.	0.820666	SpikeGP_CO
1133	V	.	0.78189	SpikeGP_CO
1134	N	.	0.618589	SpikeGP_CO
1135	N	.	0.888614	SpikeGP_CO
1136	T	.	0.198303	SpikeGP_CO
1137	V	.	0.611735	SpikeGP_CO
1138	Y	.	0.653893	SpikeGP_CO
1139	D	S	0.936712	SpikeGP_CO
1140	P	.	0.037315	SpikeGP_CO
1141	L	.	0.055202	SpikeGP_CO
1142	Q	.	0.128435	SpikeGP_CO
1143	P	.	0.368437	SpikeGP_CO
1144	E	.	0.03921	SpikeGP_CO
1145	L	.	0.278122	SpikeGP_CO
1146	D	S	0.946391	SpikeGP_CO
1147	S	.	0.039088	SpikeGP_CO
1148	F	.	0.668545	SpikeGP_CO
1149	K	.	0.057112	SpikeGP_CO
1150	E	.	0.770826	SpikeGP_CO
1151	E	.	0.651772	SpikeGP_CO
1152	L	.	0.271977	SpikeGP_CO
1153	D	.	0.738633	SpikeGP_CO
1154	K	.	0.177429	SpikeGP_CO
1155	Y	.	0.158604	SpikeGP_CO
1156	F	S	0.96207	SpikeGP_CO
1157	K	.	0.662444	SpikeGP_CO
1158	N	.	0.430228	SpikeGP_CO
1159	H	.	0.709443	SpikeGP_CO
1160	T	.	0.057182	SpikeGP_CO
1161	S	.	0.333	SpikeGP_CO
1162	P	.	0.041394	SpikeGP_CO
1163	D	.	0.052816	SpikeGP_CO
1164	V	.	0.223572	SpikeGP_CO
1165	D	.	0.819299	SpikeGP_CO
1166	L	.	0.640913	SpikeGP_CO
1167	G	.	0.146191	SpikeGP_CO
1168	D	.	0.237113	SpikeGP_CO
1169	I	.	0.304971	SpikeGP_CO
1170	S	.	0.216888	SpikeGP_CO
1171	G	.	0.160805	SpikeGP_CO
1172	I	.	0.429992	SpikeGP_CO
1173	N	.	0.066683	SpikeGP_CO
1174	A	S	0.925483	SpikeGP_CO
1175	S	.	0.115411	SpikeGP_CO
1176	V	.	0.744406	SpikeGP_CO
1177	V	.	0.657878	SpikeGP_CO
1178	N	.	0.20507	SpikeGP_CO
1179	I	.	0.289541	SpikeGP_CO
1180	Q	.	0.422787	SpikeGP_CO
1181	K	.	0.35722	SpikeGP_CO
1182	E	.	0.711913	SpikeGP_CO
1183	I	.	0.569327	SpikeGP_CO
1184	D	.	0.846992	SpikeGP_CO
1185	R	.	0.759749	SpikeGP_CO
1186	L	.	0.78753	SpikeGP_CO
1187	N	.	0.081525	SpikeGP_CO
1188	E	.	0.567735	SpikeGP_CO
1189	V	.	0.188508	SpikeGP_CO
1190	A	.	0.89471	SpikeGP_CO
1191	K	.	0.246744	SpikeGP_CO
1192	N	.	0.26853	SpikeGP_CO
1193	L	.	0.872725	SpikeGP_CO
1194	N	.	0.070093	SpikeGP_CO
1195	E	S	0.94769	SpikeGP_CO
1196	S	.	0.184692	SpikeGP_CO
1197	L	.	0.812248	SpikeGP_CO
1198	I	.	0.123948	SpikeGP_CO
1199	D	.	0.751431	SpikeGP_CO
1200	L	.	0.743591	SpikeGP_CO
1201	Q	.	0.610105	SpikeGP_CO
1202	E	.	0.542778	SpikeGP_CO
1203	L	.	0.375248	SpikeGP_CO
1204	G	.	0.192031	SpikeGP_CO
1205	K	.	0.072877	SpikeGP_CO
1206	Y	.	0.742916	SpikeGP_CO
1207	E	S	0.958014	SpikeGP_CO
1208	Q	.	0.624069	SpikeGP_CO
1209	Y	.	0.096859	SpikeGP_CO
1210	I	.	0.841922	SpikeGP_CO
1211	K	.	0.062642	SpikeGP_CO
1212	W	S	0.981758	SpikeGP_CO
1213	P	.	0.148972	SpikeGP_CO
1214	W	.	0.080536	SpikeGP_CO
1215	Y	S	0.901104	SpikeGP_CO
1216	I	S	0.973018	SpikeGP_CO
1217	W	S	0.926481	SpikeGP_CO
1218	L	S	0.932366	SpikeGP_CO
1219	G	.	0.474816	SpikeGP_CO
1220	F	.	0.874401	SpikeGP_CO
1221	I	.	0.79407	SpikeGP_CO
1222	A	.	0.803289	SpikeGP_CO
1223	G	.	0.215456	SpikeGP_CO
1224	L	.	0.684533	SpikeGP_CO
1225	I	.	0.522711	SpikeGP_CO
1226	A	.	0.754246	SpikeGP_CO
1227	I	.	0.487266	SpikeGP_CO
1228	V	.	0.824969	SpikeGP_CO
1229	M	S	0.933132	SpikeGP_CO
1230	V	S	0.976647	SpikeGP_CO
1231	T	.	0.545746	SpikeGP_CO
1232	I	S	0.976753	SpikeGP_CO
1233	M	.	0.751033	SpikeGP_CO
1234	L	S	0.966205	SpikeGP_CO
1235	C	.	0.728947	SpikeGP_CO
1236	C	S	0.963331	SpikeGP_CO
1237	M	.	0.83197	SpikeGP_CO
1238	T	.	0.369128	SpikeGP_CO
1239	S	.	0.409581	SpikeGP_CO
1240	C	.	0.428879	SpikeGP_CO
1241	C	.	0.88969	SpikeGP_CO
1242	S	.	0.276448	SpikeGP_CO
1243	C	.	0.072465	SpikeGP_CO
1244	L	.	0.860407	SpikeGP_CO
1245	K	.	0.095364	SpikeGP_CO
1246	G	.	0.287155	SpikeGP_CO
1247	C	.	0.377508	SpikeGP_CO
1248	C	.	0.448187	SpikeGP_CO
1249	S	.	0.441747	SpikeGP_CO
1250	C	.	0.116711	SpikeGP_CO
1251	G	.	0.21103	SpikeGP_CO
1252	S	.	0.118237	SpikeGP_CO
1253	C	.	0.056927	SpikeGP_CO
1254	C	.	0.861744	SpikeGP_CO
1255	K	.	0.212722	SpikeGP_CO
1256	F	.	0.349652	SpikeGP_CO
1257	D	.	0.832248	SpikeGP_CO
1258	E	.	0.372597	SpikeGP_CO
1259	D	.	0.235703	SpikeGP_CO
1260	D	.	0.106309	SpikeGP_CO
1261	S	.	0.054816	SpikeGP_CO
1262	E	.	0.501833	SpikeGP_CO
1263	P	.	0.035753	SpikeGP_CO
1264	V	.	0.02716	SpikeGP_CO
1265	L	.	0.633225	SpikeGP_CO
1266	K	.	0.220329	SpikeGP_CO
1267	G	.	0.078762	SpikeGP_CO
1268	V	.	0.884353	SpikeGP_CO
1269	K	.	0.387743	SpikeGP_CO
1270	L	S	0.947675	SpikeGP_CO
1271	H	.	0.74412	SpikeGP_CO
1272	Y	.	0.862444	SpikeGP_CO
1273	T	.	0.265644	SpikeGP_CO
----	----	----	----------	----------------
Numb	er o	f cl	eavage sit	es 196. Number of amino acids 1273. Protein name SpikeGP_CO
----	----	----	----------	----------------

## Sheet: Envelope
pos	AA	C	score	Ident
----	----	----	----------	----------------
1	M	.	0.354066	ENvelope_c
2	y	S	0.969736	Envelope_c
3	S	.	0.339621	Envelope_c
4	F	.	0.735454	Envelope_c
5	V	.	0.571797	Envelope_c
6	S	.	0.2851	Envelope_c
7	e	S	0.902701	Envelope_c
8	E	.	0.632843	Envelope_c
9	T	.	0.303788	Envelope_c
10	G	.	0.336689	Envelope_c
11	T	.	0.139874	Envelope_c
12	L	.	0.616562	Envelope_c
13	I	.	0.690286	Envelope_c
14	V	.	0.789665	Envelope_c
15	N	.	0.696144	Envelope_c
16	S	.	0.796124	Envelope_c
17	V	.	0.663656	Envelope_c
18	l	S	0.917585	Envelope_c
19	L	.	0.797248	Envelope_c
20	F	.	0.829898	Envelope_c
21	l	S	0.986699	Envelope_c
22	A	.	0.490893	Envelope_c
23	F	.	0.887874	Envelope_c
24	v	S	0.91132	Envelope_c
25	V	.	0.856824	Envelope_c
26	f	S	0.954595	Envelope_c
27	L	.	0.852741	Envelope_c
28	l	S	0.927811	Envelope_c
29	V	.	0.89767	Envelope_c
30	T	.	0.338191	Envelope_c
31	l	S	0.987381	Envelope_c
32	A	.	0.42858	Envelope_c
33	I	.	0.664966	Envelope_c
34	l	S	0.905933	Envelope_c
35	T	.	0.647777	Envelope_c
36	A	.	0.880722	Envelope_c
37	l	S	0.935754	Envelope_c
38	R	.	0.649298	Envelope_c
39	l	S	0.958761	Envelope_c
40	C	.	0.898843	Envelope_c
41	a	S	0.946105	Envelope_c
42	Y	.	0.791701	Envelope_c
43	C	.	0.776657	Envelope_c
44	c	S	0.904516	Envelope_c
45	N	.	0.184751	Envelope_c
46	I	.	0.74538	Envelope_c
47	V	.	0.520788	Envelope_c
48	N	.	0.151755	Envelope_c
49	v	S	0.974492	Envelope_c
50	S	.	0.125505	Envelope_c
51	L	.	0.279144	Envelope_c
52	V	.	0.295633	Envelope_c
53	K	.	0.224006	Envelope_c
54	P	.	0.579645	Envelope_c
55	S	.	0.047054	Envelope_c
56	F	.	0.869528	Envelope_c
57	y	S	0.923056	Envelope_c
58	V	.	0.812239	Envelope_c
59	Y	S	0.95688	Envelope_c
60	S	.	0.573542	Envelope_c
61	R	.	0.327906	Envelope_c
62	v	S	0.937064	Envelope_c
63	K	.	0.454961	Envelope_c
64	N	.	0.572343	Envelope_c
65	L	.	0.863077	Envelope_c
66	N	.	0.066281	Envelope_c
67	S	.	0.462645	Envelope_c
68	S	.	0.241207	Envelope_c
69	R	.	0.289239	Envelope_c
70	V	.	0.829771	Envelope_c
71	P	.	0.160459	Envelope_c
72	D	.	0.152747	Envelope_c
73	L	.	0.302664	Envelope_c
74	L	.	0.683819	Envelope_c
75	V	.	0.444235	Envelope_c
-------	---	--	----------	----------------
Number	of	cl	eavage sit	es 17. Number of amino acids 75. Protein name Envelope_c

## Sheet: Membrane
pos	AA	C	score	Ident
----	----	----	----------	----------------
1	M	.	0.565373	Membrane_c
2	A	.	0.168182	Membrane_c
3	D'	S	0.915007	Membrane_c
4	S	.	0.156118	Membrane_c
5	N	.	0.176788	Membrane_c
6	G	.	0.15525	Membrane_c
7	T	.	0.121886	Membrane_c
8	I	.	0.454886	Membrane_c
9	T	.	0.114191	Membrane_c
10	V'	S	0.90347	Membrane_c
11	E	.	0.684938	Membrane_c
12	E	.	0.202188	Membrane_c
13	L	.	0.416177	Membrane_c
14	K	.	0.161741	Membrane_c
15	K	.	0.16396	Membrane_c
16	L	.	0.609283	Membrane_c
17	L	.	0.489771	Membrane_c
18	E	.	0.8945	Membrane_c
19	Q'	S	0.926308	Membrane_c
20	W'	S	0.945488	Membrane_c
21	N	.	0.057791	Membrane_c
22	L'	S	0.956548	Membrane_c
23	V	.	0.630836	Membrane_c
24	I'	S	0.932236	Membrane_c
25	G	.	0.575781	Membrane_c
26	F'	S	0.972326	Membrane_c
27	L	.	0.629211	Membrane_c
28	F	.	0.594048	Membrane_c
29	L'	S	0.988871	Membrane_c
30	T	.	0.426766	Membrane_c
31	W'	S	0.965953	Membrane_c
32	I	.	0.659662	Membrane_c
33	C	.	0.804703	Membrane_c
34	L'	S	0.950418	Membrane_c
35	L'	S	0.941783	Membrane_c
36	Q	.	0.61178	Membrane_c
37	F'	S	0.984472	Membrane_c
38	A	.	0.466933	Membrane_c
39	Y'	S	0.967757	Membrane_c
40	A	.	0.614868	Membrane_c
41	N	.	0.784294	Membrane_c
42	R'	S	0.914652	Membrane_c
43	N	.	0.826321	Membrane_c
44	R'	S	0.940359	Membrane_c
45	F'	S	0.911041	Membrane_c
46	L'	S	0.959028	Membrane_c
47	Y	.	0.777515	Membrane_c
48	I	.	0.396574	Membrane_c
49	I	.	0.895293	Membrane_c
50	K	.	0.469743	Membrane_c
51	L'	S	0.977659	Membrane_c
52	I	.	0.441296	Membrane_c
53	F'	S	0.970683	Membrane_c
54	L'	S	0.967258	Membrane_c
55	W	.	0.699895	Membrane_c
56	L'	S	0.933782	Membrane_c
57	L	.	0.818555	Membrane_c
58	W'	S	0.92382	Membrane_c
59	P	.	0.087904	Membrane_c
60	V	.	0.104749	Membrane_c
61	T	.	0.164425	Membrane_c
62	L'	S	0.988252	Membrane_c
63	A	.	0.860191	Membrane_c
64	C	.	0.684905	Membrane_c
65	F	.	0.728531	Membrane_c
66	V	.	0.31155	Membrane_c
67	L	.	0.88095	Membrane_c
68	A'	S	0.956117	Membrane_c
69	A	.	0.808061	Membrane_c
70	V	.	0.497032	Membrane_c
71	Y'	S	0.955948	Membrane_c
72	R	.	0.873635	Membrane_c
73	I'	S	0.9662	Membrane_c
74	N	.	0.463995	Membrane_c
75	W'	S	0.942456	Membrane_c
76	I	.	0.633549	Membrane_c
77	T	.	0.482938	Membrane_c
78	G	.	0.440262	Membrane_c
79	G	.	0.143199	Membrane_c
80	I	.	0.492233	Membrane_c
81	A	.	0.163841	Membrane_c
82	I	.	0.776408	Membrane_c
83	A	.	0.784505	Membrane_c
84	M'	S	0.96727	Membrane_c
85	A	.	0.832165	Membrane_c
86	C	.	0.484132	Membrane_c
87	L	S	0.949715	Membrane_c
88	V	.	0.641429	Membrane_c
89	G	.	0.146403	Membrane_c
90	L'	S	0.989957	Membrane_c
91	M	.	0.477279	Membrane_c
92	W'	S	0.939551	Membrane_c
93	L'	S	0.95269	Membrane_c
94	S'	S	0.913083	Membrane_c
95	Y'	S	0.936076	Membrane_c
96	F	.	0.514114	Membrane_c
97	I	.	0.788695	Membrane_c
98	A'	S	0.969041	Membrane_c
99	S	.	0.356661	Membrane_c
100	F'	S	0.973194	Membrane_c
101	R	.	0.877813	Membrane_c
102	L	.	0.7787	Membrane_c
103	F'	S	0.905298	Membrane_c
104	A'	S	0.966825	Membrane_c
105	R	.	0.840258	Membrane_c
106	T	.	0.254177	Membrane_c
107	R	.	0.859244	Membrane_c
108	S	.	0.869684	Membrane_c
109	M	.	0.795911	Membrane_c
110	W'	S	0.965961	Membrane_c
111	S	.	0.332951	Membrane_c
112	F'	S	0.938441	Membrane_c
113	N	.	0.103101	Membrane_c
114	P	.	0.213836	Membrane_c
115	E	.	0.148897	Membrane_c
116	T	.	0.315297	Membrane_c
117	N	.	0.598897	Membrane_c
118	I	.	0.502406	Membrane_c
119	L	.	0.884577	Membrane_c
120	L	.	0.779879	Membrane_c
121	N	.	0.318357	Membrane_c
122	V'	S	0.933961	Membrane_c
123	P	.	0.154811	Membrane_c
124	L	.	0.172708	Membrane_c
125	H	.	0.302977	Membrane_c
126	G	.	0.870404	Membrane_c
127	T	.	0.113422	Membrane_c
128	I	.	0.305927	Membrane_c
129	L	.	0.796507	Membrane_c
130	T	.	0.588006	Membrane_c
131	R'	S	0.983373	Membrane_c
132	P	.	0.083618	Membrane_c
133	L	.	0.059172	Membrane_c
134	L	.	0.382454	Membrane_c
135	E'	S	0.954409	Membrane_c
136	S	.	0.480049	Membrane_c
137	E	.	0.522544	Membrane_c
138	L	.	0.495032	Membrane_c
139	V	.	0.307952	Membrane_c
140	I	.	0.351992	Membrane_c
141	G	.	0.708961	Membrane_c
142	A	.	0.842883	Membrane_c
143	V	.	0.396012	Membrane_c
144	I	.	0.414125	Membrane_c
145	L'	S	0.981433	Membrane_c
146	R'	S	0.965589	Membrane_c
147	G	.	0.683828	Membrane_c
148	H	.	0.412332	Membrane_c
149	L	.	0.727576	Membrane_c
150	R	.	0.643256	Membrane_c
151	I	.	0.880096	Membrane_c
152	A'	S	0.914945	Membrane_c
153	G	.	0.83529	Membrane_c
154	H	.	0.625689	Membrane_c
155	H	.	0.171981	Membrane_c
156	L	.	0.48862	Membrane_c
157	G	.	0.127253	Membrane_c
158	R'	S	0.904794	Membrane_c
159	C	.	0.105606	Membrane_c
160	D	.	0.203441	Membrane_c
161	I	.	0.77582	Membrane_c
162	K	.	0.102807	Membrane_c
163	D	.	0.146101	Membrane_c
164	L	.	0.321512	Membrane_c
165	P	.	0.037174	Membrane_c
166	K	.	0.034156	Membrane_c
167	E	.	0.33758	Membrane_c
168	I'	S	0.91239	Membrane_c
169	T	.	0.054626	Membrane_c
170	V	.	0.89493	Membrane_c
171	A	.	0.768987	Membrane_c
172	T	.	0.389497	Membrane_c
173	S	.	0.72515	Membrane_c
174	R'	S	0.942065	Membrane_c
175	T	.	0.194369	Membrane_c
176	L'	S	0.986493	Membrane_c
177	S	.	0.36161	Membrane_c
178	Y	.	0.865252	Membrane_c
179	Y'	S	0.917283	Membrane_c
180	K	.	0.235942	Membrane_c
181	L	.	0.712918	Membrane_c
182	G	.	0.195956	Membrane_c
183	A	.	0.78617	Membrane_c
184	S	.	0.067129	Membrane_c
185	Q	.	0.650571	Membrane_c
186	R	.	0.701198	Membrane_c
187	V	.	0.855577	Membrane_c
188	A	.	0.648044	Membrane_c
189	G	.	0.128641	Membrane_c
190	D	.	0.87623	Membrane_c
191	S	.	0.058198	Membrane_c
192	G	.	0.077282	Membrane_c
193	F	.	0.742556	Membrane_c
194	A	.	0.740503	Membrane_c
195	A	.	0.540281	Membrane_c
196	Y'	S	0.93648	Membrane_c
197	S	.	0.719276	Membrane_c
198	R'	S	0.945814	Membrane_c
199	Y'	S	0.951313	Membrane_c
200	R'	S	0.912578	Membrane_c
201	I'	S	0.961163	Membrane_c
202	G	.	0.455063	Membrane_c
203	N	.	0.153825	Membrane_c
204	Y'	S	0.901317	Membrane_c
205	K	.	0.30509	Membrane_c
206	L	.	0.871575	Membrane_c
207	N	.	0.676425	Membrane_c
208	T	.	0.690902	Membrane_c
209	D	.	0.372869	Membrane_c
210	H	.	0.116328	Membrane_c
211	S	.	0.090739	Membrane_c
212	S	.	0.068832	Membrane_c
213	S	.	0.132867	Membrane_c
214	S	.	0.32297	Membrane_c
215	D	.	0.705116	Membrane_c
216	N	.	0.055544	Membrane_c
217	I'	S	0.936684	Membrane_c
218	A	.	0.238561	Membrane_c
219	L	.	0.590502	Membrane_c
220	L	.	0.583486	Membrane_c
221	V	.	0.705954	Membrane_c
222	Q	.	0.576816	Membrane_c
-------	---	--	----------	----------------
Number	of	cl	eavage sit	es 58. Number of amino acids 222. Protein name Membrane_c

## Sheet: Nucleocapsid
pos	AA	C	score	Ident
----	----	----	----------	----------------
1	M	.	0.566988	Nucleocaps
2	S	.	0.408121	Nucleocaps
3	D	.	0.797855	Nucleocaps
4	N	.	0.038526	Nucleocaps
5	G	.	0.182796	Nucleocaps
6	P	.	0.037125	Nucleocaps
7	Q	.	0.031781	Nucleocaps
8	N	.	0.210273	Nucleocaps
9	Q'	S	0.968691	Nucleocaps
10	R	.	0.690481	Nucleocaps
11	N	.	0.139215	Nucleocaps
12	A	.	0.752383	Nucleocaps
13	P	.	0.077976	Nucleocaps
14	R	.	0.057948	Nucleocaps
15	I	.	0.890933	Nucleocaps
16	T	.	0.598099	Nucleocaps
17	F'	S	0.909328	Nucleocaps
18	G	.	0.120954	Nucleocaps
19	G	.	0.112447	Nucleocaps
20	P	.	0.04325	Nucleocaps
21	S	.	0.026471	Nucleocaps
22	D	.	0.791465	Nucleocaps
23	S	.	0.277128	Nucleocaps
24	T	.	0.05698	Nucleocaps
25	G	.	0.234872	Nucleocaps
26	S	.	0.28665	Nucleocaps
27	N	.	0.29965	Nucleocaps
28	Q	.	0.645625	Nucleocaps
29	N	.	0.110956	Nucleocaps
30	G	.	0.150538	Nucleocaps
31	E	.	0.373681	Nucleocaps
32	R	.	0.601274	Nucleocaps
33	S	.	0.108689	Nucleocaps
34	G	.	0.179394	Nucleocaps
35	A	.	0.20261	Nucleocaps
36	R	.	0.105337	Nucleocaps
37	S	.	0.259062	Nucleocaps
38	K	.	0.178361	Nucleocaps
39	Q	.	0.47876	Nucleocaps
40	R'	S	0.924566	Nucleocaps
41	R	.	0.767501	Nucleocaps
42	P	.	0.127624	Nucleocaps
43	Q	.	0.048794	Nucleocaps
44	G	.	0.15279	Nucleocaps
45	L'	S	0.954202	Nucleocaps
46	P	.	0.051765	Nucleocaps
47	N	.	0.045724	Nucleocaps
48	N	.	0.154214	Nucleocaps
49	T	.	0.133141	Nucleocaps
50	A'	S	0.95259	Nucleocaps
51	S	.	0.397965	Nucleocaps
52	W	.	0.746039	Nucleocaps
53	F	.	0.72665	Nucleocaps
54	T	.	0.799204	Nucleocaps
55	A	.	0.86899	Nucleocaps
56	L'	S	0.905502	Nucleocaps
57	T	.	0.595118	Nucleocaps
58	Q	.	0.734416	Nucleocaps
59	H	.	0.123268	Nucleocaps
60	G	.	0.076411	Nucleocaps
61	K	.	0.255098	Nucleocaps
62	E	.	0.07068	Nucleocaps
63	D	.	0.35666	Nucleocaps
64	L	.	0.747689	Nucleocaps
65	K	.	0.057206	Nucleocaps
66	F	.	0.654133	Nucleocaps
67	P	.	0.15338	Nucleocaps
68	R	.	0.064847	Nucleocaps
69	G	.	0.177395	Nucleocaps
70	Q	.	0.602183	Nucleocaps
71	G	.	0.108422	Nucleocaps
72	V	.	0.684233	Nucleocaps
73	P	.	0.044852	Nucleocaps
74	I	.	0.167333	Nucleocaps
75	N	.	0.390628	Nucleocaps
76	T	.	0.517627	Nucleocaps
77	N	.	0.129606	Nucleocaps
78	S	.	0.213482	Nucleocaps
79	S	.	0.240743	Nucleocaps
80	P	.	0.036053	Nucleocaps
81	D	.	0.033491	Nucleocaps
82	D	.	0.330406	Nucleocaps
83	Q	.	0.64749	Nucleocaps
84	I	.	0.76946	Nucleocaps
85	G	.	0.276529	Nucleocaps
86	Y	.	0.891052	Nucleocaps
87	Y	.	0.814479	Nucleocaps
88	R'	S	0.95735	Nucleocaps
89	R'	S	0.980096	Nucleocaps
90	A	.	0.849871	Nucleocaps
91	T	.	0.473145	Nucleocaps
92	R'	S	0.974113	Nucleocaps
93	R	.	0.721939	Nucleocaps
94	I'	S	0.949084	Nucleocaps
95	R	.	0.87717	Nucleocaps
96	G	.	0.381613	Nucleocaps
97	G	.	0.14411	Nucleocaps
98	D	.	0.058706	Nucleocaps
99	G	.	0.047292	Nucleocaps
100	K	.	0.048106	Nucleocaps
101	M	.	0.560377	Nucleocaps
102	K	.	0.369357	Nucleocaps
103	D	.	0.343958	Nucleocaps
104	L	.	0.808667	Nucleocaps
105	S	.	0.044179	Nucleocaps
106	P	.	0.534577	Nucleocaps
107	R	.	0.109937	Nucleocaps
108	W'	S	0.970533	Nucleocaps
109	Y'	S	0.956172	Nucleocaps
110	F'	S	0.988121	Nucleocaps
111	Y'	S	0.977864	Nucleocaps
112	Y'	S	0.927161	Nucleocaps
113	L'	S	0.945684	Nucleocaps
114	G	.	0.489297	Nucleocaps
115	T	.	0.115811	Nucleocaps
116	G	.	0.05267	Nucleocaps
117	P	.	0.06897	Nucleocaps
118	E	.	0.072524	Nucleocaps
119	A	.	0.284897	Nucleocaps
120	G	.	0.278304	Nucleocaps
121	L	.	0.778332	Nucleocaps
122	P	.	0.039009	Nucleocaps
123	Y	.	0.058963	Nucleocaps
124	G	.	0.33166	Nucleocaps
125	A	.	0.376419	Nucleocaps
126	N	.	0.113029	Nucleocaps
127	K	.	0.2163	Nucleocaps
128	D	.	0.617537	Nucleocaps
129	G	.	0.05302	Nucleocaps
130	I	.	0.620718	Nucleocaps
131	I	.	0.09896	Nucleocaps
132	W	.	0.766732	Nucleocaps
133	V	.	0.890741	Nucleocaps
134	A'	S	0.937162	Nucleocaps
135	T	.	0.511114	Nucleocaps
136	E	.	0.548526	Nucleocaps
137	G	.	0.47517	Nucleocaps
138	A	.	0.657239	Nucleocaps
139	L	.	0.426175	Nucleocaps
140	N	.	0.078722	Nucleocaps
141	T	.	0.079532	Nucleocaps
142	P	.	0.105974	Nucleocaps
143	K	.	0.03539	Nucleocaps
144	D	.	0.646986	Nucleocaps
145	H	.	0.564873	Nucleocaps
146	I	.	0.261581	Nucleocaps
147	G	.	0.116334	Nucleocaps
148	T	.	0.501935	Nucleocaps
149	R	.	0.592023	Nucleocaps
150	N	.	0.192992	Nucleocaps
151	P	.	0.425855	Nucleocaps
152	A	.	0.062081	Nucleocaps
153	N	.	0.043965	Nucleocaps
154	N	.	0.648162	Nucleocaps
155	A	.	0.873737	Nucleocaps
156	A	.	0.28629	Nucleocaps
157	I	.	0.161065	Nucleocaps
158	V	.	0.618606	Nucleocaps
159	L'	S	0.92155	Nucleocaps
160	Q	.	0.447836	Nucleocaps
161	L	S	0.944499	Nucleocaps
162	P	.	0.053627	Nucleocaps
163	Q	.	0.046432	Nucleocaps
164	G	.	0.582181	Nucleocaps
165	T	.	0.496455	Nucleocaps
166	T	.	0.048565	Nucleocaps
167	L	.	0.551442	Nucleocaps
168	P	.	0.157306	Nucleocaps
169	K	.	0.091807	Nucleocaps
170	G	.	0.085773	Nucleocaps
171	F	S	0.941097	Nucleocaps
172	Y	.	0.613757	Nucleocaps
173	A	.	0.84661	Nucleocaps
174	E	.	0.345444	Nucleocaps
175	G	.	0.206172	Nucleocaps
176	S	.	0.388379	Nucleocaps
177	R	.	0.331678	Nucleocaps
178	G	.	0.048799	Nucleocaps
179	G	.	0.206536	Nucleocaps
180	S	.	0.06988	Nucleocaps
181	Q	.	0.267269	Nucleocaps
182	A	.	0.659423	Nucleocaps
183	S	.	0.141537	Nucleocaps
184	S	.	0.106005	Nucleocaps
185	R	.	0.664173	Nucleocaps
186	S	.	0.116599	Nucleocaps
187	S	.	0.342376	Nucleocaps
188	S	.	0.18542	Nucleocaps
189	R	.	0.770386	Nucleocaps
190	S	.	0.545758	Nucleocaps
191	R	.	0.831677	Nucleocaps
192	N	.	0.111851	Nucleocaps
193	S	.	0.443749	Nucleocaps
194	S	.	0.612153	Nucleocaps
195	R	.	0.427715	Nucleocaps
196	N	.	0.219756	Nucleocaps
197	S	.	0.423257	Nucleocaps
198	T	.	0.238632	Nucleocaps
199	P	.	0.031921	Nucleocaps
200	G	.	0.029471	Nucleocaps
201	S	.	0.173138	Nucleocaps
202	S	.	0.41552	Nucleocaps
203	R	.	0.68133	Nucleocaps
204	G	.	0.072266	Nucleocaps
205	T	.	0.116362	Nucleocaps
206	S	.	0.151958	Nucleocaps
207	P	.	0.124822	Nucleocaps
208	A	.	0.041933	Nucleocaps
209	R	.	0.733675	Nucleocaps
210	M	S	0.961025	Nucleocaps
211	A	.	0.899543	Nucleocaps
212	G	.	0.546418	Nucleocaps
213	N	.	0.095697	Nucleocaps
214	G	.	0.061494	Nucleocaps
215	G	.	0.048486	Nucleocaps
216	D	.	0.569496	Nucleocaps
217	A	.	0.213604	Nucleocaps
218	A	.	0.417185	Nucleocaps
219	L	.	0.838011	Nucleocaps
220	A	.	0.646012	Nucleocaps
221	L	S	0.9356	Nucleocaps
222	L	.	0.644551	Nucleocaps
223	L	S	0.912561	Nucleocaps
224	L	.	0.835083	Nucleocaps
225	D	S	0.942919	Nucleocaps
226	R	.	0.808436	Nucleocaps
227	L	.	0.849545	Nucleocaps
228	N	.	0.153939	Nucleocaps
229	Q	.	0.657171	Nucleocaps
230	L	.	0.487715	Nucleocaps
231	E	.	0.10497	Nucleocaps
232	S	.	0.402719	Nucleocaps
233	K	.	0.121176	Nucleocaps
234	M	.	0.394133	Nucleocaps
235	S	.	0.084446	Nucleocaps
236	G	.	0.291074	Nucleocaps
237	K	.	0.048588	Nucleocaps
238	G	.	0.05132	Nucleocaps
239	Q	.	0.535511	Nucleocaps
240	Q	.	0.384667	Nucleocaps
241	Q	.	0.673315	Nucleocaps
242	Q	.	0.352348	Nucleocaps
243	G	.	0.374197	Nucleocaps
244	Q	.	0.474263	Nucleocaps
245	T	.	0.080704	Nucleocaps
246	V	.	0.190387	Nucleocaps
247	T	.	0.063116	Nucleocaps
248	K	.	0.232184	Nucleocaps
249	K	.	0.098372	Nucleocaps
250	S	.	0.476304	Nucleocaps
251	A	.	0.629124	Nucleocaps
252	A	.	0.141369	Nucleocaps
253	E	.	0.166633	Nucleocaps
254	A	.	0.067895	Nucleocaps
255	S	.	0.037775	Nucleocaps
256	K	.	0.058668	Nucleocaps
257	K	.	0.052841	Nucleocaps
258	P	.	0.08634	Nucleocaps
259	R	.	0.041732	Nucleocaps
260	Q	.	0.179311	Nucleocaps
261	K	.	0.840446	Nucleocaps
262	R	.	0.793409	Nucleocaps
263	T	.	0.420468	Nucleocaps
264	A	.	0.178524	Nucleocaps
265	T	.	0.436337	Nucleocaps
266	K	.	0.550843	Nucleocaps
267	A	.	0.883797	Nucleocaps
268	Y	S	0.91413	Nucleocaps
269	N	.	0.103087	Nucleocaps
270	V	.	0.864434	Nucleocaps
271	T	.	0.217847	Nucleocaps
272	Q	S	0.971444	Nucleocaps
273	A	.	0.749723	Nucleocaps
274	F	.	0.573184	Nucleocaps
275	G	.	0.186512	Nucleocaps
276	R	S	0.922579	Nucleocaps
277	R	.	0.315607	Nucleocaps
278	G	.	0.111164	Nucleocaps
279	P	.	0.074033	Nucleocaps
280	E	.	0.036153	Nucleocaps
281	Q	.	0.505271	Nucleocaps
282	T	.	0.618208	Nucleocaps
283	Q	.	0.670321	Nucleocaps
284	G	.	0.75465	Nucleocaps
285	N	.	0.164032	Nucleocaps
286	F	.	0.41397	Nucleocaps
287	G	.	0.09526	Nucleocaps
288	D	.	0.759823	Nucleocaps
289	Q	.	0.272211	Nucleocaps
290	E	.	0.772117	Nucleocaps
291	L	.	0.225646	Nucleocaps
292	I	.	0.56828	Nucleocaps
293	R	.	0.859288	Nucleocaps
294	Q	.	0.631023	Nucleocaps
295	G	S	0.943284	Nucleocaps
296	T	.	0.096556	Nucleocaps
297	D	.	0.127073	Nucleocaps
298	Y	.	0.78976	Nucleocaps
299	K	.	0.533911	Nucleocaps
300	H	.	0.170813	Nucleocaps
301	W	S	0.907555	Nucleocaps
302	P	.	0.042037	Nucleocaps
303	Q	.	0.030605	Nucleocaps
304	I	.	0.892555	Nucleocaps
305	A	S	0.913699	Nucleocaps
306	Q	.	0.240248	Nucleocaps
307	F	S	0.90142	Nucleocaps
308	A	.	0.181839	Nucleocaps
309	P	.	0.051481	Nucleocaps
310	S	.	0.027479	Nucleocaps
311	A	.	0.491605	Nucleocaps
312	S	.	0.828698	Nucleocaps
313	A	.	0.777253	Nucleocaps
314	F	.	0.611351	Nucleocaps
315	F	.	0.681234	Nucleocaps
316	G	.	0.303121	Nucleocaps
317	M	S	0.931219	Nucleocaps
318	S	.	0.441144	Nucleocaps
319	R	S	0.944103	Nucleocaps
320	I	.	0.38901	Nucleocaps
321	G	.	0.347389	Nucleocaps
322	M	.	0.823946	Nucleocaps
323	E	.	0.452098	Nucleocaps
324	V	.	0.668959	Nucleocaps
325	T	.	0.136575	Nucleocaps
326	P	.	0.15721	Nucleocaps
327	S	.	0.027529	Nucleocaps
328	G	.	0.833228	Nucleocaps
329	T	.	0.304857	Nucleocaps
330	W	S	0.903457	Nucleocaps
331	L	.	0.898898	Nucleocaps
332	T	.	0.774599	Nucleocaps
333	Y	S	0.976115	Nucleocaps
334	T	.	0.192858	Nucleocaps
335	G	.	0.616668	Nucleocaps
336	A	.	0.132401	Nucleocaps
337	I	.	0.369563	Nucleocaps
338	K	.	0.121741	Nucleocaps
339	L	.	0.72262	Nucleocaps
340	D	.	0.216824	Nucleocaps
341	D	.	0.712914	Nucleocaps
342	K	.	0.044354	Nucleocaps
343	D	.	0.693398	Nucleocaps
344	P	.	0.059528	Nucleocaps
345	N	.	0.025764	Nucleocaps
346	F	.	0.56275	Nucleocaps
347	K	.	0.142564	Nucleocaps
348	D	.	0.762373	Nucleocaps
349	Q	.	0.728622	Nucleocaps
350	V	.	0.736389	Nucleocaps
351	I	.	0.316489	Nucleocaps
352	L	.	0.867656	Nucleocaps
353	L	.	0.591106	Nucleocaps
354	N	.	0.88673	Nucleocaps
355	K	.	0.447232	Nucleocaps
356	H	.	0.192278	Nucleocaps
357	I	.	0.562086	Nucleocaps
358	D	.	0.830191	Nucleocaps
359	A	.	0.05397	Nucleocaps
360	Y	S	0.928476	Nucleocaps
361	K	.	0.267096	Nucleocaps
362	T	.	0.122139	Nucleocaps
363	F	.	0.862443	Nucleocaps
364	P	.	0.078373	Nucleocaps
365	P	.	0.026652	Nucleocaps
366	T	.	0.027629	Nucleocaps
367	E	.	0.116601	Nucleocaps
368	P	.	0.051525	Nucleocaps
369	K	.	0.029342	Nucleocaps
370	K	.	0.02834	Nucleocaps
371	D	.	0.389362	Nucleocaps
372	K	.	0.033009	Nucleocaps
373	K	.	0.031553	Nucleocaps
374	K	.	0.078203	Nucleocaps
375	K	.	0.413694	Nucleocaps
376	A	.	0.285113	Nucleocaps
377	D	.	0.68135	Nucleocaps
378	E	.	0.191023	Nucleocaps
379	T	.	0.215918	Nucleocaps
380	Q	.	0.518323	Nucleocaps
381	A	.	0.261476	Nucleocaps
382	L	.	0.793041	Nucleocaps
383	P	.	0.0353	Nucleocaps
384	Q	.	0.051729	Nucleocaps
385	R	.	0.175245	Nucleocaps
386	Q	.	0.15683	Nucleocaps
387	K	.	0.202009	Nucleocaps
388	K	.	0.126265	Nucleocaps
389	Q	.	0.693711	Nucleocaps
390	Q	.	0.803723	Nucleocaps
391	T	.	0.461675	Nucleocaps
392	V	S	0.922235	Nucleocaps
393	T	.	0.243275	Nucleocaps
394	L	.	0.741621	Nucleocaps
395	L	.	0.609446	Nucleocaps
396	P	.	0.098265	Nucleocaps
397	A	.	0.196108	Nucleocaps
398	A	.	0.183571	Nucleocaps
399	D	.	0.779486	Nucleocaps
400	L	.	0.530254	Nucleocaps
401	D	.	0.75629	Nucleocaps
402	D	.	0.074435	Nucleocaps
403	F	.	0.102316	Nucleocaps
404	S	.	0.169815	Nucleocaps
405	K	.	0.109612	Nucleocaps
406	Q	.	0.26857	Nucleocaps
407	L	S	0.901212	Nucleocaps
408	Q	.	0.175877	Nucleocaps
409	Q	S	0.901258	Nucleocaps
410	S	.	0.26392	Nucleocaps
411	M	.	0.425796	Nucleocaps
412	S	.	0.111076	Nucleocaps
413	S	.	0.687779	Nucleocaps
414	A	.	0.139478	Nucleocaps
415	D	.	0.645148	Nucleocaps
416	S	.	0.069643	Nucleocaps
417	T	.	0.104523	Nucleocaps
418	Q	.	0.457763	Nucleocaps
419	A	.	0.582435	Nucleocaps
----	----	----	----------	----------------
Numb	er o	f cl	eavage sit	es 39. Number of amino acids 419. Protein name Nucleocaps

## Sheet: ORF3a
pos	AA	C	score	Ident
----	----	----	----------	----------------
1	M		0.461848	orf3A
2	D	.	0.895119	orf3A
3	L	.	0.570488	orf3A
4	F	.	0.883319	orf3A
5	M'	S	0.952322	orf3A
6	R'	S	0.949838	orf3A
7	I	.	0.879533	orf3A
8	F'	S	0.970193	orf3A
9	T	.	0.342715	orf3A
10	I	.	0.876791	orf3A
11	G	.	0.416446	orf3A
12	T	.	0.586311	orf3A
13	V	.	0.66515	orf3A
14	T	.	0.058008	orf3A
15	L'	S	0.963086	orf3A
16	K	.	0.212511	orf3A
17	Q	.	0.581737	orf3A
18	G	.	0.428899	orf3A
19	E	.	0.049935	orf3A
20	I	.	0.219962	orf3A
21	K	.	0.064172	orf3A
22	D	.	0.857345	orf3A
23	A	.	0.519745	orf3A
24	T	.	0.046994	orf3A
25	P	.	0.067723	orf3A
26	S	.	0.044806	orf3A
27	D	.	0.483715	orf3A
28	F	.	0.272313	orf3A
29	V	.	0.664362	orf3A
30	R	.	0.897135	orf3A
31	A	.	0.851395	orf3A
32	T	.	0.639274	orf3A
33	A	.	0.824109	orf3A
34	T	.	0.088075	orf3A
35	I	.	0.749662	orf3A
36	P	.	0.039037	orf3A
37	I	.	0.043449	orf3A
38	Q	.	0.624337	orf3A
39	A'	S	0.972899	orf3A
40	S	.	0.138318	orf3A
41	L'	S	0.942459	orf3A
42	P	.	0.033825	orf3A
43	F	.	0.489783	orf3A
44	G	.	0.254815	orf3A
45	W'	S	0.943522	orf3A
46	L	.	0.326227	orf3A
47	I	.	0.824886	orf3A
48	V	.	0.752749	orf3A
49	G	.	0.298779	orf3A
50	V'	S	0.975931	orf3A
51	A	.	0.235839	orf3A
52	L	.	0.756309	orf3A
53	L	.	0.890703	orf3A
54	A	.	0.827727	orf3A
55	V	.	0.487635	orf3A
56	F	.	0.397775	orf3A
57	Q	.	0.789079	orf3A
58	S	.	0.234313	orf3A
59	A	.	0.247997	orf3A
60	S	.	0.183926	orf3A
61	K	.	0.106152	orf3A
62	I	.	0.567779	orf3A
63	I	.	0.823554	orf3A
64	T	.	0.038768	orf3A
65	L	.	0.811592	orf3A
66	K	.	0.083163	orf3A
67	K	.	0.84366	orf3A
68	R'	S	0.904078	orf3A
69	W	.	0.887941	orf3A
70	Q	.	0.311115	orf3A
71	L'	S	0.986061	orf3A
72	A	.	0.141488	orf3A
73	L	.	0.476559	orf3A
74	S	.	0.23378	orf3A
75	K	.	0.218124	orf3A
76	G	.	0.37631	orf3A
77	V'	S	0.934438	orf3A
78	H	.	0.213617	orf3A
79	F	.	0.824988	orf3A
80	V'	S	0.937914	orf3A
81	C	.	0.804322	orf3A
82	N	.	0.796816	orf3A
83	L'	S	0.938833	orf3A
84	L	.	0.648777	orf3A
85	L'	S	0.930786	orf3A
86	L	.	0.694371	orf3A
87	F	.	0.889137	orf3A
88	V'	S	0.953341	orf3A
89	T	.	0.409249	orf3A
90	V	.	0.888697	orf3A
91	Y'	S	0.983261	orf3A
92	S	.	0.79118	orf3A
93	H	.	0.85323	orf3A
94	L	.	0.636124	orf3A
95	L	.	0.583097	orf3A
96	L	.	0.334944	orf3A
97	V	.	0.808409	orf3A
98	A'	S	0.964196	orf3A
99	A	.	0.605757	orf3A
100	G	.	0.042561	orf3A
101	L	.	0.510236	orf3A
102	E	.	0.303809	orf3A
103	A'	S	0.968429	orf3A
104	P	.	0.102601	orf3A
105	F	.	0.059512	orf3A
106	L'	S	0.925614	orf3A
107	Y'	S	0.936512	orf3A
108	L'	S	0.97331	orf3A
109	Y'	S	0.963149	orf3A
110	A'	S	0.923962	orf3A
111	L'	S	0.912508	orf3A
112	V'	S	0.951489	orf3A
113	Y	.	0.875629	orf3A
114	F	.	0.882743	orf3A
115	L	.	0.861741	orf3A
116	Q	.	0.880924	orf3A
117	S	.	0.82892	orf3A
118	I'	S	0.914778	orf3A
119	N	.	0.12287	orf3A
120	F	.	0.899437	orf3A
121	V'	S	0.945864	orf3A
122	R'	S	0.911946	orf3A
123	I	.	0.830581	orf3A
124	I'	S	0.903484	orf3A
125	M	.	0.887797	orf3A
126	R'	S	0.979069	orf3A
127	L'	S	0.964185	orf3A
128	W	.	0.554057	orf3A
129	L'	S	0.920424	orf3A
130	C	.	0.240386	orf3A
131	W'	S	0.977646	orf3A
132	K	.	0.072363	orf3A
133	C	.	0.407708	orf3A
134	R	.	0.887062	orf3A
135	S	.	0.436579	orf3A
136	K	.	0.242186	orf3A
137	N	.	0.364893	orf3A
138	P	.	0.3492	orf3A
139	L	.	0.049476	orf3A
140	L	.	0.528576	orf3A
141	Y'	S	0.901701	orf3A
142	D'	S	0.985677	orf3A
143	A	.	0.811993	orf3A
144	N	.	0.64766	orf3A
145	Y	.	0.634367	orf3A
146	F	.	0.398416	orf3A
147	L'	S	0.97971	orf3A
148	C	.	0.875762	orf3A
149	W'	S	0.967092	orf3A
150	H	.	0.71621	orf3A
151	T	.	0.62941	orf3A
152	N	.	0.626909	orf3A
153	C	.	0.853456	orf3A
154	Y'	S	0.913303	orf3A
155	D	.	0.896635	orf3A
156	Y	.	0.70321	orf3A
157	C	.	0.515666	orf3A
158	I	.	0.772756	orf3A
159	P	.	0.216712	orf3A
160	Y	.	0.054552	orf3A
161	N	.	0.252023	orf3A
162	S	.	0.673686	orf3A
163	V	.	0.547017	orf3A
164	T	.	0.100008	orf3A
165	S	.	0.79495	orf3A
166	S	.	0.255942	orf3A
167	I	.	0.426987	orf3A
168	V	.	0.449977	orf3A
169	I	.	0.786915	orf3A
170	T	.	0.785532	orf3A
171	S	.	0.458511	orf3A
172	G	.	0.240079	orf3A
173	D	.	0.465783	orf3A
174	G	.	0.085464	orf3A
175	T	.	0.085556	orf3A
176	T	.	0.067191	orf3A
177	S	.	0.497319	orf3A
178	P	.	0.045979	orf3A
179	I	.	0.044808	orf3A
180	S	.	0.402636	orf3A
181	E'	S	0.974798	orf3A
182	H	.	0.360535	orf3A
183	D	.	0.661096	orf3A
184	Y	.	0.543746	orf3A
185	Q	.	0.312817	orf3A
186	I	.	0.860659	orf3A
187	G	.	0.241515	orf3A
188	G	.	0.360004	orf3A
189	Y	.	0.429748	orf3A
190	T	.	0.035097	orf3A
191	E'	S	0.974223	orf3A
192	K	.	0.170041	orf3A
193	W	.	0.62218	orf3A
194	E	.	0.614299	orf3A
195	S	.	0.174588	orf3A
196	G	.	0.045778	orf3A
197	V	.	0.433677	orf3A
198	K	.	0.068018	orf3A
199	D	.	0.84355	orf3A
200	C	.	0.452416	orf3A
201	V	.	0.634358	orf3A
202	V	.	0.736379	orf3A
203	L	.	0.883111	orf3A
204	H'	S	0.92138	orf3A
205	S	.	0.639183	orf3A
206	Y	.	0.778433	orf3A
207	F	.	0.449931	orf3A
208	T'	S	0.900873	orf3A
209	S	.	0.800043	orf3A
210	D'	S	0.931384	orf3A
211	Y	.	0.765424	orf3A
212	Y'	S	0.951576	orf3A
213	Q	.	0.659749	orf3A
214	L'	S	0.927053	orf3A
215	Y'	S	0.904264	orf3A
216	S	.	0.68694	orf3A
217	T	.	0.376269	orf3A
218	Q	.	0.2154	orf3A
219	L'	S	0.959908	orf3A
220	S	.	0.372505	orf3A
221	T	.	0.350224	orf3A
222	D	.	0.857459	orf3A
223	T	.	0.076549	orf3A
224	G	.	0.159147	orf3A
225	V	.	0.765802	orf3A
226	E	.	0.425128	orf3A
227	H	.	0.801671	orf3A
228	V	.	0.899856	orf3A
229	T	.	0.434941	orf3A
230	F'	S	0.944844	orf3A
231	F	.	0.875731	orf3A
232	I'	S	0.909505	orf3A
233	Y	.	0.765105	orf3A
234	N	.	0.662503	orf3A
235	K	.	0.248409	orf3A
236	I	.	0.424127	orf3A
237	V	.	0.375858	orf3A
238	D	.	0.627166	orf3A
239	E	.	0.485861	orf3A
240	P	.	0.053128	orf3A
241	E	.	0.056054	orf3A
242	E	.	0.167612	orf3A
243	H	.	0.589981	orf3A
244	V	.	0.393093	orf3A
245	Q	.	0.67775	orf3A
246	I	.	0.887425	orf3A
247	H	.	0.707554	orf3A
248	T	.	0.169629	orf3A
249	I	.	0.729378	orf3A
250	D	.	0.132684	orf3A
251	G	.	0.121956	orf3A
252	S	.	0.370792	orf3A
253	S	.	0.049344	orf3A
254	G	.	0.107612	orf3A
255	V	.	0.516724	orf3A
256	V	.	0.359093	orf3A
257	N	.	0.537476	orf3A
258	P	.	0.142334	orf3A
259	V	.	0.037377	orf3A
260	M	.	0.41654	orf3A
261	E'	S	0.983951	orf3A
262	P	.	0.091402	orf3A
263	I	.	0.060313	orf3A
264	Y	.	0.147298	orf3A
265	D	.	0.880329	orf3A
266	E	.	0.701809	orf3A
267	P	.	0.135742	orf3A
268	T	.	0.028426	orf3A
269	T	.	0.233402	orf3A
270	T	.	0.538573	orf3A
271	T	.	0.487853	orf3A
272	S	.	0.374102	orf3A
273	V	.	0.811553	orf3A
274	P	.	0.063258	orf3A
275	L	.	0.197503	orf3A
----	------	-	-----------	----------------
Numb	er of	c	leavage sit	es 50. Number of amino acids 275. Protein name orf3A

## Sheet: ORF3b
pos	AA	C	score	Ident
----	----	----	----------	----------------
1	m	.	0.435663	orf3b
2	M	.	0.856732	orf3b
3	P	.	0.235339	orf3b
4	T	.	0.075956	orf3b
5	I	.	0.668525	orf3b
6	F	.	0.849712	orf3b
7	F	S	0.982092	orf3b
8	A	S	0.917884	orf3b
9	G	.	0.322769	orf3b
10	I	.	0.52571	orf3b
11	L	.	0.374357	orf3b
12	I	.	0.649889	orf3b
13	V	S	0.967872	orf3b
14	T	.	0.676703	orf3b
15	T	.	0.777687	orf3b
16	I	S	0.902191	orf3b
17	V	.	0.838742	orf3b
18	Y	S	0.964887	orf3b
19	L	S	0.985008	orf3b
20	T	.	0.162225	orf3b
21	I	.	0.717697	orf3b
22	V	.	0.505691	orf3b
-------	---	--	------------	--------------
Number	of	cl	eavage sites	6. Number of amino acids 22. Protein name orf3b

## Sheet: ORF6
pos	AA	C	score	Ident
----	----	----	----------	----------------
1	M	.	0.64695	orf6
2	F	.	0.813007	orf6
3	H	.	0.436922	orf6
4	L	S	0.904703	orf6
5	V	.	0.766589	orf6
6	D	.	0.545453	orf6
7	F	.	0.685158	orf6
8	Q	.	0.578732	orf6
9	V	.	0.842718	orf6
10	T	.	0.114443	orf6
11	I	S	0.910971	orf6
12	A	.	0.858541	orf6
13	E	.	0.866987	orf6
14	I	.	0.719341	orf6
15	L	.	0.859925	orf6
16	L	.	0.799136	orf6
17	I	.	0.747853	orf6
18	I	.	0.804047	orf6
19	M	S	0.970525	orf6
20	R	S	0.97596	orf6
21	T	.	0.102325	orf6
22	F	S	0.95531	orf6
23	K	.	0.102859	orf6
24	V	.	0.709251	orf6
25	S	.	0.729178	orf6
26	I	S	0.956659	orf6
27	W	.	0.824713	orf6
28	N	.	0.372108	orf6
29	L	S	0.981348	orf6
30	D	S	0.912673	orf6
31	Y	.	0.638164	orf6
32	I	.	0.837188	orf6
33	I	.	0.786524	orf6
34	N	.	0.515168	orf6
35	L	S	0.906619	orf6
36	I	.	0.084702	orf6
37	I	S	0.958811	orf6
38	K	.	0.425538	orf6
39	N	.	0.07118	orf6
40	L	.	0.787551	orf6
41	S	.	0.083967	orf6
42	K	.	0.35023	orf6
43	S	.	0.183779	orf6
44	L	.	0.898701	orf6
45	T	.	0.12983	orf6
46	E	.	0.69365	orf6
47	N	.	0.385326	orf6
48	K	.	0.095163	orf6
49	Y	.	0.822018	orf6
50	S	.	0.434189	orf6
51	Q	.	0.649382	orf6
52	L	.	0.619107	orf6
53	D	.	0.320187	orf6
54	E	.	0.429515	orf6
55	E	.	0.328726	orf6
56	Q	.	0.233506	orf6
57	P	.	0.066786	orf6
58	M	.	0.043636	orf6
59	E	.	0.319291	orf6
60	I	.	0.749368	orf6
61	D	.	0.550839	orf6
-------	---	--	------------	--------------
Number	of	cl	eavage sites	10. Number of amino acids 61. Protein name orf6

## Sheet: ORF7a
pos	AA	C	score	Ident
----	----	----	----------	----------------
1	M	.	0.608822	orf7a
2	K	.	0.235663	orf7a
3	I	.	0.658819	orf7a
4	I	S	0.967505	orf7a
5	L	.	0.774889	orf7a
6	F	S	0.927652	orf7a
7	L	S	0.984931	orf7a
8	A	.	0.586484	orf7a
9	L	S	0.946653	orf7a
10	I	.	0.539073	orf7a
11	T	.	0.180941	orf7a
12	L	S	0.979657	orf7a
13	A	.	0.809731	orf7a
14	T	.	0.405656	orf7a
15	C	.	0.830468	orf7a
16	E	S	0.900382	orf7a
17	L	S	0.985484	orf7a
18	Y	.	0.734592	orf7a
19	H	.	0.599627	orf7a
20	Y	.	0.735152	orf7a
21	Q	.	0.76196	orf7a
22	E	.	0.760628	orf7a
23	C	.	0.271073	orf7a
24	V	.	0.847895	orf7a
25	R	.	0.639551	orf7a
26	G	.	0.592077	orf7a
27	T	.	0.576108	orf7a
28	T	.	0.299462	orf7a
29	V	.	0.597504	orf7a
30	L	.	0.393277	orf7a
31	L	.	0.85749	orf7a
32	K	.	0.203903	orf7a
33	E	.	0.744146	orf7a
34	P	.	0.057583	orf7a
35	C	.	0.030782	orf7a
36	S	.	0.135259	orf7a
37	S	.	0.741103	orf7a
38	G	.	0.231541	orf7a
39	T	.	0.089175	orf7a
40	Y	.	0.758408	orf7a
41	E	.	0.796422	orf7a
42	G	.	0.196234	orf7a
43	N	.	0.134748	orf7a
44	S	.	0.266038	orf7a
45	P	.	0.118069	orf7a
46	F	.	0.04309	orf7a
47	H	.	0.294145	orf7a
48	P	.	0.068455	orf7a
49	L	.	0.247565	orf7a
50	A	.	0.140997	orf7a
51	D	.	0.697878	orf7a
52	N	.	0.131236	orf7a
53	K	.	0.182186	orf7a
54	F	.	0.69413	orf7a
55	A	.	0.702106	orf7a
56	L	S	0.929588	orf7a
57	T	.	0.462972	orf7a
58	C	.	0.356526	orf7a
59	F	S	0.954925	orf7a
60	S	.	0.532055	orf7a
61	T	.	0.4478	orf7a
62	Q	.	0.481207	orf7a
63	F	S	0.983891	orf7a
64	A	.	0.397925	orf7a
65	F	.	0.880602	orf7a
66	A	.	0.332582	orf7a
67	C	.	0.700476	orf7a
68	P	.	0.061567	orf7a
69	D	.	0.033994	orf7a
70	G	.	0.028596	orf7a
71	V	S	0.960885	orf7a
72	K	.	0.135534	orf7a
73	H	.	0.717224	orf7a
74	V	.	0.841058	orf7a
75	Y	.	0.89948	orf7a
76	Q	.	0.368413	orf7a
77	L	S	0.973268	orf7a
78	R	.	0.836128	orf7a
79	A	.	0.719972	orf7a
80	R	.	0.892254	orf7a
81	S	.	0.062647	orf7a
82	V	.	0.482603	orf7a
83	S	.	0.086147	orf7a
84	P	.	0.240594	orf7a
85	K	.	0.032038	orf7a
86	L	.	0.654134	orf7a
87	F	.	0.81527	orf7a
88	I	.	0.845479	orf7a
89	R	.	0.813513	orf7a
90	Q	.	0.668465	orf7a
91	E	.	0.830523	orf7a
92	E	.	0.398717	orf7a
93	V	.	0.465793	orf7a
94	Q	.	0.706549	orf7a
95	E	.	0.866678	orf7a
96	L	.	0.510759	orf7a
97	Y	.	0.716553	orf7a
98	S	.	0.476514	orf7a
99	P	.	0.234474	orf7a
100	I	.	0.045357	orf7a
101	F	.	0.683478	orf7a
102	L	S	0.916098	orf7a
103	I	.	0.347978	orf7a
104	V	S	0.938267	orf7a
105	A	S	0.94094	orf7a
106	A	.	0.784581	orf7a
107	I	.	0.723567	orf7a
108	V	.	0.494787	orf7a
109	F	S	0.962672	orf7a
110	I	S	0.968213	orf7a
111	T	.	0.402136	orf7a
112	L	S	0.98033	orf7a
113	C	.	0.724323	orf7a
114	F	S	0.969496	orf7a
115	T	.	0.061446	orf7a
116	L	.	0.668727	orf7a
117	K	.	0.064646	orf7a
118	R	S	0.95576	orf7a
119	K	.	0.226396	orf7a
120	T	.	0.227849	orf7a
121	E	.	0.608237	orf7a
-------	---	--	------------	--------------
Number	of	cl	eavage sites	20. Number of amino acids 121. Protein name orf7a

## Sheet: ORF7b
pos	AA	C	score	Ident
----	----	----	----------	----------------
1	M	.	0.374141	orf7b
2	I	.	0.589955	orf7b
3	E	.	0.54459	orf7b
4	L	S	0.979641	orf7b
5	S	.	0.205169	orf7b
6	L	.	0.88287	orf7b
7	I	.	0.8178	orf7b
8	D	S	0.927079	orf7b
9	F	.	0.891824	orf7b
10	Y	.	0.870939	orf7b
11	L	S	0.971224	orf7b
12	C	.	0.525877	orf7b
13	F	S	0.928177	orf7b
14	L	S	0.985531	orf7b
15	A	.	0.679517	orf7b
16	F	S	0.931607	orf7b
17	L	S	0.961835	orf7b
18	L	.	0.811745	orf7b
19	F	S	0.934589	orf7b
20	L	S	0.940493	orf7b
21	V	.	0.775557	orf7b
22	L	S	0.954067	orf7b
23	I	S	0.948439	orf7b
24	M	S	0.908723	orf7b
25	L	S	0.916722	orf7b
26	I	.	0.648874	orf7b
27	I	S	0.925979	orf7b
28	F	S	0.964287	orf7b
29	W	.	0.887553	orf7b
30	F	S	0.930421	orf7b
31	S	.	0.571015	orf7b
32	L	S	0.946777	orf7b
33	E	.	0.274745	orf7b
34	L	S	0.949872	orf7b
35	Q	.	0.667271	orf7b
36	D	S	0.907752	orf7b
37	H	.	0.115644	orf7b
38	N	.	0.160499	orf7b
39	E	.	0.750329	orf7b
40	T	.	0.193147	orf7b
41	C	.	0.296791	orf7b
42	H	.	0.606607	orf7b
43	A	.	0.402763	orf7b
-------	---	--	------------	--------------
Number	of	cl	eavage sites	19. Number of amino acids 43. Protein name orf7b

## Sheet: ORF8
pos	AA	C	score	Ident
----	----	----	----------	----------------
1	M	.	0.783494	orf8
2	K	.	0.225292	orf8
3	F	.	0.79974	orf8
4	L	S	0.983997	orf8
5	V	.	0.626734	orf8
6	F	S	0.959887	orf8
7	L	S	0.948346	orf8
8	G	.	0.233491	orf8
9	I	.	0.70006	orf8
10	I	.	0.599679	orf8
11	T	.	0.411655	orf8
12	T	.	0.199391	orf8
13	V	S	0.924739	orf8
14	A	S	0.975616	orf8
15	A	.	0.87334	orf8
16	F	.	0.590861	orf8
17	H	.	0.256612	orf8
18	Q	.	0.542916	orf8
19	E	.	0.827208	orf8
20	C	.	0.304294	orf8
21	S	.	0.125445	orf8
22	L	.	0.435744	orf8
23	Q	.	0.344299	orf8
24	S	.	0.58814	orf8
25	C	.	0.663324	orf8
26	T	.	0.347193	orf8
27	Q	.	0.568892	orf8
28	H	.	0.607394	orf8
29	Q	.	0.668421	orf8
30	P	.	0.144071	orf8
31	Y	.	0.032911	orf8
32	V	.	0.351406	orf8
33	V	S	0.903227	orf8
34	D	.	0.709271	orf8
35	D	.	0.639663	orf8
36	P	.	0.035816	orf8
37	C	.	0.034146	orf8
38	P	.	0.059167	orf8
39	I	.	0.439996	orf8
40	H	.	0.30163	orf8
41	F	.	0.736648	orf8
42	Y	.	0.241266	orf8
43	S	.	0.880488	orf8
44	K	.	0.661506	orf8
45	W	.	0.894415	orf8
46	Y	.	0.564986	orf8
47	I	S	0.952711	orf8
48	R	S	0.908767	orf8
49	V	.	0.674092	orf8
50	G	.	0.357278	orf8
51	A	.	0.472875	orf8
52	R	.	0.19964	orf8
53	K	.	0.101942	orf8
54	S	.	0.464269	orf8
55	A	S	0.930659	orf8
56	P	.	0.040154	orf8
57	L	.	0.043036	orf8
58	I	.	0.421454	orf8
59	E	S	0.914696	orf8
60	L	.	0.866149	orf8
61	C	.	0.396123	orf8
62	V	.	0.277449	orf8
63	D	.	0.668185	orf8
64	E	.	0.683334	orf8
65	A	.	0.078499	orf8
66	G	.	0.033023	orf8
67	S	.	0.044114	orf8
68	K	.	0.069951	orf8
69	S	.	0.165893	orf8
70	P	.	0.144415	orf8
71	I	.	0.039916	orf8
72	Q	.	0.504241	orf8
73	Y	S	0.97824	orf8
74	I	.	0.759276	orf8
75	D	.	0.732609	orf8
76	I	.	0.886484	orf8
77	G	.	0.458515	orf8
78	N	.	0.280753	orf8
79	Y	.	0.881445	orf8
80	T	.	0.089919	orf8
81	V	S	0.949178	orf8
82	S	.	0.420102	orf8
83	C	.	0.641659	orf8
84	L	S	0.945285	orf8
85	P	.	0.098432	orf8
86	F	.	0.17508	orf8
87	T	.	0.197358	orf8
88	I	S	0.941039	orf8
89	N	.	0.285826	orf8
90	C	.	0.612876	orf8
91	Q	.	0.295261	orf8
92	E	.	0.369955	orf8
93	P	.	0.081175	orf8
94	K	.	0.030273	orf8
95	L	.	0.236944	orf8
96	G	.	0.801135	orf8
97	S	.	0.251885	orf8
98	L	.	0.554898	orf8
99	V	.	0.267806	orf8
100	V	S	0.936854	orf8
101	R	.	0.898341	orf8
102	C	S	0.98122	orf8
103	S	.	0.478693	orf8
104	F	.	0.81542	orf8
105	Y	.	0.823341	orf8
106	E	S	0.956867	orf8
107	D	.	0.777473	orf8
108	F	.	0.572572	orf8
109	L	.	0.839167	orf8
110	E	.	0.86932	orf8
111	Y	S	0.951926	orf8
112	H	.	0.419985	orf8
113	D	.	0.308214	orf8
114	V	.	0.669749	orf8
115	R	.	0.611128	orf8
116	V	.	0.562801	orf8
117	V	.	0.847104	orf8
118	L	S	0.978027	orf8
119	D	.	0.780795	orf8
120	F	.	0.534147	orf8
121	I	.	0.372177	orf8
-------	---	--	-------------	----
Number	of	cl	eavage sites	19

[truncated: 19 more sheets: ORF9b, ORF10, ORF14, NSP1, NSP2, NSP3, NSP4, NSP5, NSP6, NSP7, NSP8, NSP9, NSP10, NSP11, NSP12, NSP13, NSP14, NSP15, NSP16]
